# Supplementary material for: The Chlamydia trachomatis secreted effector CebN targets nucleoporins and Rae1 to antagonize STAT1 nuclear import
Source: bioRxiv. 2025 Aug 30:2024.04.25.587017. Originally published 2024 Apr 25. Preprint. [Version 2] doi: 10.1101/2024.04.25.587017 (PMC11071493; doi:10.1101/2024.04.25.587017)
Supplement: Supplement 4 [file media-4.xlsx]

## Sheet: Data Matrix
#	#	#	Exps	CT016-1	CT016-2	CT016-3	CT053-1	CT053-2	CT053-3	CT142-1	CT142-2	CT142-3	CT143-1	CT143-2	CT143-3	CT144-1	CT144-2	CT144-3	Vector-1	Vector-2	Vector-3	CT386-1	CT386-2	CT386-3	CT504-1	CT504-2	CT504-3	CT620-1	CT620-2	CT620-3	CT621-1	CT621-2	CT621-3	CT631-1	CT631-2	CT631-3	CT671-1	CT671-2	CT671-3	CT695-1	CT695-2	CT695-3	CT711-1	CT711-2	CT711-3	CT712-1	CT712-2	CT712-3	CT738-1
#	#	#	Baits	CT016	CT016	CT016	CT053	CT053	CT053	CT142	CT142	CT142	CT143	CT143	CT143	CT144	CT144	CT144	Vector	Vector	Vector	CT386	CT386	CT386	CT504	CT504	CT504	CT620	CT620	CT620	CT621	CT621	CT621	CT631	CT631	CT631	CT671	CT671	CT671	CT695	CT695	CT695	CT711	CT711	CT711	CT712	CT712	CT712	CT738
Prey	#	Length	BaitSims	CT016	CT016	CT016	CT053	CT053	CT053	CT142	CT142	CT142	CT143	CT143	CT143	CT144	CT144	CT144	Vector	Vector	Vector	CT386	CT386	CT386	CT504	CT504	CT504	CT620	CT620	CT620	CT621	CT621	CT621	CT631	CT631	CT631	CT671	CT671	CT671	CT695	CT695	CT695	CT711	CT711	CT711	CT712	CT712	CT712	CT738
A0A024QZ33	#	504	#	0	0	0	0	0	0	0	0	0	0	0	0	0	0	0	0	0	0	0	0	1	0	0	0	0	0	0	0	0	0	0	0	0	0	0	0	0	0	0	0	0	0	0	0	0	0
A0A024QZ42	#	121	#	0	0	0	0	0	0	2	2	2	0	0	0	0	0	0	0	0	0	0	0	0	0	1	0	0	0	0	0	0	1	0	0	0	0	0	0	2	2	2	0	0	0	1	1	1	0
A0A024QZP7	#	297	#	2	2	2	0	1	2	3	3	6	3	1	0	3	5	3	3	5	3	2	2	3	1	1	3	5	5	5	0	1	1	2	3	4	0	0	0	4	2	3	0	2	3	4	4	6	1
A0A024RA28	#	301	#	0	0	0	0	0	0	0	0	0	0	0	0	0	0	0	0	0	0	1	0	0	0	0	0	0	0	0	0	0	0	0	0	0	0	0	0	0	0	0	0	0	0	0	0	0	0
A0A024RA52	#	234	#	0	0	0	0	0	0	0	0	0	0	0	0	0	0	0	0	0	0	0	0	0	0	0	2	0	0	0	0	0	0	0	0	0	0	0	0	0	0	0	0	0	0	0	0	0	0
A0A024RA87	#	384	#	0	0	0	0	0	0	0	0	0	0	0	0	0	0	0	0	0	0	0	0	0	0	3	2	0	0	0	0	0	0	0	0	0	0	0	0	1	1	2	0	0	0	0	0	0	0
A0A024RBT8	#	497	#	0	0	0	0	0	0	0	0	0	0	0	0	0	1	0	0	1	0	0	0	0	0	0	0	0	0	0	0	0	0	0	0	0	0	0	0	0	0	0	0	0	0	0	0	0	0
A0A024RCR6	#	1126	#	2	2	1	0	0	0	0	0	0	0	0	0	0	0	0	0	0	0	0	0	0	1	0	0	0	0	0	0	0	0	0	0	0	0	0	0	2	3	3	0	0	0	0	0	0	0
A0A024RDL5	#	801	#	0	0	0	0	1	0	0	0	0	0	0	0	0	0	0	0	0	0	0	0	0	0	0	0	0	0	0	0	0	0	0	0	0	0	0	0	0	0	0	0	0	0	0	0	0	0
A0A075B6F3	#	4707	#	0	0	0	0	0	0	0	0	0	0	0	0	1	0	0	1	0	0	0	0	0	0	1	0	0	0	0	0	0	0	0	0	0	0	0	0	0	0	0	0	0	0	0	0	0	0
A0A075B6G3	#	3685	#	0	0	0	0	0	0	0	0	0	1	0	0	0	0	0	0	0	0	0	0	0	0	0	0	0	0	0	0	0	0	0	0	0	0	0	0	0	0	0	0	0	0	0	0	0	0
A0A075B6R9	#	120	#	0	0	0	0	0	0	2	0	0	1	1	3	2	2	2	2	2	2	2	2	4	1	1	2	3	2	2	2	0	1	0	0	0	0	0	0	0	1	0	0	1	3	2	1	0	2
A0A075B6S2	#	120	#	1	2	2	5	5	6	4	5	4	5	5	6	4	3	4	4	3	4	3	4	3	5	3	5	2	3	3	4	6	4	3	2	2	5	2	1	2	2	3	2	3	2	5	4	6	5
A0A075B6U7	#	21	#	0	0	1	0	0	0	0	0	0	0	0	0	0	0	0	0	0	0	0	0	0	0	0	0	0	0	0	0	0	0	0	0	0	0	0	0	0	0	0	0	0	0	0	0	0	0
A0A075B6V1	#	18	#	0	0	0	0	0	0	0	0	0	0	0	0	0	0	1	0	0	1	0	0	0	0	0	0	0	0	0	0	0	0	0	0	0	0	0	0	0	0	0	0	0	0	0	0	0	0
A0A075B6W7	#	21	#	0	0	1	0	0	0	0	0	0	0	0	0	0	0	0	0	0	0	0	0	0	0	0	0	0	0	0	0	0	0	0	0	0	0	0	0	0	0	0	0	0	0	0	0	0	0
A0A075B6Z2	#	21	#	1	0	0	0	0	0	1	1	0	0	0	1	1	1	1	1	1	1	1	1	1	0	0	0	1	1	1	0	0	1	0	1	0	1	1	1	0	0	0	0	0	1	0	0	0	0
A0A075B720	#	480	#	0	0	0	0	0	0	0	0	0	0	0	0	0	0	0	0	0	0	0	0	0	0	0	0	0	0	0	0	0	0	0	0	0	0	0	0	0	0	0	0	0	0	0	0	0	0
A0A075B729	#	217	#	0	0	0	0	0	0	0	0	0	0	0	0	0	0	0	0	0	0	0	0	0	0	0	0	0	0	0	0	0	0	0	0	0	0	0	0	0	0	0	0	0	0	0	0	0	0
A0A075B730	#	5063	#	0	0	0	0	0	0	4	1	2	0	0	0	0	0	0	0	0	0	0	0	0	2	0	1	0	0	0	0	0	0	0	0	0	0	0	0	6	5	9	0	0	0	0	0	0	0
A0A075B754	#	1224	#	0	0	0	0	0	0	0	0	0	0	0	0	0	0	0	0	0	0	0	0	0	0	0	0	0	0	0	0	0	0	0	0	0	0	0	0	0	0	0	0	0	0	0	0	0	0
A0A075B768	#	255	#	0	0	0	0	0	0	0	0	0	0	0	0	0	0	0	0	0	0	0	0	0	0	1	0	0	0	0	0	0	0	0	0	1	0	0	0	0	0	1	0	0	0	0	1	0	0
A0A075B785	#	1017	#	0	0	0	0	0	0	0	0	0	0	0	0	0	0	0	0	0	0	2	0	1	0	0	0	0	1	0	0	0	0	0	0	0	0	0	0	0	0	0	0	0	0	0	0	0	0
A0A075B7A0	#	138	#	0	1	0	0	0	0	0	0	0	0	0	0	1	1	2	1	1	2	0	0	0	0	0	0	0	0	0	0	0	0	0	0	0	0	0	0	0	0	0	0	0	0	0	0	0	0
A0A075B7C5	#	150	#	0	0	0	0	0	0	0	0	0	0	0	0	0	0	0	0	0	0	0	0	0	0	0	0	0	0	0	0	0	0	0	0	0	0	0	0	0	0	0	0	0	0	0	0	0	0
A0A075B7F9	#	921	#	0	0	0	0	0	0	0	0	0	0	0	0	0	0	0	0	0	0	0	0	0	0	0	1	0	0	0	0	0	0	0	0	0	0	0	0	0	0	0	0	0	0	0	0	0	0
A0A087WSW7	#	700	#	0	0	0	0	0	0	0	0	0	0	0	0	0	0	0	0	0	0	0	0	0	0	0	0	0	0	0	0	0	0	0	0	0	0	0	0	1	0	0	0	0	0	0	0	0	0
A0A087WSY1	#	861	#	0	0	0	0	0	0	0	0	0	0	0	0	0	0	0	0	0	0	0	0	0	0	0	0	0	0	0	0	0	0	0	0	0	0	0	0	0	0	0	0	0	0	0	0	0	0
A0A087WT27	#	420	#	0	0	0	0	0	0	0	1	0	0	0	0	0	0	0	0	0	0	0	0	0	0	0	0	0	0	0	0	0	0	0	0	0	0	0	0	0	0	0	0	0	0	0	0	0	0
A0A087WT44	#	370	#	0	0	0	0	0	0	0	0	0	1	0	0	0	0	0	0	0	0	0	0	0	0	0	0	0	0	0	0	0	0	0	0	0	0	0	0	0	0	0	0	0	0	0	0	0	0
A0A087WT78	#	751	#	0	0	0	0	0	0	0	0	0	0	0	0	0	1	1	0	1	1	0	0	0	0	0	0	0	0	0	0	0	0	0	0	0	0	0	0	0	0	0	0	0	0	0	0	0	0
A0A087WTB6	#	84	#	0	0	0	0	0	0	0	0	0	0	0	0	0	0	0	0	0	0	0	0	0	0	0	0	0	0	0	0	0	0	0	0	0	0	0	0	0	0	0	0	0	0	0	0	0	0
A0A087WTB7	#	152	#	0	0	0	0	0	0	0	0	0	0	0	0	0	0	0	0	0	0	0	0	0	0	0	0	0	0	0	0	0	0	0	0	0	0	0	0	0	0	0	0	0	0	0	0	0	0
A0A087WTF0	#	808	#	0	0	0	0	0	0	0	0	0	0	0	0	0	0	0	0	0	0	0	0	0	0	0	0	0	0	0	0	0	0	0	0	0	0	1	0	0	0	0	0	0	0	0	0	0	0
A0A087WTF2	#	102	#	0	0	0	0	0	0	0	0	0	0	0	0	0	0	0	0	0	0	0	0	0	0	0	0	0	0	0	0	0	0	0	0	0	0	0	1	0	0	0	0	0	0	0	0	0	0
A0A087WTF6	#	848	#	0	0	0	0	0	0	0	0	0	0	0	0	0	0	0	0	0	0	0	0	0	0	0	0	0	0	0	0	0	0	0	0	0	0	0	0	0	0	0	0	0	0	0	0	0	1
A0A087WTM9	#	244	#	0	0	0	0	0	0	0	0	0	0	0	0	0	0	0	0	0	0	0	0	0	0	0	0	0	0	0	0	0	0	0	0	0	0	0	0	0	0	0	0	0	0	0	0	0	0
A0A087WTR6	#	1539	#	0	0	0	0	0	0	0	0	0	0	0	0	0	0	0	0	0	0	0	0	0	0	0	0	0	0	0	0	0	1	0	0	0	0	0	0	0	0	0	0	0	0	0	0	0	0
A0A087WTT1	#	588	#	0	0	0	0	0	1	1	0	0	0	0	0	0	0	0	0	0	0	0	2	0	0	0	0	1	0	1	0	0	0	0	0	0	0	0	0	1	0	1	0	0	0	0	0	0	1
A0A087WTT6	#	53	#	0	0	0	0	1	1	0	1	1	0	0	0	0	0	0	0	0	0	0	0	0	1	2	1	0	0	0	0	1	1	1	1	0	0	0	0	1	1	1	0	0	0	0	0	0	0
A0A087WTV6	#	246	#	1	0	0	0	0	0	0	0	0	0	0	0	0	0	0	0	0	0	0	0	0	0	0	0	0	0	0	0	0	0	0	0	0	0	0	0	0	0	0	0	0	0	0	0	0	0
A0A087WU14	#	206	#	0	1	1	0	0	0	0	0	0	0	0	0	0	0	0	0	0	0	0	0	0	0	0	0	0	0	0	0	0	0	0	0	0	0	0	0	0	0	0	0	0	0	0	0	0	0
A0A087WU53	#	367	#	0	0	0	0	1	0	0	0	0	0	0	0	0	0	0	0	0	0	0	0	0	0	0	0	0	0	0	0	0	0	0	0	0	0	0	0	0	0	0	0	0	0	0	0	0	0
A0A087WU74	#	844	#	0	0	0	0	0	0	0	0	0	0	0	0	0	0	0	0	0	0	0	0	0	0	0	0	0	0	0	1	0	0	0	0	0	0	0	0	0	0	0	0	0	0	0	0	0	0
A0A087WUC2	#	128	#	0	0	0	0	0	0	0	0	0	0	0	0	0	0	0	0	0	0	0	0	0	0	0	0	0	0	0	0	0	0	0	0	0	0	0	0	0	0	0	0	0	0	0	1	0	0
A0A087WUC7	#	37	#	0	0	0	0	0	0	0	0	0	0	0	0	0	0	0	0	0	0	0	0	0	0	0	0	0	0	0	0	0	1	0	0	0	0	0	0	0	0	0	0	0	0	0	0	0	0
A0A087WUC8	#	232	#	0	0	0	0	0	0	0	0	0	0	0	0	0	0	0	0	0	0	0	0	0	0	0	0	0	0	1	0	0	0	0	0	0	0	0	0	0	0	0	0	0	0	0	0	0	0
A0A087WUL2	#	145	#	0	0	0	0	0	0	0	0	0	0	0	0	0	0	0	0	0	0	0	0	0	0	0	0	0	0	0	0	0	0	0	0	0	0	0	0	0	0	0	0	0	0	0	0	0	0
A0A087WUN7	#	92	#	1	1	1	0	0	0	0	0	0	0	0	1	1	1	1	1	1	1	0	0	0	0	0	0	1	1	0	0	0	0	0	0	0	0	0	0	0	0	0	0	0	0	0	0	0	0
A0A087WUS8	#	135	#	0	0	0	0	0	0	0	0	0	0	0	0	0	0	0	0	0	0	0	0	0	0	0	0	0	0	0	0	0	0	0	0	0	0	0	0	0	0	0	0	0	0	0	0	0	0
A0A087WUT6	#	1220	#	0	0	0	0	0	0	0	0	0	0	0	0	0	0	0	0	0	0	0	1	2	0	0	0	0	0	0	0	0	1	0	0	0	0	0	0	0	0	0	0	0	0	0	0	0	0
A0A087WUV0	#	522	#	0	0	0	0	0	0	0	0	0	0	0	0	1	0	0	1	0	0	0	0	0	0	0	0	0	0	0	0	0	0	0	0	0	0	0	0	0	0	0	0	0	0	0	0	0	0
A0A087WUV8	#	189	#	0	0	0	0	2	2	0	0	0	5	0	1	0	0	0	0	0	0	0	1	0	0	0	0	0	0	0	0	0	0	0	0	0	0	0	0	1	1	0	0	0	0	1	0	4	2
A0A087WUW5	#	81	#	0	0	0	0	0	0	0	0	0	0	0	0	0	0	0	0	0	0	0	0	0	0	0	1	0	0	0	0	0	0	0	0	0	0	0	0	0	0	0	0	0	0	0	0	0	0
A0A087WUX6	#	141	#	0	0	0	0	0	0	0	0	0	0	0	0	0	0	0	0	0	0	0	0	0	1	0	0	0	0	0	0	0	0	0	0	0	0	0	0	1	0	0	0	0	0	0	0	0	0
A0A087WUZ3	#	2366	#	0	0	0	1	1	4	0	0	0	3	1	1	0	0	0	0	0	0	0	0	0	0	0	0	3	2	1	0	0	0	0	0	0	0	0	0	0	0	1	1	1	0	0	0	0	0
A0A087WUZ7	#	888	#	0	0	0	0	0	0	0	0	0	0	0	0	0	0	0	0	0	0	0	1	0	0	0	0	0	0	0	0	0	0	0	0	0	0	0	0	0	0	0	0	0	0	0	0	0	0
A0A087WV05	#	110	#	0	0	0	0	0	0	1	1	0	0	0	2	0	1	0	0	1	0	0	0	0	0	0	0	1	1	0	0	1	0	0	0	0	0	0	0	0	0	0	0	0	1	0	1	1	0
A0A087WV42	#	187	#	0	0	0	0	0	0	0	0	0	0	0	0	0	0	0	0	0	0	0	0	0	0	0	0	0	0	0	0	0	0	0	0	0	0	0	0	0	0	0	0	0	0	0	0	0	0
A0A087WVA3	#	90	#	0	0	0	0	0	1	0	0	0	0	0	0	0	0	0	0	0	0	0	0	0	0	0	0	0	0	0	0	0	0	0	0	0	0	0	0	0	0	0	0	0	0	0	0	0	0
A0A087WVB9	#	185	#	0	0	0	0	0	0	0	0	0	0	0	0	0	0	0	0	0	0	0	0	0	0	0	0	2	2	1	0	0	0	0	1	0	0	0	0	0	0	0	0	1	0	0	0	0	0
A0A087WVC5	#	617	#	0	0	0	0	0	0	0	0	0	0	0	0	0	0	0	0	0	0	0	0	0	0	0	0	0	0	0	0	0	0	0	0	0	0	0	0	0	0	0	0	0	0	0	0	0	0
A0A087WVI3	#	599	#	0	0	0	0	0	0	0	0	0	0	0	0	0	0	1	0	0	1	0	0	0	0	0	0	0	0	0	0	0	0	0	0	0	0	0	0	0	0	0	0	0	0	0	0	0	0
A0A087WVK1	#	132	#	0	0	0	0	0	0	0	0	0	0	0	0	0	0	0	0	0	0	1	0	1	0	0	0	2	1	1	0	0	0	0	0	0	0	0	0	0	0	0	0	0	0	0	0	0	0
A0A087WVL8	#	548	#	0	0	0	0	0	0	0	0	0	0	0	0	0	0	0	0	0	0	3	1	1	0	0	0	0	0	0	0	0	0	0	0	0	0	0	0	0	0	0	1	0	0	1	0	0	0
A0A087WVM4	#	913	#	0	0	0	0	0	2	0	1	0	0	0	0	0	0	0	0	0	0	0	0	0	0	0	0	0	0	0	0	0	0	0	0	0	0	0	0	0	0	0	0	0	0	0	0	0	0
A0A087WVN5	#	83	#	0	0	0	0	0	0	0	0	0	0	0	0	0	0	0	0	0	0	0	0	0	0	0	0	0	0	0	0	0	0	0	0	0	0	0	0	0	0	0	0	0	0	0	0	0	0
A0A087WVQ6	#	1679	#	0	0	0	0	1	3	0	0	0	2	0	1	0	0	0	0	0	0	2	5	2	1	1	1	0	0	0	0	0	0	0	1	1	0	0	0	0	0	0	0	0	0	2	1	0	0
A0A087WVQ9	#	459	#	1	0	0	0	0	0	0	0	0	0	0	0	0	0	0	0	0	0	0	0	0	0	0	0	0	0	0	0	0	0	4	6	4	0	0	0	0	0	0	0	1	1	0	0	0	4
A0A087WVT6	#	361	#	0	0	0	0	0	0	0	0	0	0	0	0	0	0	0	0	0	0	0	0	0	0	0	0	0	0	0	0	0	0	0	0	0	0	0	0	0	0	0	0	0	0	0	0	0	0
A0A087WVV1	#	84	#	0	0	0	0	0	0	0	0	0	0	0	0	0	0	0	0	0	0	0	0	0	1	0	0	0	0	0	0	0	0	0	0	0	0	0	0	0	0	0	0	0	0	0	0	0	1
A0A087WVY3	#	251	#	0	0	0	0	0	0	0	0	0	0	0	0	0	0	0	0	0	0	0	0	0	0	0	0	0	0	1	0	0	0	0	0	0	0	0	0	0	0	0	0	0	0	0	0	0	0
A0A087WVZ1	#	189	#	0	0	0	0	0	0	1	1	1	0	0	0	0	0	0	0	0	0	1	1	0	0	0	0	0	0	0	0	0	0	0	0	0	0	0	0	0	1	0	0	0	0	0	0	0	0
A0A087WVZ5	#	185	#	0	1	0	0	0	0	0	0	0	0	0	0	0	0	0	0	0	0	0	0	0	0	0	0	0	0	0	0	0	0	0	0	0	0	0	0	0	0	0	0	0	0	0	0	0	0
A0A087WW06	#	2354	#	0	0	0	0	0	0	0	0	0	0	0	0	0	0	0	0	0	0	0	0	0	0	0	0	0	0	0	0	0	0	0	0	0	0	0	0	0	0	0	0	0	0	0	0	0	0
A0A087WW13	#	102	#	0	0	0	0	0	0	0	0	0	0	0	0	0	0	0	0	0	0	0	0	0	0	0	0	0	0	0	0	0	0	0	0	0	0	0	0	0	0	0	0	0	0	0	0	0	0
A0A087WW48	#	328	#	0	0	0	0	0	0	0	0	0	0	0	1	0	0	0	0	0	0	0	0	0	0	0	0	0	0	0	0	0	0	0	0	0	0	0	0	0	0	0	0	0	0	0	0	0	0
A0A087WW51	#	195	#	0	0	0	0	0	0	0	0	0	0	0	0	0	0	0	0	0	0	0	0	0	0	0	0	0	0	0	0	0	0	0	0	0	0	0	0	0	0	0	1	0	1	0	0	0	0
A0A087WW65	#	713	#	0	0	0	0	0	0	1	1	0	0	0	0	0	0	0	0	0	0	0	0	0	0	0	0	0	0	0	0	0	0	1	1	0	0	0	0	0	0	0	0	0	0	0	0	0	0
A0A087WW66	#	914	#	0	0	0	0	0	0	6	5	4	1	0	0	0	0	0	0	0	0	0	0	0	0	0	1	0	0	0	5	1	2	2	1	1	0	0	0	0	0	0	0	0	0	1	5	2	3
A0A087WW76	#	1406	#	0	0	0	0	0	2	0	0	0	0	0	0	0	0	0	0	0	0	0	0	0	0	0	0	0	0	0	0	0	0	0	0	0	0	0	0	1	1	0	0	0	0	0	0	0	0
A0A087WWB1	#	940	#	0	0	1	0	0	0	0	0	0	0	0	0	0	0	0	0	0	0	0	0	0	0	0	0	0	0	0	0	0	0	0	0	0	0	0	0	0	0	0	0	0	0	0	0	0	0
A0A087WWF6	#	504	#	0	0	0	0	0	0	0	0	0	0	0	0	0	0	0	0	0	0	0	0	0	0	0	0	0	0	0	0	0	0	0	0	0	0	0	0	0	0	0	0	0	0	0	0	0	0
A0A087WWH0	#	131	#	0	0	0	0	1	1	0	1	0	2	0	0	1	0	0	1	0	0	2	2	2	0	0	1	4	4	5	0	0	0	0	0	0	0	0	0	0	1	1	0	1	0	0	0	0	0
A0A087WWI4	#	677	#	0	1	1	0	0	0	0	0	0	0	0	1	0	1	0	0	1	0	0	0	0	0	0	0	0	0	0	0	0	0	0	0	0	0	0	0	0	0	0	0	0	0	0	0	0	0
A0A087WWI5	#	96	#	0	0	0	0	0	0	0	0	0	0	0	0	0	0	0	0	0	0	0	0	0	0	0	0	0	0	0	0	0	0	0	0	0	0	0	0	0	0	0	0	0	0	0	0	0	0
A0A087WWM0	#	188	#	1	0	1	0	0	0	0	0	0	0	0	0	0	0	0	0	0	0	0	0	0	0	0	0	0	0	0	0	0	0	0	0	0	0	0	0	0	0	0	0	0	0	0	0	0	0
A0A087WWM5	#	1250	#	0	0	0	0	0	0	0	0	0	0	0	0	0	0	0	0	0	0	0	0	0	0	0	0	0	0	0	0	0	0	0	0	0	0	0	0	0	0	0	0	0	0	0	0	0	0
A0A087WWM6	#	600	#	0	0	0	0	0	0	0	0	0	0	0	0	0	0	0	0	0	0	0	0	0	0	0	0	0	0	0	0	0	0	0	0	0	0	0	0	0	0	0	0	0	0	0	0	0	0
A0A087WWT3	#	396	#	1	1	2	0	0	0	1	1	1	0	0	0	0	0	0	0	0	0	0	0	0	0	2	2	0	0	0	1	2	1	1	2	2	1	1	1	4	3	3	0	0	0	1	1	2	1
A0A087WWU8	#	227	#	1	2	1	3	7	8	0	1	2	6	4	6	2	2	2	2	2	2	1	1	1	0	1	1	1	1	1	1	2	1	2	1	0	2	2	0	4	2	5	1	1	0	0	2	0	2
A0A087WX29	#	243	#	0	0	0	0	1	2	0	0	0	0	0	0	0	0	0	0	0	0	0	0	1	0	0	0	0	0	0	0	0	0	0	0	0	0	0	0	0	0	0	0	0	0	0	0	0	0
A0A087WX35	#	213	#	0	0	0	0	0	0	0	0	0	0	0	0	0	0	0	0	0	0	0	1	1	0	0	0	0	0	0	0	0	0	0	0	0	0	0	0	0	0	0	0	0	0	0	0	0	0
A0A087WX60	#	1026	#	0	0	0	0	0	0	0	0	0	0	0	0	0	0	0	0	0	0	0	0	0	0	0	0	0	0	0	0	0	0	0	0	0	0	0	0	0	0	0	0	0	0	0	0	0	0
A0A087WXB0	#	312	#	0	0	0	0	0	0	0	0	0	0	0	0	0	0	0	0	0	0	0	0	0	0	0	0	0	0	0	0	0	0	0	0	0	0	0	0	0	0	0	0	0	0	0	0	0	0
A0A087WXC2	#	189	#	0	0	0	0	0	0	0	0	0	0	0	0	0	0	0	0	0	0	0	0	0	0	0	0	0	0	0	0	0	0	0	0	0	0	0	0	0	0	0	0	0	0	0	0	0	0
A0A087WXE0	#	104	#	0	0	0	0	0	0	1	1	1	0	0	0	0	0	0	0	0	0	1	0	0	0	0	0	0	0	0	0	0	1	0	0	0	0	0	0	0	0	0	0	0	0	1	0	0	0
A0A087WXF8	#	263	#	0	0	0	1	6	4	0	1	0	0	1	0	0	0	0	0	0	0	0	1	1	1	0	0	0	0	0	0	0	0	0	0	0	0	0	0	3	1	1	0	0	0	0	1	0	0
A0A087WXG7	#	588	#	0	0	0	0	0	0	0	0	0	0	0	0	0	0	0	0	0	0	0	0	0	0	0	0	0	0	0	0	0	0	0	0	0	0	0	0	0	0	0	0	0	0	0	0	0	0
A0A087WXI3	#	536	#	0	0	0	4	4	4	0	0	1	0	0	1	1	0	0	1	0	0	0	0	0	1	2	1	3	1	4	0	0	1	0	0	0	0	0	0	1	1	1	0	0	0	0	0	0	0
A0A087WXK3	#	152	#	0	0	0	0	0	0	0	0	0	0	0	0	0	0	0	0	0	0	0	0	0	0	0	0	0	0	0	0	0	0	0	0	0	0	0	0	0	0	0	0	0	0	0	0	0	0
A0A087WXK5	#	2466	#	0	0	0	0	0	0	1	1	0	0	0	0	0	0	0	0	0	0	0	0	0	0	0	0	0	0	0	0	0	0	0	0	0	0	0	0	0	0	0	0	0	0	0	0	0	0
A0A087WXT3	#	778	#	0	0	0	0	0	0	0	0	0	0	0	0	0	0	0	0	0	0	0	0	0	0	0	0	0	0	0	0	0	0	0	0	0	0	0	0	0	0	0	0	0	0	0	0	0	0
A0A087WXW6	#	960	#	0	0	0	0	0	0	0	0	0	0	0	0	0	0	0	0	0	0	0	0	0	0	0	0	0	0	0	0	0	0	0	0	0	0	1	0	0	0	0	0	0	0	0	0	0	0
A0A087WY32	#	138	#	0	0	0	1	0	0	0	0	0	0	1	0	0	0	0	0	0	0	0	0	0	0	0	0	1	0	0	0	1	0	0	0	0	0	0	0	0	0	0	0	0	0	0	0	0	0
A0A087WY57	#	53	#	0	0	0	0	0	0	0	0	0	0	0	0	0	0	0	0	0	0	0	0	0	0	0	0	0	0	0	0	0	0	0	0	0	0	0	0	0	0	0	0	0	0	0	0	0	0
A0A087WY82	#	279	#	0	0	1	0	0	0	0	0	0	0	0	0	0	0	0	0	0	0	0	0	0	0	0	0	0	0	0	0	0	0	0	0	0	0	0	0	0	0	0	0	0	0	0	0	0	0
A0A087WYD6	#	702	#	2	1	1	0	0	0	0	0	0	0	0	0	0	0	0	0	0	0	0	0	0	0	0	1	1	0	1	0	0	0	0	0	0	0	0	0	0	1	1	0	0	0	0	0	0	0
A0A087WYF6	#	1245	#	0	0	0	0	0	0	0	0	0	0	0	0	0	0	0	0	0	0	0	0	0	0	0	0	0	0	1	0	0	0	0	0	0	0	0	0	0	0	0	0	0	0	0	0	0	0
A0A087WYI9	#	203	#	0	0	0	0	0	0	1	0	0	0	0	0	0	0	0	0	0	0	0	0	0	0	0	0	0	0	0	0	0	0	0	0	0	0	0	0	0	0	0	0	0	0	0	0	0	0
A0A087WYK6	#	114	#	0	0	0	0	0	0	0	0	0	0	0	0	1	0	0	1	0	0	0	0	0	0	0	0	0	0	0	0	0	0	0	0	0	0	0	0	0	0	0	0	0	0	0	0	0	0
A0A087WYL2	#	39	#	0	0	0	0	0	0	0	0	0	0	0	0	0	0	0	0	0	0	1	0	0	0	0	0	0	0	0	0	0	0	0	0	0	0	0	0	0	0	0	0	0	0	0	0	0	0
A0A087WYQ1	#	2397	#	0	0	1	0	0	0	0	0	0	0	0	0	0	0	0	0	0	0	0	0	0	0	0	0	0	0	0	0	0	0	0	0	0	0	0	0	0	0	0	0	0	0	0	0	0	0
A0A087WYQ4	#	205	#	0	0	0	0	0	0	0	0	0	0	0	0	0	0	0	0	0	0	0	0	0	0	0	0	0	0	0	0	0	0	0	0	0	0	0	0	0	0	0	0	0	0	0	0	0	0
A0A087WYW5	#	341	#	0	0	0	0	0	0	0	0	0	0	0	0	0	1	0	0	1	0	0	0	0	0	0	0	0	0	0	0	0	0	0	0	0	0	0	0	0	0	0	0	0	0	0	0	0	0
A0A087WYY5	#	140	#	0	0	0	0	0	0	0	1	1	0	0	0	0	0	0	0	0	0	0	0	0	0	0	0	0	0	0	0	0	0	0	0	0	0	0	0	0	0	0	0	0	0	0	0	0	0
A0A087WZ38	#	123	#	0	1	0	0	0	0	0	0	0	0	0	0	0	0	0	0	0	0	0	0	0	0	0	0	0	0	0	0	0	0	0	0	0	0	0	0	0	0	0	0	0	0	0	0	0	0
A0A087WZ40	#	779	#	0	0	0	0	0	0	0	0	0	0	0	0	0	0	0	0	0	0	0	0	0	0	0	1	0	0	0	0	0	0	0	0	0	0	0	0	1	0	0	0	0	0	0	0	0	0
A0A087WZ65	#	973	#	0	0	0	0	0	0	0	0	0	0	0	0	0	0	0	0	0	0	0	0	0	0	0	0	0	0	0	0	0	0	0	0	0	0	0	0	0	0	0	0	0	0	0	0	0	0
A0A087WZ85	#	1525	#	0	0	0	0	0	0	0	0	0	0	0	0	0	0	0	0	0	0	0	0	0	0	0	0	0	0	0	0	0	0	0	0	0	0	0	0	0	1	0	0	0	0	0	0	0	0
A0A087WZA0	#	221	#	0	0	0	0	0	0	0	0	0	0	0	0	0	0	0	0	0	0	0	0	0	0	0	0	0	0	0	0	0	0	0	0	0	0	0	0	0	0	0	0	0	0	0	0	0	0
A0A087WZB1	#	147	#	0	0	0	0	0	0	0	0	0	0	0	0	0	0	0	0	0	0	0	0	0	0	0	0	1	2	1	0	0	0	0	1	2	0	0	0	1	2	2	0	0	0	0	1	1	0
A0A087WZD4	#	561	#	0	0	0	0	0	0	0	0	1	0	0	0	0	0	0	0	0	0	0	0	0	0	0	0	0	0	0	0	0	0	0	0	0	0	0	0	0	0	0	0	0	0	0	0	0	0
A0A087WZD6	#	94	#	0	0	0	0	0	0	0	0	0	0	0	0	0	0	0	0	0	0	0	0	0	0	0	0	0	0	0	0	0	0	0	0	0	0	0	0	0	0	0	0	0	0	0	0	0	1
A0A087WZF6	#	125	#	0	0	0	0	0	0	0	0	0	0	0	0	1	0	0	1	0	0	0	0	0	0	0	0	0	0	0	0	0	0	0	0	0	0	0	0	0	0	0	0	0	0	0	0	0	0
A0A087WZL4	#	50	#	0	0	0	0	0	0	0	0	0	1	0	0	0	0	0	0	0	0	0	0	0	0	0	0	0	0	0	0	0	0	0	0	0	0	0	0	0	0	0	0	0	0	0	0	0	0
A0A087WZN1	#	387	#	0	1	0	0	0	0	0	0	0	0	0	0	0	0	0	0	0	0	0	0	0	0	0	0	0	0	0	0	0	0	0	0	0	0	0	0	0	0	0	0	0	0	0	0	0	0
A0A087WZT3	#	44	#	0	0	0	0	0	0	0	0	0	0	0	0	0	0	0	0	0	0	0	0	0	0	0	0	0	0	0	0	0	0	0	0	0	0	0	0	0	0	0	0	0	0	0	0	0	0
A0A087WZU1	#	2299	#	0	0	0	0	0	0	0	0	0	0	0	0	0	0	1	0	0	1	0	0	0	0	0	0	0	0	0	0	0	0	0	0	0	0	0	0	0	0	0	0	0	0	0	0	0	0
A0A087WZX0	#	1462	#	0	0	0	0	0	0	0	0	0	0	0	0	0	0	0	0	0	0	0	0	0	0	0	0	0	0	0	0	0	0	0	0	0	0	0	0	0	0	0	0	0	0	0	0	0	0
A0A087WZX2	#	97	#	1	1	0	0	0	0	0	0	0	0	0	0	0	0	0	0	0	0	0	0	0	0	0	0	0	0	0	0	0	0	0	0	0	0	0	0	0	0	0	0	0	0	0	0	0	0
A0A087X004	#	337	#	0	0	0	0	0	0	0	0	0	0	0	0	0	0	0	0	0	0	0	0	0	0	0	0	0	0	0	0	0	0	0	0	0	0	0	0	0	0	0	0	0	0	0	0	0	0
A0A087X074	#	157	#	0	0	0	0	0	0	0	0	0	0	0	0	0	0	0	0	0	0	0	0	0	0	0	0	0	0	0	0	0	0	0	0	0	0	0	0	0	0	0	0	0	0	0	0	0	0
A0A087X080	#	4873	#	0	0	0	0	0	0	0	0	0	0	0	0	0	0	0	0	0	0	0	0	0	0	0	0	0	0	0	0	0	0	0	0	0	1	0	0	0	0	0	0	0	0	0	0	0	0
A0A087X0C9	#	125	#	0	0	0	1	1	1	0	0	0	0	0	0	0	0	0	0	0	0	0	0	0	0	0	0	0	0	0	0	0	0	0	0	0	0	0	0	0	0	0	0	0	0	0	0	0	0
A0A087X0E3	#	1610	#	0	0	0	0	0	0	0	0	0	0	0	0	0	0	0	0	0	0	0	0	0	0	0	0	0	0	0	0	0	0	0	0	0	0	0	0	0	0	0	0	0	0	0	0	0	0
A0A087X0G5	#	986	#	0	0	0	0	0	0	0	0	0	0	0	1	0	0	0	0	0	0	0	0	0	0	0	0	0	0	0	0	0	0	0	0	0	0	0	0	0	0	0	0	0	0	0	0	0	0
A0A087X0H9	#	1009	#	0	0	0	0	0	0	0	0	0	0	0	0	0	0	0	0	0	0	0	0	0	0	0	0	3	3	1	0	0	0	0	0	0	0	0	0	0	0	0	0	0	0	0	0	0	0
A0A087X0K0	#	1374	#	1	0	0	0	0	0	0	0	0	0	0	0	0	0	0	0	0	0	0	0	0	0	0	0	0	0	0	0	0	0	0	0	0	0	0	0	0	0	0	0	0	0	0	0	0	0
A0A087X0K9	#	1768	#	0	0	0	0	0	0	0	0	0	0	0	0	0	0	0	0	0	0	0	0	0	0	0	0	0	0	0	0	0	0	0	0	0	0	0	0	0	0	0	0	0	0	0	0	0	0
A0A087X0V5	#	647	#	0	0	0	0	0	0	0	0	0	0	0	1	0	0	0	0	0	0	0	0	0	0	0	0	0	0	0	0	0	0	0	0	0	0	0	0	0	0	0	0	0	0	0	0	0	0
A0A087X0W0	#	53	#	0	0	0	0	0	0	0	0	0	0	0	0	0	0	0	0	0	0	0	0	0	0	0	0	0	0	0	0	0	0	0	0	0	0	0	0	0	0	0	0	0	0	0	0	0	0
A0A087X0X3	#	730	#	0	0	0	0	0	1	0	0	0	0	0	0	0	0	0	0	0	0	0	1	0	0	0	0	0	0	0	1	0	1	1	0	0	0	0	0	0	1	0	0	0	0	1	0	0	0
A0A087X118	#	1048	#	0	0	0	0	0	0	0	0	0	0	0	0	0	0	0	0	0	0	0	0	0	0	0	0	0	0	0	0	0	0	0	0	0	0	0	0	1	2	3	0	0	0	0	0	0	0
A0A087X163	#	49	#	0	0	0	0	0	0	0	0	0	0	0	0	0	0	0	0	0	0	0	0	0	0	0	0	0	0	0	0	0	0	0	0	0	0	0	0	0	0	0	0	0	0	0	0	0	0
A0A087X170	#	775	#	0	0	0	0	0	0	0	0	0	0	0	0	0	0	0	0	0	0	0	0	0	0	0	0	0	0	0	0	0	0	0	0	0	0	0	0	0	0	0	0	0	0	0	0	0	0
A0A087X1B6	#	737	#	0	0	0	0	0	0	0	0	0	0	0	0	0	0	0	0	0	0	0	0	0	0	0	0	0	0	0	1	1	1	0	0	0	0	0	0	0	0	1	0	0	0	1	0	1	0
A0A087X1C5	#	515	#	0	0	0	0	0	0	0	0	0	0	0	0	0	0	0	0	0	0	0	0	0	0	0	0	0	0	0	0	0	1	0	0	0	0	0	0	0	0	0	0	0	0	0	0	0	0
A0A087X1D5	#	938	#	0	0	0	0	0	0	0	0	0	0	0	0	0	0	0	0	0	0	0	0	0	0	0	0	0	0	0	0	0	0	0	0	0	0	0	0	0	0	0	1	0	0	0	0	0	0
A0A087X1N6	#	95	#	0	0	0	0	0	0	0	0	0	0	0	0	0	0	0	0	0	0	0	0	0	0	0	0	0	0	0	0	0	0	0	0	0	0	0	0	0	0	1	0	0	0	0	0	0	0
A0A087X1P4	#	679	#	0	0	0	0	0	0	0	0	0	0	0	0	0	0	0	0	0	0	0	0	0	0	0	1	0	0	0	0	0	0	0	0	0	0	0	0	0	0	0	0	0	0	0	0	0	0
A0A087X1T0	#	101	#	0	0	0	0	0	0	0	0	0	0	0	0	0	0	0	0	0	0	0	0	0	0	0	0	0	0	1	0	0	0	0	0	0	0	0	0	0	0	0	0	0	0	0	0	0	0
A0A087X1U8	#	176	#	0	0	0	0	0	0	0	0	0	0	0	0	0	0	0	0	0	0	0	0	0	0	0	0	0	0	0	0	0	0	0	0	0	0	0	0	0	0	0	0	0	0	0	0	0	0
A0A087X1W1	#	251	#	1	2	2	1	4	3	0	0	0	0	1	0	0	0	0	0	0	0	0	0	0	0	1	1	2	1	0	0	0	0	0	1	0	0	0	0	1	1	0	1	0	0	0	0	0	0
A0A087X1X5	#	191	#	0	0	0	0	0	0	0	0	0	0	0	0	0	0	0	0	0	0	0	0	0	0	0	0	0	0	0	0	0	0	0	0	0	0	0	0	0	0	0	0	0	0	0	0	0	0
A0A087X1X7	#	631	#	1	0	0	1	2	2	4	6	6	0	0	0	0	1	1	0	1	1	1	1	1	5	9	9	0	1	1	0	0	0	10	5	5	0	0	0	0	0	0	1	1	1	3	2	9	9
A0A087X1Z1	#	1026	#	0	0	0	0	0	0	0	0	0	0	0	0	0	1	0	0	1	0	0	0	0	0	0	0	0	0	0	0	0	0	0	0	0	0	0	0	0	0	0	0	0	0	0	0	0	0
A0A087X1Z3	#	254	#	2	1	1	0	1	1	0	0	0	0	0	2	0	0	0	0	0	0	0	0	0	0	0	0	0	0	0	0	0	0	0	0	0	0	0	0	0	0	1	0	0	0	1	1	0	0
A0A087X228	#	164	#	0	0	0	0	0	0	0	0	0	0	0	0	0	0	0	0	0	0	0	0	0	0	0	0	0	0	1	0	0	0	0	0	0	0	0	0	0	0	0	0	0	0	0	0	0	0
A0A087X271	#	179	#	0	0	0	0	0	0	0	0	0	0	0	0	0	0	0	0	0	0	0	0	0	0	0	0	0	0	0	0	0	0	0	0	0	0	0	0	0	0	0	0	0	0	0	0	0	0
A0A087X278	#	44	#	1	1	1	1	1	1	0	0	0	1	1	1	0	0	0	0	0	0	0	0	0	0	0	1	1	1	1	0	0	0	0	0	0	0	0	0	0	0	0	0	0	0	0	0	0	0
A0A087X2A7	#	1098	#	0	0	0	0	0	0	0	0	0	0	0	0	0	0	0	0	0	0	0	0	0	0	0	0	0	0	0	0	0	0	0	0	0	0	0	0	0	0	0	0	0	0	0	0	0	0
A0A087X2C4	#	1269	#	0	0	0	0	0	0	0	0	0	0	0	0	0	0	0	0	0	0	1	0	0	0	0	0	0	0	0	0	0	0	0	0	0	0	0	0	0	0	0	0	0	0	0	0	0	0
A0A087X2D0	#	95	#	0	0	0	0	2	1	1	0	2	0	0	0	0	0	0	0	0	0	2	2	2	0	1	1	1	0	0	0	2	3	2	0	0	0	0	0	3	2	1	0	0	0	0	0	2	1
A0A087X2E7	#	543	#	0	0	0	0	0	0	0	0	0	0	0	0	0	0	0	0	0	0	0	0	0	0	0	0	0	0	0	0	0	0	0	0	0	0	0	0	0	0	0	0	0	0	0	0	0	0
A0A087X2H1	#	2608	#	0	0	0	0	0	0	0	0	0	0	0	0	0	0	0	0	0	0	0	0	0	0	0	0	0	0	0	0	0	0	0	0	0	0	0	0	0	0	0	0	0	0	0	0	0	0
A0A087X2I1	#	403	#	1	1	0	0	1	0	4	7	4	1	0	0	0	2	0	0	2	0	0	0	0	0	0	0	1	1	0	1	4	1	6	3	2	0	0	0	2	3	3	0	0	0	5	1	6	1
A0A088AWP5	#	3062	#	0	0	0	0	0	0	0	0	0	0	0	0	0	0	0	0	0	0	0	0	0	0	0	0	0	0	0	0	0	0	1	0	0	0	0	0	17	16	13	0	0	0	0	0	0	0
A0A096LNH2	#	1288	#	0	0	0	0	0	0	0	0	0	0	0	0	0	0	0	0	0	0	0	0	0	0	0	0	0	0	0	0	0	0	0	0	0	0	0	0	0	0	0	0	0	0	0	0	0	0
A0A096LNH6	#	1886	#	0	0	0	0	0	0	0	0	0	1	1	0	0	0	0	0	0	0	0	0	0	0	0	0	0	0	0	0	0	0	0	0	0	0	0	0	0	0	0	0	0	0	0	0	0	0
A0A096LNU1	#	275	#	0	0	0	0	0	0	0	0	0	0	0	0	0	0	0	0	0	0	0	0	0	0	0	0	1	0	0	0	0	0	0	0	0	0	0	0	0	0	0	0	0	0	0	0	0	0
A0A096LNY4	#	164	#	0	0	0	0	0	0	0	0	0	0	0	1	0	0	0	0	0	0	0	0	0	0	0	0	0	0	0	0	0	0	0	0	0	0	0	0	0	0	0	0	0	0	0	0	0	0
A0A096LPK7	#	463	#	0	0	0	0	0	0	0	0	0	0	0	0	0	0	0	0	0	0	0	0	0	0	0	0	0	0	0	1	0	0	0	0	0	0	0	0	0	0	0	0	0	0	0	0	0	0
A0A0A0MQS9	#	1823	#	0	0	0	0	0	0	0	0	0	0	0	0	0	0	0	0	0	0	0	0	0	0	0	0	0	0	0	0	0	0	0	0	0	0	0	0	0	0	0	0	0	0	0	0	0	0
A0A0A0MQU8	#	190	#	0	0	0	0	0	0	0	0	0	0	0	0	0	0	0	0	0	0	0	0	0	0	0	0	0	0	0	0	0	0	0	0	0	0	0	0	0	0	0	0	0	0	0	0	0	0
A0A0A0MQW6	#	1103	#	0	0	0	0	0	0	0	0	0	0	0	0	0	0	0	0	0	0	0	0	0	0	0	0	0	0	1	0	0	0	0	0	0	0	0	0	0	0	0	0	0	0	0	0	0	0
A0A0A0MQX5	#	1084	#	0	0	0	0	0	0	0	0	0	0	0	0	0	0	0	0	0	0	0	0	0	0	0	0	0	0	0	0	0	0	0	0	0	0	0	0	0	0	0	0	0	0	0	0	0	1
A0A0A0MQZ6	#	189	#	0	0	0	0	0	0	0	0	0	0	0	0	0	0	0	0	0	0	0	1	1	0	0	0	0	0	0	0	0	0	0	0	0	0	0	0	0	0	0	0	0	0	0	0	0	0
A0A0A0MR02	#	282	#	1	0	0	0	1	0	0	0	0	0	0	0	0	1	0	0	1	0	0	0	0	0	0	0	0	0	0	0	0	1	0	0	0	0	0	0	0	0	0	0	0	0	0	0	0	0
A0A0A0MR06	#	177	#	0	0	0	0	0	0	1	0	0	0	0	0	0	0	0	0	0	0	0	0	0	0	0	0	0	0	0	0	0	0	0	0	0	0	0	0	0	0	0	0	0	0	0	0	0	0
A0A0A0MR12	#	603	#	0	0	0	1	0	0	0	0	0	0	0	0	0	0	0	0	0	0	0	0	0	0	0	0	0	0	0	0	0	0	0	0	0	0	0	0	0	0	0	0	0	0	0	0	0	0
A0A0A0MR13	#	362	#	0	0	0	0	0	0	0	0	0	0	0	0	0	0	0	0	0	0	0	0	1	0	0	1	0	0	0	0	0	0	0	0	0	0	0	0	0	0	0	0	0	0	0	0	0	0
A0A0A0MR54	#	744	#	0	0	0	0	0	0	0	0	0	0	0	0	0	0	0	0	0	0	0	0	0	0	0	0	0	0	0	0	0	0	0	0	0	0	0	0	0	0	0	0	0	0	0	0	0	0
A0A0A0MRA3	#	27118	#	0	0	0	0	0	0	0	0	0	0	0	0	0	0	0	0	0	0	0	0	0	0	0	0	0	0	0	0	0	0	0	0	0	0	0	0	0	0	0	0	0	0	0	0	0	0
A0A0A0MRA8	#	918	#	0	0	0	0	0	0	0	0	0	0	0	0	0	0	0	0	0	0	0	0	0	0	0	0	0	0	0	0	0	0	0	0	0	0	0	0	0	0	0	0	0	0	0	0	0	0
A0A0A0MRE1	#	617	#	0	0	0	0	0	0	0	0	0	0	0	0	0	0	0	0	0	0	0	0	0	0	0	0	0	0	0	0	0	0	0	0	0	0	0	0	0	0	0	0	0	0	0	0	0	0
A0A0A0MRG2	#	660	#	0	0	0	0	0	0	0	0	0	0	0	0	0	0	0	0	0	0	0	0	0	0	0	0	0	0	0	0	0	0	0	0	0	0	0	0	0	0	0	0	0	0	0	0	0	0
A0A0A0MRH6	#	1015	#	0	0	0	0	0	0	0	0	0	0	0	0	0	0	0	0	0	0	0	0	0	0	0	0	0	0	1	0	0	0	0	0	1	0	0	0	0	0	0	0	0	0	0	0	0	0
A0A0A0MRI2	#	418	#	1	1	0	0	0	0	0	0	0	0	0	0	0	0	0	0	0	0	0	0	0	0	0	0	0	0	0	0	0	0	0	0	0	0	0	0	0	0	0	0	0	0	0	0	0	0
A0A0A0MRI5	#	569	#	0	0	0	0	0	0	0	0	0	0	0	0	0	0	0	0	0	0	0	0	0	1	0	1	0	0	0	0	0	0	1	0	0	0	0	0	0	0	0	0	0	0	0	0	0	0
A0A0A0MRI8	#	858	#	0	0	0	0	0	0	0	0	0	0	0	0	0	0	0	0	0	0	0	0	0	0	0	0	0	0	0	0	0	0	0	0	0	0	0	0	0	0	0	0	0	0	0	0	0	0
A0A0A0MRK1	#	370	#	0	0	0	0	0	0	0	0	0	0	0	0	0	0	0	0	0	0	0	0	0	0	0	0	0	0	0	0	0	0	0	0	0	0	0	0	0	0	0	0	0	0	0	0	0	0
A0A0A0MRL0	#	150	#	0	1	1	0	0	0	0	0	0	0	0	0	0	0	0	0	0	0	0	1	0	0	0	0	0	0	0	0	0	0	0	0	0	0	0	0	0	0	0	0	0	0	0	0	0	0
A0A0A0MRM8	#	1253	#	0	0	0	0	0	0	0	0	0	0	0	0	0	0	0	0	0	0	0	0	0	0	0	0	0	0	0	0	0	0	0	0	0	0	0	0	0	0	0	0	0	0	0	0	0	0
A0A0A0MRM9	#	708	#	0	0	0	0	0	0	0	0	0	0	0	0	0	0	0	0	0	0	0	0	0	0	0	0	0	0	0	1	0	0	0	0	0	0	0	0	0	0	0	0	0	0	0	0	0	0
A0A0A0MRN0	#	435	#	0	0	0	0	0	0	0	0	0	0	0	0	0	0	0	0	0	0	0	0	0	0	0	0	0	0	0	0	0	0	0	0	0	0	0	0	0	0	0	0	0	0	0	0	0	0
A0A0A0MRN5	#	625	#	0	0	0	0	1	0	0	0	0	0	0	0	0	0	0	0	0	0	0	0	0	0	0	0	0	0	0	0	0	0	0	0	0	0	0	0	0	0	0	0	0	0	0	0	0	0
A0A0A0MRP0	#	802	#	0	0	0	0	0	0	0	0	0	0	0	0	0	0	0	0	0	0	0	1	1	0	0	0	0	0	0	0	0	0	0	0	0	0	0	0	0	0	0	0	0	0	0	0	0	0
A0A0A0MRQ5	#	97	#	0	0	0	0	0	0	1	1	2	0	0	0	0	0	0	0	0	0	0	0	0	0	0	0	0	0	0	0	0	0	0	0	0	0	0	0	0	0	0	2	1	1	0	0	0	2
A0A0A0MRS4	#	237	#	0	0	0	0	0	0	0	1	0	0	0	0	0	0	0	0	0	0	0	0	0	0	0	0	0	0	0	0	0	0	0	0	0	0	0	0	0	0	0	0	0	0	0	0	0	0
A0A0A0MRX2	#	298	#	0	1	0	0	0	0	0	0	0	0	0	0	0	0	0	0	0	0	0	0	0	0	0	0	0	0	0	0	0	0	0	0	0	0	0	0	0	0	0	0	0	0	0	0	0	0
A0A0A0MRZ1	#	733	#	0	0	0	0	0	0	0	0	0	0	0	0	0	0	0	0	0	0	0	0	0	0	0	0	0	0	0	0	0	0	1	0	0	0	0	0	0	0	0	0	0	0	0	0	0	0
A0A0A0MS29	#	221	#	0	0	0	0	0	0	0	0	0	0	0	0	0	0	0	0	0	0	0	0	0	0	0	0	0	0	0	0	0	0	0	0	0	0	0	0	0	1	0	0	0	0	0	0	0	0
A0A0A0MS50	#	604	#	0	0	0	0	0	0	0	0	0	0	0	0	0	0	0	0	0	0	0	0	0	0	0	0	0	0	0	0	0	0	0	0	0	0	0	0	1	0	0	0	0	0	0	0	0	0
A0A0A0MS51	#	748	#	0	0	0	0	0	0	0	0	0	0	0	0	1	5	1	1	5	1	3	0	0	0	1	2	12	4	7	3	5	2	0	0	0	0	0	0	0	3	1	0	0	0	1	0	1	2
A0A0A0MS93	#	314	#	0	0	0	0	0	0	0	0	0	0	0	0	0	0	0	0	0	0	0	0	0	0	0	0	0	0	0	0	0	0	0	0	0	0	0	0	0	0	0	0	0	0	0	0	0	0
A0A0A0MS97	#	291	#	0	0	0	0	0	0	0	0	0	0	0	0	0	0	0	0	0	0	0	0	0	0	0	0	0	0	0	0	1	0	0	0	0	0	0	0	0	0	0	0	0	0	0	0	0	0
A0A0A0MS99	#	1215	#	0	0	0	0	0	0	0	0	0	0	0	0	0	0	0	0	0	0	0	0	0	0	0	0	0	0	0	0	0	0	0	0	0	0	0	0	0	0	0	0	0	0	0	0	0	0
A0A0A0MSA9	#	392	#	0	0	0	0	1	0	0	1	0	1	0	0	0	0	0	0	0	0	0	0	0	0	0	0	0	0	0	1	0	0	0	0	1	0	0	0	0	0	0	0	0	0	1	1	1	0
A0A0A0MSB8	#	693	#	0	0	0	0	0	0	0	0	0	0	0	0	0	0	0	0	0	0	0	0	0	0	0	0	0	0	0	4	1	2	0	0	0	0	0	0	0	0	0	0	0	0	0	0	0	0
A0A0A0MSE3	#	388	#	0	0	0	0	0	0	0	0	0	0	0	0	0	0	0	0	0	0	0	0	0	0	0	0	0	0	0	0	0	0	0	0	0	0	0	0	0	0	0	0	0	0	1	0	2	0
A0A0A0MSI0	#	171	#	0	0	0	0	0	0	0	0	0	0	0	0	3	3	3	3	3	3	3	3	1	2	3	3	0	0	0	0	0	0	0	0	0	4	4	6	2	4	3	0	0	0	0	0	0	0
A0A0A0MSK5	#	462	#	0	0	0	0	0	1	1	1	0	0	0	0	0	0	0	0	0	0	0	0	0	1	0	0	0	0	0	0	1	0	0	0	0	0	0	0	1	1	1	0	0	0	0	0	0	0
A0A0A0MSM0	#	782	#	0	0	0	0	1	1	0	0	0	0	0	0	0	0	0	0	0	0	0	0	0	1	0	2	0	0	0	0	0	0	0	0	0	0	0	0	0	0	0	0	0	0	0	0	0	0
A0A0A0MSM7	#	89	#	0	0	0	0	0	0	0	0	0	0	0	0	0	0	0	0	0	0	0	0	0	0	0	0	0	0	0	0	1	0	0	0	0	0	0	0	0	0	0	0	0	0	0	0	0	0
A0A0A0MSN0	#	134	#	0	0	0	0	0	0	0	0	0	0	0	0	0	0	0	0	0	0	0	0	0	1	1	1	0	0	0	0	0	0	0	0	0	0	0	0	0	0	0	0	0	0	0	0	0	0
A0A0A0MSN9	#	333	#	0	0	0	0	0	0	0	0	1	0	0	0	0	0	0	0	0	0	0	0	0	0	2	1	0	0	0	0	0	2	0	0	1	0	0	0	1	0	1	0	0	0	0	0	0	0
A0A0A0MSP3	#	271	#	0	0	0	0	0	0	0	0	0	0	0	0	0	0	0	0	0	0	0	0	0	0	0	0	0	0	0	0	0	0	0	0	0	0	0	0	0	0	0	0	0	0	0	0	0	0
A0A0A0MSP7	#	1758	#	0	0	0	0	0	0	0	0	0	0	0	0	0	0	0	0	0	0	0	0	0	0	0	0	0	0	0	0	0	0	0	0	0	0	0	0	0	0	0	0	0	0	0	0	0	0
A0A0A0MSS8	#	323	#	0	0	0	1	1	1	0	3	0	0	0	0	0	0	0	0	0	0	0	0	0	0	0	0	0	0	0	1	4	1	1	0	1	0	0	0	2	2	3	0	0	0	3	2	1	0
A0A0A0MSU4	#	1616	#	0	0	0	0	0	0	0	0	0	0	0	0	0	0	0	0	0	0	0	0	0	0	0	0	0	0	0	0	0	0	0	0	0	0	0	0	0	0	0	0	0	0	0	0	0	0
A0A0A0MSV9	#	504	#	0	0	0	0	0	0	0	0	0	0	0	0	0	0	0	0	0	0	0	0	0	0	0	0	0	0	0	0	0	0	0	0	0	0	0	0	0	1	0	0	0	0	0	0	0	0
A0A0A0MSW0	#	2058	#	0	0	0	0	0	0	0	0	0	0	0	0	0	0	0	0	0	0	1	0	0	0	0	0	0	0	0	0	0	0	0	0	0	1	0	0	0	0	0	1	0	0	0	0	0	0
A0A0A0MSX9	#	1242	#	1	1	0	0	0	0	1	2	2	0	0	0	0	0	0	0	0	0	2	1	1	1	0	0	0	2	2	0	1	0	0	0	0	0	0	0	1	1	3	0	0	0	2	2	2	1
A0A0A0MSZ4	#	522	#	0	0	0	0	0	0	0	0	0	0	0	0	0	0	0	0	0	0	0	0	0	0	0	0	0	0	0	0	0	0	0	0	0	0	0	0	0	0	0	0	0	0	0	0	0	0
A0A0A0MT16	#	5058	#	0	0	0	0	0	0	0	0	0	0	0	0	0	0	0	0	0	0	0	0	0	0	0	0	0	0	0	0	0	0	0	0	0	0	0	0	0	0	0	0	0	0	0	0	0	0
A0A0A0MT40	#	1018	#	0	0	0	0	0	0	0	0	0	0	0	0	0	0	0	0	0	0	0	0	0	0	0	0	1	0	0	0	0	0	0	0	0	0	0	0	0	0	0	0	0	0	0	0	0	0
A0A0A0MT48	#	81	#	0	0	0	0	0	0	0	0	0	0	0	0	0	1	0	0	1	0	0	0	0	0	0	0	0	0	0	0	0	0	0	0	0	0	0	0	0	0	0	0	0	0	0	0	0	0
A0A0A0MTC1	#	5256	#	1	1	1	0	0	0	0	0	0	0	0	0	0	0	0	0	0	0	0	0	0	0	0	0	1	0	1	0	0	0	0	0	1	0	0	0	0	1	1	0	0	0	0	0	1	1
A0A0A0MTE2	#	1385	#	0	0	0	0	0	0	1	0	1	0	0	0	0	0	0	0	0	0	0	0	0	0	0	0	0	0	0	0	0	0	0	0	0	0	0	0	0	0	0	0	0	0	1	0	0	0
A0A0A0MTI1	#	528	#	0	0	0	0	0	0	0	0	1	1	0	0	0	0	0	0	0	0	0	0	0	0	0	0	0	0	0	0	0	0	0	0	0	0	0	0	0	0	1	0	0	0	0	0	1	0
A0A0A0MTI6	#	262	#	1	2	2	0	0	0	0	1	0	0	0	0	0	0	0	0	0	0	0	0	0	0	0	0	0	0	0	0	0	0	0	1	1	0	0	0	0	0	0	0	0	0	0	1	1	0
A0A0A0MTJ9	#	448	#	1	2	2	0	1	1	1	0	1	2	0	0	0	0	0	0	0	0	0	0	0	1	1	1	0	0	0	0	0	0	0	0	0	0	0	1	1	1	2	0	0	0	0	1	1	0
A0A0A0MTT3	#	250	#	0	0	0	0	0	0	0	0	0	0	0	0	0	0	0	0	0	0	0	0	0	0	0	0	0	0	0	0	0	0	0	0	0	0	1	0	0	0	0	0	0	0	0	0	0	0
A0A0A0MTU3	#	406	#	0	1	0	0	0	1	0	0	0	1	1	1	0	0	0	0	0	0	0	0	0	0	0	0	0	0	0	0	0	0	0	0	0	0	0	0	0	0	0	0	0	0	0	0	0	0
A0A0A0N0M2	#	1152	#	0	0	0	0	0	0	0	0	0	0	0	0	0	0	0	0	0	0	1	1	3	0	0	0	1	2	0	0	0	0	0	0	0	0	0	0	1	0	0	0	0	0	0	0	0	0
A0A0A6YYA0	#	188	#	0	0	0	0	0	0	0	0	0	0	0	0	0	0	0	0	0	0	0	0	0	0	0	0	0	0	0	0	0	0	0	0	0	0	0	0	0	0	0	0	0	0	0	0	0	0
A0A0A6YYI3	#	520	#	0	0	0	0	0	0	0	0	0	0	0	2	0	0	0	0	0	0	0	0	0	0	0	0	0	0	0	0	0	0	0	0	0	0	0	0	0	0	0	0	0	0	0	0	0	0
A0A0A6YYJ8	#	458	#	2	2	2	0	0	0	0	0	0	0	0	0	0	0	0	0	0	0	0	0	0	0	0	0	0	0	0	5	6	3	0	0	0	2	1	2	0	0	0	0	0	0	0	0	0	0
A0A0A6YYL1	#	179	#	0	0	0	0	0	0	0	0	0	0	1	0	0	0	0	0	0	0	0	0	0	0	0	0	0	0	0	0	0	0	0	0	0	0	0	0	0	0	0	0	0	0	0	0	0	0
A0A0A6YYL4	#	1048	#	0	0	0	0	0	0	0	0	0	0	0	0	0	0	0	0	0	0	0	0	0	0	0	0	0	0	0	0	0	0	0	0	0	0	0	0	0	0	0	0	0	0	0	1	0	0
A0A0B4J1R2	#	685	#	0	0	0	0	0	0	0	0	0	0	0	0	0	0	0	0	0	0	0	1	1	0	0	0	0	0	1	0	0	0	0	0	0	0	0	0	0	0	0	0	0	0	0	0	0	0
A0A0B4J1Z1	#	137	#	0	0	0	0	0	0	0	0	0	0	0	0	0	0	0	0	0	0	2	0	0	0	0	0	0	0	0	0	0	0	0	0	0	0	0	0	0	0	0	0	0	0	0	0	0	0
A0A0B4J207	#	318	#	0	0	0	0	0	0	0	0	0	0	0	0	0	0	0	0	0	0	0	0	0	0	0	0	0	0	0	0	0	0	0	0	0	0	0	0	0	0	0	0	0	0	0	0	0	0
A0A0B4J210	#	815	#	0	0	0	0	0	0	0	0	0	0	0	0	0	0	0	0	0	0	0	2	2	0	0	0	0	0	0	0	0	0	0	0	0	0	0	0	0	0	0	0	0	0	0	0	0	0
A0A0B4J216	#	335	#	0	0	0	0	0	0	0	0	0	0	1	0	0	0	0	0	0	0	0	0	0	0	0	0	0	0	0	0	0	0	0	0	0	0	0	0	0	0	0	0	0	0	0	0	0	0
A0A0B4J225	#	103	#	0	0	0	0	0	0	0	0	0	0	0	0	0	0	0	0	0	0	0	0	0	0	0	0	0	0	0	0	0	0	1	0	0	0	0	0	0	0	0	0	0	0	0	0	0	0
A0A0B4J239	#	78	#	0	0	0	0	0	0	0	0	0	0	0	0	0	0	0	0	0	0	0	0	0	0	0	0	0	0	0	0	0	0	0	0	0	0	0	0	0	0	0	0	0	0	0	0	0	0
A0A0B4J249	#	113	#	0	0	0	0	0	0	0	0	0	0	0	0	0	0	0	0	0	0	0	0	0	0	0	0	0	0	0	0	0	0	0	0	0	0	0	0	0	0	0	0	0	0	0	0	0	0
A0A0B4J254	#	67	#	0	0	0	0	0	0	0	0	0	0	0	0	0	0	0	0	0	0	0	0	0	0	0	0	0	0	0	0	0	0	0	0	0	0	0	0	0	0	0	0	0	0	0	0	0	0
A0A0B4J263	#	110	#	0	0	0	0	0	0	0	0	0	0	0	0	0	0	1	0	0	1	0	0	0	0	0	0	0	0	0	0	0	0	0	0	0	0	0	0	0	0	0	0	0	0	0	0	0	0
A0A0B4J269	#	797	#	0	0	0	0	0	0	0	0	0	0	0	0	0	0	0	0	0	0	0	0	0	0	0	0	0	0	0	0	0	0	0	0	0	0	0	0	0	0	0	0	0	0	0	0	0	0
A0A0B4J295	#	124	#	0	0	0	0	0	0	1	1	0	0	0	0	0	0	0	0	0	0	0	0	0	0	0	0	0	0	0	0	0	0	0	0	0	0	1	0	1	0	0	0	0	0	1	0	0	0
A0A0B4J296	#	66	#	0	0	0	0	0	0	0	0	0	0	0	0	0	0	0	0	0	0	0	0	0	0	0	0	0	0	0	0	0	0	1	0	0	0	0	0	0	0	1	0	0	0	0	0	1	0
A0A0B4J298	#	61	#	0	0	0	0	0	0	0	0	0	0	0	0	0	0	0	0	0	0	0	0	0	0	0	0	0	0	0	0	0	0	0	1	0	0	0	0	0	0	0	0	0	0	0	0	0	0
A0A0B4J2A7	#	296	#	0	0	0	0	0	0	0	0	0	0	0	1	0	0	0	0	0	0	0	0	0	0	0	0	0	0	0	0	0	0	0	0	0	0	0	0	0	0	0	0	0	0	0	0	0	0
A0A0B4J2B1	#	104	#	0	0	0	0	0	0	0	0	0	0	0	0	0	0	0	0	0	0	0	0	1	0	0	0	0	0	0	0	0	0	0	0	0	0	0	0	0	0	0	0	0	0	0	0	0	0
A0A0B4J2B4	#	118	#	0	0	0	0	0	0	0	0	0	0	0	0	0	0	0	0	0	0	0	0	0	0	0	0	0	0	0	0	0	0	0	0	0	0	0	0	1	3	3	0	0	0	0	0	0	0
A0A0C4DFP5	#	548	#	0	0	0	0	0	0	0	0	0	0	0	0	0	0	0	0	0	0	0	0	0	0	1	0	0	0	0	0	0	0	0	0	0	0	0	0	0	0	0	0	0	0	0	0	0	0
A0A0C4DFP6	#	637	#	0	0	0	0	0	0	0	0	0	0	0	0	0	0	0	0	0	0	0	0	0	0	0	0	0	0	0	0	0	0	0	0	0	0	0	0	0	0	0	0	0	0	0	0	0	1
A0A0C4DFS8	#	368	#	0	0	0	0	0	0	0	0	0	1	0	0	0	1	1	0	1	1	0	0	0	0	0	0	0	0	1	0	2	2	0	0	0	0	0	0	5	4	3	0	0	0	1	2	2	0
A0A0C4DFY3	#	892	#	0	0	0	0	0	1	0	0	0	0	0	0	0	0	0	0	0	0	0	0	0	0	0	0	0	0	0	0	0	0	0	0	0	0	0	0	0	0	0	0	0	0	0	0	0	0
A0A0C4DFZ1	#	260	#	0	0	0	0	0	0	0	0	0	0	0	0	1	0	0	1	0	0	0	0	0	0	1	0	0	0	0	0	0	0	0	0	0	0	0	0	0	0	0	0	0	0	0	0	0	0
A0A0C4DG06	#	531	#	0	0	0	0	0	0	0	1	1	0	0	0	0	0	0	0	0	0	0	0	0	0	0	0	0	0	0	0	0	0	0	1	0	0	0	0	0	0	0	0	0	0	0	0	0	0
A0A0C4DG08	#	607	#	0	0	0	0	0	0	0	0	0	0	0	0	0	0	0	0	0	0	0	0	0	0	0	0	0	0	0	0	0	0	0	0	0	1	0	0	0	0	0	0	0	0	1	1	0	0
A0A0C4DG17	#	300	#	0	0	0	0	0	0	0	0	1	0	0	0	0	0	0	0	0	0	0	0	0	0	0	0	0	0	0	0	0	0	0	0	0	0	0	0	0	0	0	0	0	0	0	0	0	0
A0A0C4DG62	#	218	#	0	3	1	4	8	8	3	3	4	5	3	4	10	9	5	10	9	5	7	7	6	3	3	3	7	7	6	5	5	6	5	4	2	3	2	3	6	5	5	2	0	2	4	3	5	2
A0A0C4DG76	#	1160	#	0	0	0	0	0	0	0	0	0	0	0	0	0	0	0	0	0	0	0	0	0	0	0	0	1	0	0	0	0	0	0	0	0	0	0	0	0	0	0	0	0	0	0	0	0	0
A0A0C4DG79	#	494	#	1	1	0	0	0	0	0	0	0	0	0	0	0	0	0	0	0	0	0	0	0	0	0	0	0	0	0	0	0	0	0	0	0	0	0	0	0	0	0	0	0	0	0	0	0	0
A0A0C4DG85	#	374	#	0	0	0	0	0	0	0	0	0	0	0	0	0	0	0	0	0	0	0	1	0	0	0	0	0	0	0	0	0	0	0	0	0	0	0	0	0	0	0	0	0	0	0	0	0	0
A0A0C4DG89	#	1032	#	0	0	0	0	1	0	1	1	1	0	0	0	1	0	0	1	0	0	0	0	2	0	0	0	0	0	0	0	0	1	0	0	0	0	0	0	0	1	0	0	0	0	0	0	0	0
A0A0C4DG98	#	1478	#	0	0	0	0	0	0	0	0	0	0	0	0	0	0	0	0	0	0	0	0	0	0	0	0	0	0	0	0	0	0	0	0	0	0	0	0	0	0	0	0	0	0	0	0	0	0
A0A0C4DGA6	#	1008	#	0	0	0	0	0	0	0	0	0	0	0	0	0	0	0	0	0	0	0	0	0	0	0	0	0	0	0	0	0	0	0	0	0	0	0	0	0	0	0	0	0	0	0	0	0	0
A0A0C4DGB6	#	604	#	0	0	0	1	0	1	0	0	0	1	1	3	2	3	1	2	3	1	3	4	4	0	0	0	5	3	4	0	0	0	0	0	0	0	0	0	0	0	0	0	0	1	0	0	0	0
A0A0C4DGE6	#	521	#	0	0	0	0	0	0	0	0	0	0	0	0	0	0	0	0	0	0	0	0	0	0	0	0	0	0	0	0	0	0	0	0	0	0	0	0	0	0	0	0	0	0	0	0	0	0
A0A0C4DGF8	#	803	#	0	0	0	0	0	0	0	0	0	0	0	0	0	0	0	0	0	0	0	1	0	0	0	0	0	0	0	0	0	0	0	0	0	0	0	0	0	0	0	0	0	1	0	0	0	0
A0A0C4DGG8	#	1043	#	0	0	0	0	0	0	1	0	0	0	0	0	0	0	0	0	0	0	14	0	2	0	0	0	2	2	2	0	0	0	0	0	0	0	0	0	0	0	0	0	0	0	0	0	0	0
A0A0C4DGG9	#	1937	#	0	0	0	0	0	0	0	0	0	0	0	0	0	0	0	0	0	0	0	1	1	0	0	0	0	0	0	0	0	0	0	0	0	0	0	0	0	0	0	0	0	0	0	0	0	0
A0A0C4DGK3	#	3541	#	0	0	0	0	0	0	1	0	0	1	0	0	0	0	0	0	0	0	0	0	0	0	0	0	0	0	0	0	0	0	0	0	0	0	0	0	0	0	0	0	0	0	0	0	0	0
A0A0C4DGL3	#	141	#	0	0	1	1	1	2	0	0	0	0	0	0	0	0	0	0	0	0	0	0	0	0	0	0	0	0	0	0	0	0	1	0	1	0	0	0	0	0	0	0	0	0	0	0	0	0
A0A0C4DGR2	#	374	#	0	0	0	0	0	0	0	0	0	0	0	0	0	0	0	0	0	0	0	1	0	0	0	0	0	0	0	0	0	0	0	0	0	0	0	0	0	0	0	0	1	0	0	0	0	0
A0A0C4DGS1	#	439	#	2	1	3	0	0	1	2	2	3	3	1	2	0	0	1	0	0	1	1	1	1	0	0	1	1	1	1	1	3	2	2	2	2	0	1	0	1	1	1	0	0	0	1	0	3	0
A0A0C4DGT3	#	814	#	0	0	0	0	0	0	1	0	0	0	0	0	0	0	0	0	0	0	0	0	0	0	0	0	0	0	0	0	0	0	0	0	0	0	0	0	0	0	0	0	0	0	0	0	0	0
A0A0C4DGZ5	#	225	#	0	1	1	0	0	0	0	0	0	0	0	0	0	0	0	0	0	0	0	0	0	0	0	0	0	0	0	0	0	0	0	0	0	0	0	0	0	0	0	0	0	0	0	0	0	0
A0A0C4DH09	#	751	#	0	0	0	0	0	0	0	0	0	0	0	0	0	0	0	0	0	0	0	0	0	0	0	0	0	0	0	0	0	0	0	0	0	0	0	0	0	0	0	0	0	0	0	0	0	1
A0A0C4DH44	#	96	#	0	0	0	0	0	0	0	0	0	0	0	0	0	0	0	0	0	0	0	0	0	0	0	0	0	0	0	0	0	0	0	0	0	0	0	0	0	0	0	0	0	0	0	0	0	0
A0A0C4DH46	#	123	#	0	0	0	0	0	0	0	0	0	0	0	0	0	0	0	0	0	0	0	0	0	0	0	0	0	1	0	0	0	0	0	0	0	0	0	0	0	0	0	0	0	0	0	0	0	0
A0A0C4DH52	#	495	#	0	0	0	0	0	0	0	0	0	0	0	0	0	0	0	0	0	0	0	0	0	0	0	0	0	0	0	0	0	0	0	0	0	0	0	0	0	0	0	0	0	0	0	0	0	0
A0A0C4DH59	#	114	#	0	0	0	0	0	0	0	0	0	0	0	0	0	0	0	0	0	0	0	0	0	0	0	0	0	0	0	0	0	0	0	0	0	0	0	0	0	0	0	0	0	0	0	0	1	0
A0A0D5XQ77	#	269	#	0	0	0	0	0	0	0	0	0	0	0	0	0	0	0	0	0	0	0	0	0	0	0	0	0	0	0	0	0	0	0	0	0	0	0	0	0	0	0	0	0	0	0	0	0	0
A0A0D9SEI0	#	245	#	0	0	0	0	0	0	0	0	0	0	0	0	0	0	0	0	0	0	0	0	0	0	0	0	0	0	0	0	0	0	0	0	0	0	0	0	0	0	0	0	0	0	0	0	0	0
A0A0D9SEI3	#	772	#	0	0	0	0	0	0	0	0	0	0	0	0	0	0	0	0	0	0	0	0	0	0	0	0	0	0	0	0	0	0	0	0	0	0	0	0	0	0	0	0	0	0	0	0	0	0
A0A0D9SEM4	#	378	#	0	0	0	0	0	0	0	0	0	0	0	0	0	0	0	0	0	0	1	0	0	0	0	0	0	0	0	0	0	0	0	0	0	0	0	0	0	0	0	0	0	0	0	0	0	0
A0A0D9SEP6	#	77	#	0	0	0	0	0	0	0	0	0	0	0	0	0	0	0	0	0	0	0	0	0	0	0	0	0	0	0	0	0	0	0	0	0	0	0	0	0	0	0	0	0	0	0	0	0	0
A0A0D9SET1	#	151	#	0	0	0	1	0	1	0	0	0	1	0	2	0	0	0	0	0	0	0	0	0	0	0	0	0	0	0	0	0	0	1	0	0	0	0	0	0	0	0	1	1	1	0	0	0	0
A0A0D9SEY3	#	1237	#	0	0	0	0	0	0	0	0	0	0	0	0	0	0	0	0	0	0	1	0	0	0	0	0	0	0	0	0	0	0	0	0	0	0	0	0	0	0	0	0	0	0	0	0	0	0
A0A0D9SF20	#	197	#	0	0	0	0	0	0	0	0	0	0	0	0	0	0	0	0	0	0	0	2	1	0	0	0	0	0	0	0	0	0	0	0	0	0	0	0	0	0	0	0	0	0	0	0	0	0
A0A0D9SF28	#	1494	#	0	0	0	0	0	0	0	0	0	0	0	0	0	0	0	0	0	0	0	0	0	0	0	0	0	0	0	0	0	0	0	0	0	0	0	0	0	0	0	0	0	0	0	0	0	0
A0A0D9SF53	#	733	#	1	0	2	0	5	3	0	0	0	2	0	0	0	0	0	0	0	0	0	0	0	0	0	0	0	0	0	0	0	0	0	0	0	0	0	0	0	0	0	0	0	0	0	0	0	0
A0A0D9SF54	#	2457	#	0	0	0	0	2	0	0	0	0	1	0	1	0	0	0	0	0	0	1	0	1	0	0	0	1	0	0	0	0	0	0	0	0	0	0	0	0	0	0	0	0	1	0	0	0	0
A0A0D9SF58	#	1184	#	1	0	1	0	0	0	0	0	0	0	0	0	0	0	0	0	0	0	0	0	0	0	0	0	0	0	0	0	0	0	0	0	0	0	0	0	0	0	0	0	0	0	0	0	0	0
A0A0D9SFE9	#	325	#	0	0	0	0	0	0	0	0	0	0	0	0	0	0	0	0	0	0	0	0	0	0	0	0	0	0	0	0	0	0	0	0	0	0	0	0	0	0	0	0	0	0	0	0	0	0
A0A0D9SFL3	#	584	#	0	0	0	0	0	0	0	0	0	0	0	0	0	0	0	0	0	0	1	2	2	0	0	0	0	0	0	0	0	0	0	0	0	0	0	0	0	0	0	0	0	0	0	0	0	0
A0A0D9SG63	#	143	#	0	0	0	0	0	0	0	0	0	0	0	0	0	1	0	0	1	0	0	0	0	0	0	0	0	0	0	0	0	0	0	0	0	0	0	0	0	0	0	0	0	0	0	0	0	0
A0A0D9SG72	#	580	#	0	0	0	0	0	0	0	0	0	0	0	0	0	0	0	0	0	0	0	0	0	0	0	0	1	0	1	0	0	0	0	0	0	0	0	0	0	0	0	0	0	0	0	0	0	0
A0A0D9SGE8	#	366	#	0	0	0	1	0	0	0	0	0	0	0	0	0	0	0	0	0	0	0	2	1	0	0	0	0	0	0	0	0	0	0	0	0	0	0	0	0	0	0	0	0	0	0	0	0	0
A0A0D9SGI2	#	127	#	0	0	0	0	0	0	0	0	0	0	0	0	0	0	0	0	0	0	0	0	0	1	0	0	0	0	0	0	0	0	0	0	0	0	0	0	0	0	0	0	0	0	0	0	0	0
A0A0E3D6N2	#	65	#	0	0	0	0	0	0	0	0	0	0	0	0	0	0	0	0	0	0	0	0	0	0	0	0	0	0	0	1	1	0	0	0	0	0	0	0	0	0	0	0	0	0	0	0	1	0
A0A0G2JH35	#	728	#	0	0	0	0	0	0	1	0	0	0	0	0	0	0	0	0	0	0	0	0	0	0	0	0	0	0	0	0	0	0	0	0	0	0	0	0	0	0	0	0	0	0	0	0	0	0
A0A0G2JH50	#	372	#	0	0	0	0	1	0	0	0	0	0	0	0	0	0	0	0	0	0	0	0	0	0	0	0	0	0	0	0	0	0	0	0	0	0	0	0	0	0	0	0	0	0	0	0	0	0
A0A0G2JHL0	#	613	#	0	0	0	0	0	0	0	0	0	0	0	0	0	0	0	0	0	0	0	0	0	0	0	0	0	0	0	0	0	0	0	0	0	0	0	0	0	0	0	0	0	0	0	0	0	0
A0A0G2JI07	#	624	#	0	0	0	0	0	1	0	0	0	0	0	0	0	0	0	0	0	0	0	0	0	0	0	0	0	0	0	0	0	0	0	0	0	0	0	0	0	0	0	0	0	0	0	0	0	0
A0A0G2JIC2	#	238	#	0	0	0	0	0	0	0	0	0	0	0	1	0	0	0	0	0	0	0	0	0	0	0	0	0	0	0	0	0	0	0	0	0	0	0	0	0	1	0	0	0	0	0	0	0	0
A0A0G2JIC6	#	215	#	0	0	0	0	0	0	0	0	0	0	0	0	0	0	0	0	0	0	0	0	0	0	0	0	0	0	0	1	0	0	0	0	0	0	0	0	0	0	0	0	0	0	0	0	0	1
A0A0G2JIJ7	#	345	#	0	0	0	0	0	0	0	0	0	0	0	0	0	0	0	0	0	0	0	0	0	0	0	0	0	0	0	0	0	0	0	0	0	0	0	0	0	0	0	0	0	0	0	1	0	0
A0A0G2JIW1	#	642	#	3	1	2	11	24	21	7	7	8	13	5	5	0	2	1	0	2	1	0	6	4	2	5	6	2	4	1	2	1	5	7	4	10	15	16	12	6	4	3	0	0	0	9	6	3	10
A0A0G2JJB9	#	339	#	0	0	0	0	0	0	0	0	0	0	0	0	0	0	0	0	0	0	0	0	0	0	0	0	0	0	0	1	2	0	0	1	2	0	0	0	0	0	0	0	0	0	0	0	0	0
A0A0G2JJD3	#	601	#	0	0	0	0	0	0	0	0	0	0	0	0	0	0	0	0	0	0	0	0	0	0	0	0	0	0	0	0	0	0	0	0	0	0	0	0	0	0	0	0	0	0	0	0	0	0
A0A0G2JJT9	#	174	#	0	0	0	0	0	0	1	1	2	0	0	0	0	0	0	0	0	0	0	0	0	0	0	0	0	0	0	0	0	0	0	0	0	0	0	0	0	0	0	0	0	0	1	0	2	0
A0A0G2JJZ9	#	328	#	1	0	0	0	0	0	0	0	0	0	0	0	0	0	0	0	0	0	0	0	0	0	0	0	0	0	0	0	0	0	0	0	0	0	0	0	0	0	0	0	0	0	0	0	0	0
A0A0G2JL54	#	1698	#	0	0	0	0	0	1	0	0	0	0	0	0	0	0	0	0	0	0	1	0	0	0	0	0	0	0	0	0	0	0	0	1	0	0	0	0	0	0	0	0	0	0	0	0	0	0
A0A0G2JLB8	#	50	#	0	0	0	0	0	0	0	0	0	0	0	1	0	0	0	0	0	0	0	0	0	0	0	0	0	0	0	0	0	0	0	0	0	0	0	0	0	0	0	0	0	0	0	0	0	0
A0A0G2JLD8	#	134	#	0	0	0	0	0	0	0	0	0	1	0	0	0	0	0	0	0	0	0	0	0	0	0	0	0	0	0	0	0	0	0	0	0	0	0	0	0	0	0	0	0	0	0	0	0	0
A0A0G2JLI4	#	509	#	0	0	0	0	0	0	0	0	0	0	0	0	0	0	0	0	0	0	0	0	0	0	0	0	0	0	0	0	0	0	0	0	0	0	0	0	1	0	0	0	0	0	0	0	0	0
A0A0G2JLQ8	#	879	#	0	0	0	0	0	0	0	0	0	1	0	0	0	0	0	0	0	0	0	0	0	0	0	0	0	0	0	0	0	0	0	0	0	0	0	0	0	0	0	0	0	0	0	0	0	0
A0A0G2JM53	#	142	#	0	0	0	0	0	0	0	0	0	0	0	0	0	0	0	0	0	0	0	0	0	0	0	0	0	0	0	0	0	0	0	0	0	0	0	0	0	0	0	0	0	0	0	0	0	0
A0A0G2JMG9	#	601	#	0	0	0	0	0	0	0	0	0	0	0	0	0	0	0	0	0	0	0	0	0	0	0	0	0	0	0	0	0	0	0	0	0	0	0	0	0	0	0	0	0	0	0	0	0	0
A0A0G2JMX7	#	776	#	0	0	0	0	0	0	0	0	0	0	0	0	0	0	0	0	0	0	0	0	0	0	0	0	0	0	0	0	0	0	0	0	0	0	0	0	0	0	0	0	0	0	0	0	0	0
A0A0G2JMZ6	#	860	#	0	0	0	0	0	0	0	0	0	0	0	0	0	0	0	0	0	0	0	0	0	0	1	0	0	0	0	0	0	0	0	0	0	0	0	0	0	0	0	0	0	0	1	0	0	0
A0A0G2JN29	#	1267	#	0	0	0	0	0	1	0	0	0	0	0	0	0	0	0	0	0	0	0	0	0	0	0	0	0	0	0	0	0	0	0	0	0	0	0	0	0	0	0	0	0	0	0	0	0	0
A0A0G2JN42	#	2439	#	0	0	0	0	0	1	0	0	0	0	0	0	0	0	0	0	0	0	0	0	0	0	0	0	0	0	0	0	0	0	0	0	0	0	0	0	0	0	0	0	0	0	0	0	0	0
A0A0G2JNB4	#	309	#	0	0	0	0	0	0	0	0	0	1	1	0	0	0	0	0	0	0	0	0	0	0	0	0	0	0	0	0	0	0	0	0	0	0	0	0	0	0	0	1	0	0	1	0	0	0
A0A0G2JNN5	#	438	#	0	0	0	0	0	0	0	0	0	0	0	0	0	0	0	0	0	0	0	0	0	0	0	0	0	0	0	0	0	0	0	0	0	0	0	0	0	0	0	0	0	0	1	1	0	0
A0A0G2JNP3	#	643	#	0	0	0	1	0	0	0	0	0	0	0	0	0	0	0	0	0	0	0	0	0	0	0	0	0	0	0	0	0	0	0	0	0	0	0	0	0	0	0	0	0	0	0	0	0	0
A0A0G2JPD3	#	394	#	1	1	1	1	1	1	2	1	1	2	0	1	0	1	1	0	1	1	1	1	1	1	1	2	1	1	1	1	0	0	1	2	2	0	1	0	1	1	1	1	0	1	1	1	1	2
A0A0G2JQ62	#	489	#	0	0	0	0	0	0	1	2	2	1	0	0	0	0	0	0	0	0	0	0	0	0	0	0	0	0	0	0	0	0	0	1	1	0	0	0	0	1	1	0	0	0	0	0	1	0
A0A0G2JQD0	#	549	#	0	0	0	0	0	0	0	0	0	0	0	0	0	0	0	0	0	0	0	0	0	1	1	1	0	0	0	0	0	0	0	0	0	0	0	0	0	1	0	0	0	0	0	0	0	0
A0A0G2JQH2	#	33	#	0	1	1	0	0	0	0	0	0	0	0	0	0	0	0	0	0	0	0	0	0	0	0	0	0	0	0	0	0	0	0	0	0	0	0	0	0	0	0	0	0	0	0	0	0	0
A0A0G2JR66	#	1954	#	0	0	0	0	0	0	0	0	0	0	0	0	0	0	0	0	0	0	0	0	0	0	0	0	0	0	0	0	0	0	0	0	0	0	0	0	0	0	0	0	0	0	0	0	0	0
A0A0G2JRD4	#	266	#	0	0	0	0	0	0	0	0	0	0	0	0	0	0	0	0	0	0	0	0	0	0	0	0	0	0	0	0	0	0	0	0	0	0	0	0	0	0	0	0	0	0	0	0	0	0
A0A0G2JRX5	#	143	#	0	0	0	0	1	0	0	0	0	0	1	0	0	0	0	0	0	0	0	1	0	0	0	0	0	0	0	0	0	0	0	0	0	0	0	0	0	0	0	0	0	0	0	0	0	0
A0A0G2JRY5	#	457	#	0	0	0	0	1	1	0	0	0	0	0	0	0	0	0	0	0	0	1	0	1	0	0	0	1	1	1	0	0	0	1	0	1	0	0	0	3	3	3	1	1	1	0	0	0	0
A0A0J9YVP0	#	2081	#	0	0	0	0	0	0	0	0	0	0	0	0	0	0	0	0	0	0	0	0	0	0	0	0	1	0	0	0	0	0	0	0	0	0	0	0	0	0	0	0	0	0	0	0	0	0
A0A0J9YVP6	#	534	#	0	0	0	0	3	2	1	2	1	0	0	0	0	0	0	0	0	0	0	0	0	0	0	0	0	0	0	0	0	0	2	2	1	0	0	0	0	1	1	0	0	0	1	0	1	1
A0A0J9YVR1	#	504	#	1	0	1	0	1	0	0	0	0	1	0	0	0	0	0	0	0	0	0	0	0	0	0	0	0	0	0	0	0	0	0	0	1	0	0	0	0	0	0	0	0	0	0	0	0	0
A0A0J9YW69	#	835	#	0	0	0	0	1	0	0	0	0	0	0	0	0	0	0	0	0	0	0	0	0	0	0	0	0	0	0	0	0	0	0	0	0	0	0	0	0	0	0	0	0	0	0	0	0	0
A0A0J9YW81	#	595	#	0	0	0	0	0	0	0	0	0	0	0	0	0	0	0	0	0	0	0	0	0	0	0	0	0	0	0	0	0	0	0	0	0	0	0	0	0	0	0	0	0	0	0	0	0	0
A0A0J9YWB6	#	805	#	0	0	0	0	0	0	0	0	0	0	0	0	0	0	0	0	0	0	0	0	0	0	0	0	0	0	0	0	0	0	0	0	0	0	0	0	0	0	0	0	0	0	0	0	0	0
A0A0J9YWE8	#	149	#	0	0	0	0	0	0	2	1	0	0	0	0	0	0	0	0	0	0	0	0	0	0	0	0	0	0	0	0	0	0	0	0	0	0	0	0	0	0	0	0	0	0	1	0	0	0
A0A0J9YWF7	#	294	#	0	0	1	0	0	0	0	0	0	0	0	0	0	0	0	0	0	0	0	0	0	0	0	0	0	0	0	0	0	0	0	0	0	0	0	0	0	0	0	0	0	0	0	0	0	0
A0A0J9YWM6	#	41	#	0	0	0	0	0	0	0	0	0	0	0	0	0	0	0	0	0	0	0	0	0	0	0	0	0	0	0	0	0	0	0	0	0	0	0	0	0	0	0	0	0	0	0	0	0	0
A0A0J9YXB8	#	167	#	0	0	0	0	0	0	0	0	0	0	0	0	0	0	0	0	0	0	0	0	0	0	0	1	0	0	0	0	0	0	0	0	0	0	0	0	0	0	0	0	0	0	0	0	0	0
A0A0J9YXF2	#	375	#	0	0	0	0	1	0	0	1	0	1	0	0	0	0	0	0	0	0	0	0	0	0	0	0	0	0	0	0	0	0	0	0	1	0	0	0	2	1	1	0	0	0	0	0	1	0
A0A0J9YXH6	#	98	#	0	0	0	0	0	0	0	0	0	0	0	0	0	0	0	0	0	0	0	0	0	0	0	0	0	0	0	0	0	0	0	0	0	0	0	0	0	0	0	0	0	0	0	0	0	0
A0A0J9YXM3	#	161	#	0	0	0	0	0	0	0	0	0	0	0	0	0	0	0	0	0	0	0	0	0	0	0	0	0	0	0	0	0	0	0	0	0	0	0	0	0	0	0	0	0	0	0	0	1	0
A0A0J9YXM6	#	1940	#	0	0	0	0	0	0	0	0	1	0	0	0	0	0	0	0	0	0	0	0	0	0	0	0	0	0	0	0	0	0	0	0	0	0	0	0	0	0	0	0	0	0	0	0	0	0
A0A0J9YXP9	#	105	#	1	0	0	0	0	0	0	0	1	0	0	0	0	0	0	0	0	0	0	0	0	0	1	0	0	0	0	0	0	0	0	1	0	0	0	0	0	0	0	0	0	0	0	0	1	0
A0A0J9YXQ2	#	278	#	0	0	0	0	0	0	0	0	0	0	0	0	0	0	0	0	0	0	0	0	0	0	0	0	1	0	1	0	0	0	0	0	0	0	0	0	0	0	0	0	0	0	0	0	0	0
A0A0J9YXQ8	#	959	#	0	0	0	0	0	0	0	0	0	0	0	0	0	0	0	0	0	0	0	0	0	0	0	0	0	0	0	0	1	0	0	0	0	0	0	0	0	0	0	0	0	0	0	0	0	0
A0A0J9YXZ5	#	1191	#	0	0	0	0	0	0	0	0	0	0	0	0	0	0	0	0	0	0	0	0	0	0	0	0	0	0	0	0	0	0	0	0	0	0	0	0	0	0	0	0	1	0	0	0	0	0
A0A0J9YYE0	#	449	#	0	0	0	0	0	0	0	0	2	0	0	0	0	0	0	0	0	0	0	0	0	1	1	1	0	0	0	0	0	0	0	0	0	0	0	0	1	1	0	0	0	0	0	0	0	0
A0A0J9YYF1	#	115	#	0	0	0	0	0	0	0	0	0	0	0	0	0	0	0	0	0	0	0	0	0	0	0	0	0	0	0	0	0	0	0	0	0	0	0	0	0	0	0	0	0	0	0	0	0	0
A0A0R4J2E8	#	847	#	0	0	0	0	0	0	0	0	0	0	0	0	0	0	0	0	0	0	0	0	0	0	0	0	0	0	0	0	0	0	0	0	0	0	0	0	0	0	0	0	0	0	0	0	0	0
A0A0S2Z471	#	405	#	0	0	0	0	0	0	0	0	0	0	0	0	0	0	0	0	0	0	0	0	0	0	0	0	0	1	0	0	0	0	0	0	0	0	0	0	0	0	0	0	0	0	0	0	0	0
A0A0S2Z4G6	#	284	#	0	0	0	0	0	0	0	0	0	0	0	0	0	0	0	0	0	0	0	0	0	0	0	0	0	0	0	0	0	0	0	0	0	0	0	0	0	0	0	0	0	0	0	0	0	0
A0A0S2Z4L5	#	615	#	0	0	0	0	0	0	0	0	1	0	0	0	0	0	0	0	0	0	0	0	0	0	0	0	0	0	0	0	0	0	0	0	0	0	0	0	0	0	0	0	0	0	0	0	0	0
A0A0S2Z4Z4	#	860	#	0	0	0	0	0	0	0	0	0	0	0	0	0	0	0	0	0	0	0	0	0	0	0	0	0	0	0	0	0	0	0	0	0	0	0	0	1	0	0	0	0	0	0	0	0	0
A0A0S2Z4Z6	#	918	#	0	0	0	0	0	0	0	0	0	0	0	0	0	0	0	0	0	0	0	0	0	0	0	0	1	1	0	0	0	0	0	0	0	0	0	0	0	0	0	0	0	0	0	0	0	0
A0A0U1RQE1	#	228	#	0	0	0	0	0	0	0	0	0	0	0	0	0	0	0	0	0	0	0	0	0	0	0	0	0	0	0	0	0	0	0	0	0	0	0	0	0	0	1	0	0	0	0	0	0	0
A0A0U1RQE9	#	187	#	0	0	0	0	0	0	0	0	0	0	0	0	0	0	0	0	0	0	0	0	0	0	0	0	0	0	0	0	0	0	1	0	0	0	0	0	0	0	0	0	0	0	0	0	0	0
A0A0U1RQF0	#	2509	#	1	0	0	0	5	7	9	11	10	3	0	1	0	0	0	0	0	0	0	2	0	5	3	5	1	0	2	2	5	8	6	5	4	0	0	0	9	7	7	0	0	0	3	3	7	5
A0A0U1RQI6	#	1304	#	0	0	1	0	0	0	0	0	0	0	0	0	0	0	0	0	0	0	0	0	0	0	0	0	0	0	0	0	0	0	0	0	0	0	0	0	0	0	0	0	0	0	0	0	0	0
A0A0U1RQJ8	#	604	#	0	0	0	0	0	0	0	0	0	0	0	0	0	0	0	0	0	0	1	1	0	0	0	0	0	0	0	0	0	0	0	0	0	0	0	0	0	0	0	0	0	0	0	0	0	0
A0A0U1RQM0	#	116	#	0	0	0	0	0	0	0	0	0	0	0	0	0	1	0	0	1	0	0	0	0	0	0	0	0	0	0	0	0	0	0	0	0	0	0	0	0	0	0	0	0	0	0	0	0	0
A0A0U1RQM8	#	173	#	0	0	0	0	0	0	0	0	0	0	0	0	0	0	0	0	0	0	0	0	0	0	0	0	0	0	0	0	0	1	0	0	0	0	0	0	0	0	0	0	0	0	0	0	0	0
A0A0U1RQQ9	#	933	#	0	0	0	0	0	0	0	0	0	0	0	0	0	0	0	0	0	0	4	0	1	0	0	0	0	0	0	0	0	0	0	0	0	0	0	0	0	0	0	0	0	0	0	0	0	0
A0A0U1RQT1	#	547	#	0	0	0	0	0	0	0	0	0	0	0	0	0	0	0	0	0	0	0	0	0	0	0	0	0	1	1	0	0	0	0	0	0	0	0	0	0	1	0	0	0	0	0	0	0	0
A0A0U1RQV4	#	1137	#	0	0	0	0	1	1	0	0	0	0	0	0	0	0	0	0	0	0	0	0	2	5	8	8	0	1	1	3	5	7	0	0	0	0	0	0	0	0	0	1	1	0	6	6	6	6
A0A0U1RQX5	#	134	#	0	0	0	0	0	0	0	0	0	0	0	0	0	0	0	0	0	0	0	0	0	0	0	0	0	0	0	0	0	0	0	0	0	0	0	0	0	0	0	0	0	0	0	0	0	0
A0A0U1RQZ9	#	1428	#	0	0	0	0	0	0	0	0	0	0	0	0	0	0	0	0	0	0	0	0	0	0	0	1	0	0	0	0	0	0	0	0	0	0	0	0	0	0	0	0	0	0	0	0	0	0
A0A0U1RR17	#	83	#	0	0	1	0	0	0	0	0	0	0	0	0	0	0	0	0	0	0	0	0	0	0	0	0	0	0	0	0	0	0	0	0	0	0	0	0	0	0	0	0	0	0	0	0	0	0
A0A0U1RR19	#	64	#	0	0	0	0	0	0	0	0	0	0	0	0	0	0	0	0	0	0	0	0	0	0	0	0	0	0	0	0	0	0	0	0	0	0	0	0	0	0	0	0	0	0	0	0	0	0
A0A0U1RR30	#	263	#	0	0	0	0	0	0	0	0	0	0	0	0	0	0	0	0	0	0	0	0	1	0	0	0	0	0	0	0	0	0	0	0	0	0	0	0	0	0	0	0	0	0	0	0	0	0
A0A0U1RR32	#	169	#	0	1	0	0	0	0	0	0	2	0	0	0	0	0	0	0	0	0	2	1	1	0	1	0	0	0	1	1	0	1	0	0	1	1	2	2	0	0	0	0	0	0	0	0	0	2
A0A0U1RR66	#	173	#	0	0	0	0	0	0	0	0	0	0	0	0	0	0	0	0	0	0	0	0	0	0	0	0	0	0	0	0	0	0	0	0	0	0	0	0	0	0	0	0	0	0	0	0	0	0
A0A0U1RR79	#	75	#	0	0	0	0	0	0	0	0	0	0	0	0	0	0	0	0	0	0	0	0	0	0	0	0	0	0	0	0	0	0	0	0	0	0	0	0	0	0	0	0	0	0	0	0	0	0
A0A0U1RRA5	#	166	#	0	0	0	0	0	0	0	0	0	0	0	0	0	0	0	0	0	0	0	0	0	0	0	0	0	0	0	0	0	0	0	0	0	0	0	0	0	0	0	0	0	0	0	0	0	0
A0A0U1RRE6	#	161	#	0	0	0	0	0	0	0	0	0	0	0	0	0	0	0	0	0	0	0	0	0	0	0	0	0	0	0	0	0	0	0	0	0	0	0	0	0	0	0	0	0	0	0	0	0	0
A0A0U1RRH6	#	948	#	0	0	0	0	0	1	0	0	0	0	0	0	0	0	0	0	0	0	0	0	0	0	0	0	0	0	0	0	0	0	0	0	0	0	0	0	0	0	0	0	0	0	0	0	0	0
A0A0U1RRI0	#	196	#	0	0	0	0	0	0	0	0	0	0	0	0	0	0	0	0	0	0	0	0	0	0	0	0	0	0	0	0	0	0	0	0	0	0	0	0	0	0	0	0	0	0	0	0	0	0
A0A0U1RRL0	#	46	#	0	0	0	0	0	0	0	0	0	0	0	0	0	0	0	0	0	0	0	0	0	0	0	0	0	0	0	0	0	0	0	0	0	0	0	0	0	0	0	0	0	0	0	0	0	0
A0A140T8Y5	#	560	#	0	1	0	0	0	0	0	0	0	0	0	0	0	0	0	0	0	0	0	0	0	0	0	0	0	0	0	0	0	0	0	0	0	0	0	0	0	0	0	0	0	0	0	0	0	0
A0A140T912	#	372	#	0	0	0	0	0	0	1	1	2	0	0	0	0	0	0	0	0	0	0	0	0	0	0	0	0	0	0	0	0	0	0	0	0	0	0	0	1	0	1	0	0	0	0	0	0	0
A0A140T913	#	371	#	0	0	0	0	1	1	1	1	0	1	1	1	0	0	0	0	0	0	0	0	0	0	0	0	1	1	0	2	0	2	0	0	0	0	0	0	0	0	1	0	0	0	0	3	1	1
A0A140T947	#	669	#	0	0	0	0	0	0	0	0	0	0	0	0	0	0	0	0	0	0	0	0	0	0	0	0	0	0	0	0	0	0	0	0	0	0	0	0	0	0	0	0	0	0	0	0	0	0
A0A140T951	#	241	#	0	0	0	0	0	0	0	0	0	0	0	0	0	0	0	0	0	0	0	0	0	0	0	0	0	0	0	1	1	1	0	0	0	0	0	0	0	0	0	0	0	0	0	0	0	0
A0A140T954	#	366	#	0	0	0	0	0	0	0	0	0	0	0	0	0	0	0	0	0	0	0	0	0	0	0	0	0	0	0	0	1	1	0	0	0	0	0	0	0	0	0	0	0	0	0	0	0	0
A0A140T962	#	368	#	0	0	0	0	0	0	0	0	0	0	0	0	0	0	0	0	0	0	0	0	0	0	0	0	0	0	0	0	0	0	0	0	0	0	0	0	0	0	0	0	0	0	0	0	0	0
A0A140T9A8	#	21	#	0	0	0	0	0	0	0	0	0	0	0	0	0	0	0	0	0	0	0	0	0	0	1	0	0	0	0	0	0	0	0	0	0	0	0	0	0	0	0	0	0	0	0	0	0	0
A0A140T9I7	#	1623	#	0	0	0	0	0	0	0	0	0	0	0	0	0	0	0	0	0	0	0	0	0	0	0	0	0	0	0	0	0	0	0	0	0	0	0	0	0	0	0	0	0	0	0	0	0	0
A0A140T9T7	#	808	#	2	2	2	0	1	1	0	0	0	0	1	0	0	2	0	0	2	0	0	0	0	2	1	2	4	3	1	0	1	1	0	1	2	0	0	0	2	1	2	0	0	0	1	1	1	1
A0A140T9Z8	#	212	#	0	0	0	0	0	0	0	0	0	0	0	0	0	0	0	0	0	0	0	0	0	0	0	0	0	0	0	0	0	0	0	0	0	0	0	0	0	0	0	0	0	0	0	0	0	0
A0A140TA09	#	91	#	0	0	0	0	0	0	0	0	0	0	0	0	0	1	1	0	1	1	0	0	0	0	0	0	0	1	0	0	0	0	0	0	0	0	0	0	0	0	0	0	0	0	0	0	0	0
A0A140TA76	#	344	#	0	0	0	0	0	0	0	0	0	0	0	0	0	0	0	0	0	0	0	0	0	0	0	0	0	0	0	0	0	0	0	0	0	0	0	0	0	0	0	0	0	0	0	0	0	0
A0A161SXE1	#	172	#	0	0	0	0	0	0	0	0	0	0	0	0	0	0	0	0	0	0	0	0	0	0	0	0	0	0	0	0	0	0	0	0	0	0	0	0	0	0	0	0	0	0	0	0	0	0
A0A182DWI4	#	166	#	0	0	0	0	0	0	0	0	0	0	0	0	0	0	0	0	0	0	0	0	0	0	0	0	0	0	0	0	0	0	0	0	0	0	0	0	0	0	0	0	0	0	0	0	0	0
A0A1B0GTG0	#	213	#	0	0	0	1	0	0	0	0	0	0	0	0	0	0	0	0	0	0	0	0	0	0	0	0	0	0	0	0	0	0	0	0	0	0	0	0	0	0	0	0	0	0	0	0	0	0
A0A1B0GTN2	#	110	#	1	0	1	1	0	1	0	0	1	1	1	1	1	1	1	1	1	1	1	1	1	0	0	1	1	0	1	0	1	1	1	1	1	1	1	1	0	1	1	1	1	1	1	1	1	0
A0A1B0GTR0	#	161	#	0	0	0	0	0	0	0	0	0	0	0	0	0	0	0	0	0	0	1	0	0	0	0	0	0	0	0	0	0	0	0	0	0	0	0	0	0	0	0	0	0	0	0	0	0	0
A0A1B0GTT0	#	40	#	0	0	0	0	0	0	0	0	0	0	0	0	0	0	0	0	0	0	0	0	0	0	0	0	0	0	0	0	0	0	0	0	0	0	0	0	0	0	0	0	0	0	0	0	0	0
A0A1B0GTT5	#	149	#	0	0	0	0	0	0	0	0	0	0	0	0	0	0	0	0	0	0	1	0	0	0	0	0	0	0	0	0	0	0	0	0	0	0	0	0	0	0	0	0	0	0	0	0	0	0
A0A1B0GTU5	#	1903	#	0	0	0	0	0	0	0	0	0	0	0	0	0	0	0	0	0	0	0	0	0	0	0	0	0	0	0	0	0	0	0	0	0	0	0	0	0	0	0	0	0	0	0	0	0	0
A0A1B0GTW7	#	788	#	0	0	0	0	0	0	0	0	0	0	0	0	0	0	0	0	0	0	0	0	0	0	0	0	0	0	0	0	0	0	0	0	0	0	0	0	0	0	0	0	0	0	0	0	0	0
A0A1B0GTX5	#	91	#	0	0	0	0	0	0	0	0	0	0	0	0	0	0	0	0	0	0	0	0	0	0	0	0	0	0	0	1	0	0	0	0	0	0	0	0	0	0	0	0	0	0	0	0	0	0
A0A1B0GU03	#	582	#	0	0	0	0	0	0	0	0	0	0	0	0	0	0	0	0	0	0	0	0	0	0	0	0	0	0	0	0	0	0	0	0	0	0	0	0	0	0	0	0	0	0	0	0	0	0
A0A1B0GU94	#	155	#	0	1	0	0	0	0	0	0	0	0	0	0	0	0	0	0	0	0	0	0	0	0	0	0	0	0	0	0	0	0	0	0	0	0	0	0	0	0	0	0	0	0	0	0	0	0
A0A1B0GUF2	#	444	#	0	0	0	0	0	0	0	0	0	0	0	0	0	0	0	0	0	0	0	0	0	0	0	0	0	0	0	0	0	0	0	0	1	0	0	0	0	0	0	0	0	0	0	0	0	0
A0A1B0GUI0	#	23	#	0	0	0	0	0	0	0	0	0	0	0	0	0	1	0	0	1	0	0	0	0	0	0	0	0	1	0	0	0	0	0	0	0	0	0	0	0	0	0	0	0	0	0	0	0	0
A0A1B0GUI9	#	487	#	0	0	0	0	0	0	0	0	0	0	0	0	0	0	0	0	0	0	0	0	0	0	0	0	0	0	0	0	0	0	0	0	0	0	0	0	0	0	0	0	0	0	0	0	0	0
A0A1B0GUQ4	#	1397	#	0	0	0	0	0	0	0	0	0	0	0	0	0	0	0	0	0	0	0	0	0	0	0	0	0	0	0	0	0	0	0	0	0	0	0	0	0	0	0	0	0	0	0	0	0	1
A0A1B0GUS7	#	4340	#	0	0	0	0	0	0	0	0	0	0	0	0	0	1	0	0	1	0	0	0	0	0	0	0	0	0	0	0	0	0	0	0	0	0	0	0	0	0	0	0	0	0	0	0	0	0
A0A1B0GUV3	#	76	#	0	0	0	0	0	0	0	0	0	0	0	0	0	0	0	0	0	0	0	0	0	0	0	0	0	0	0	0	0	0	0	0	0	0	0	0	0	0	0	0	0	0	0	0	0	0
A0A1B0GUW4	#	368	#	0	0	0	0	0	0	0	0	0	0	0	0	0	0	0	0	0	0	0	0	0	0	0	0	0	0	0	0	0	0	0	0	0	0	0	0	0	0	0	0	0	0	0	0	0	0
A0A1B0GUX7	#	829	#	0	0	0	0	0	0	0	0	0	0	0	0	0	0	0	0	0	0	0	0	0	0	0	0	0	0	0	0	0	0	0	0	0	0	0	0	0	0	0	0	0	0	0	0	0	0
A0A1B0GV10	#	99	#	0	0	0	0	0	0	0	0	0	0	0	0	0	0	0	0	0	0	0	0	0	0	0	0	0	0	0	0	0	0	0	0	0	1	0	0	0	0	0	0	0	0	0	0	0	0
A0A1B0GV47	#	1653	#	0	0	0	0	0	0	0	0	0	1	0	0	0	0	0	0	0	0	0	0	0	0	0	0	0	0	0	0	0	0	0	0	0	0	0	0	0	0	0	0	0	0	0	0	0	0
A0A1B0GV68	#	801	#	0	0	0	0	0	1	0	0	0	0	0	0	0	0	0	0	0	0	0	3	3	0	0	1	0	0	0	0	0	0	0	0	0	0	0	0	0	0	0	0	0	0	0	0	0	0
A0A1B0GV93	#	276	#	0	0	0	0	0	0	0	0	0	1	0	0	0	0	0	0	0	0	0	0	0	0	0	0	0	1	1	0	0	0	0	0	0	0	0	0	0	0	1	0	0	0	0	0	0	0
A0A1B0GVB1	#	24	#	0	0	0	0	0	0	0	0	0	0	0	0	0	0	0	0	0	0	0	0	0	0	0	0	0	0	0	0	0	0	0	0	0	0	0	0	0	0	0	0	0	0	0	0	0	0
A0A1B0GVI3	#	624	#	6	3	5	2	3	1	0	0	1	1	6	4	3	0	1	3	0	1	0	0	0	0	0	0	0	0	0	6	4	4	5	3	6	2	1	5	2	1	1	0	0	0	0	0	2	1
A0A1B0GVJ7	#	391	#	0	0	0	0	0	0	0	0	0	0	0	0	0	0	0	0	0	0	0	0	0	0	0	0	0	0	0	0	0	0	0	0	0	0	0	0	0	0	0	0	0	0	0	0	0	0
A0A1B0GVU9	#	736	#	0	0	0	0	1	2	0	0	0	0	0	0	0	0	0	0	0	0	0	0	0	0	0	0	0	0	0	0	0	0	0	0	0	0	0	0	0	1	0	0	0	0	0	0	0	0
A0A1B0GVW2	#	443	#	0	0	0	0	0	0	0	0	0	0	0	0	0	0	0	0	0	0	0	0	0	0	0	0	0	0	0	0	0	0	0	0	0	0	0	0	0	0	1	0	0	0	0	0	0	0
A0A1B0GVY0	#	72	#	0	0	0	0	0	0	0	0	0	0	0	0	0	0	0	0	0	0	0	0	0	0	0	0	0	0	0	0	0	0	0	0	0	0	0	0	0	0	1	0	0	0	0	0	0	0
A0A1B0GVY7	#	631	#	0	0	0	0	0	0	0	0	0	0	0	0	0	0	0	0	0	0	0	0	0	0	0	0	0	0	0	0	0	0	0	0	0	0	0	0	0	0	0	0	0	0	0	0	0	0
A0A1B0GW87	#	45	#	0	0	0	0	1	0	0	0	0	0	0	0	0	0	0	0	0	0	1	0	0	0	0	0	0	0	0	0	0	0	0	0	0	0	0	0	0	0	0	0	0	0	0	0	0	0
A0A1B0GWA2	#	629	#	0	0	0	0	2	1	0	0	0	1	0	0	0	0	0	0	0	0	0	0	1	0	0	0	0	0	0	0	0	0	0	0	0	0	0	0	0	0	0	0	0	0	0	0	0	0
A0A1B0GWB2	#	263	#	0	0	0	0	0	0	0	0	0	0	0	0	0	0	0	0	0	0	0	0	0	0	0	0	0	0	0	0	1	0	0	0	0	0	0	0	0	0	0	0	0	0	0	0	0	0
A0A1B0GWB4	#	236	#	0	0	0	0	0	1	0	0	0	0	0	0	0	0	0	0	0	0	0	0	0	0	0	0	0	0	0	0	0	0	0	0	0	0	0	0	0	0	0	0	0	0	0	0	0	0
A0A1B0GWC6	#	77	#	0	0	0	0	0	0	0	0	0	0	0	0	0	0	0	0	0	0	0	0	0	0	0	0	0	0	0	0	0	0	0	0	0	0	0	0	0	0	0	0	0	0	0	0	0	0
A0A1B0GWG4	#	90	#	0	0	0	0	0	0	0	1	0	0	0	0	0	0	0	0	0	0	0	0	0	0	0	0	0	0	0	0	1	1	0	0	0	0	0	0	0	0	0	0	0	0	0	0	0	0
A0A1B0GX62	#	118	#	0	0	0	0	0	0	0	0	0	0	0	0	0	0	0	0	0	0	0	0	0	1	0	0	0	0	0	0	0	0	0	0	0	0	0	0	0	0	0	0	0	0	0	0	0	0
A0A1B0GXB4	#	140	#	0	0	0	0	0	0	0	0	0	0	0	0	0	0	0	0	0	0	0	0	0	0	0	0	0	0	0	0	0	0	0	0	0	0	0	0	0	0	0	0	0	0	0	0	0	0
A0A1B0GXE7	#	109	#	1	1	1	0	0	0	0	0	1	1	0	1	0	1	1	0	1	1	0	0	0	0	0	2	0	1	1	0	0	0	0	0	0	0	0	0	1	0	0	0	0	0	0	0	1	0
A0A1B0GXH0	#	131	#	0	0	0	0	0	0	1	1	1	0	0	0	0	0	0	0	0	0	0	0	0	0	1	1	0	0	0	1	0	1	0	0	0	0	0	0	0	0	0	0	0	0	0	1	1	0
A0A1W2PNF3	#	185	#	0	0	1	0	0	0	0	0	0	0	0	0	0	0	0	0	0	0	0	0	0	0	0	0	0	0	0	0	0	0	0	0	0	0	0	0	0	0	0	0	0	0	0	0	0	0
A0A1W2PNV3	#	153	#	0	0	0	0	0	0	0	0	0	0	0	0	0	0	0	0	0	0	0	0	0	1	0	1	0	1	0	0	0	0	0	0	0	0	0	0	1	1	1	0	0	0	0	0	0	0
A0A1W2PNV9	#	122	#	0	0	0	0	0	0	0	0	0	1	0	0	0	0	0	0	0	0	0	0	0	0	0	0	0	0	0	0	0	0	0	0	0	0	0	0	0	0	0	0	0	0	0	0	0	0
A0A1W2PNX8	#	1084	#	2	3	2	0	0	0	1	0	0	0	0	0	0	1	0	0	1	0	0	0	0	0	0	0	0	1	2	0	0	0	0	0	0	0	0	0	0	0	0	0	0	0	0	0	0	0
A0A1W2PP29	#	323	#	0	0	0	0	0	0	0	0	0	0	0	0	0	0	0	0	0	0	0	0	0	0	0	0	0	0	0	0	0	0	0	0	0	0	0	0	0	0	0	0	0	0	0	0	0	0
A0A1W2PP34	#	546	#	0	0	0	0	0	0	0	0	0	0	0	1	0	0	0	0	0	0	1	1	1	0	0	0	0	0	0	0	0	0	0	0	0	0	0	0	0	0	0	0	0	0	0	0	0	0
A0A1W2PPG0	#	55	#	0	0	0	0	0	0	0	0	0	0	0	0	0	0	0	0	0	0	1	0	0	0	0	0	0	0	0	0	0	0	0	0	0	0	0	0	0	0	0	0	0	0	0	0	0	0
A0A1W2PPH3	#	380	#	0	0	0	0	0	0	0	0	0	0	0	0	0	0	0	0	0	0	0	0	0	0	0	0	0	0	0	0	1	0	0	0	0	0	0	0	0	0	0	0	0	0	0	0	0	0
A0A1W2PPI5	#	898	#	0	0	0	0	0	0	0	0	0	0	0	0	0	0	0	0	0	0	0	0	0	0	0	0	0	0	0	0	0	0	0	0	0	0	0	0	0	0	0	0	0	0	0	0	0	0
A0A1W2PPJ3	#	1998	#	0	0	0	0	0	0	0	0	0	0	0	0	0	0	0	0	0	0	0	0	0	0	0	0	0	0	0	0	0	0	0	0	0	0	0	0	0	0	0	0	0	0	0	0	0	0
A0A1W2PPN9	#	79	#	0	0	0	0	0	0	0	0	0	0	0	1	0	0	0	0	0	0	0	1	0	0	0	0	0	0	1	0	0	0	0	0	0	0	0	0	0	0	0	0	0	0	0	0	0	0
A0A1W2PPU6	#	438	#	0	0	0	0	0	0	0	0	0	1	0	0	0	0	0	0	0	0	0	0	0	0	0	0	0	0	0	0	0	0	0	0	0	0	0	0	0	0	0	0	0	0	0	0	0	0
A0A1W2PPY0	#	94	#	0	0	0	0	0	0	0	0	0	0	0	0	0	0	0	0	0	0	0	0	0	0	0	0	0	0	0	0	0	0	0	0	0	0	0	0	0	0	0	0	0	0	0	0	0	0
A0A1W2PQ43	#	703	#	0	0	0	14	12	11	0	0	0	0	0	0	0	0	0	0	0	0	0	0	0	1	1	2	0	0	0	0	0	0	0	0	0	0	0	0	0	0	0	0	0	0	0	0	0	0
A0A1W2PQ47	#	476	#	0	0	1	0	0	0	0	0	0	0	0	0	0	0	0	0	0	0	0	0	0	0	0	0	0	0	0	0	0	0	0	0	0	0	0	0	0	0	0	0	0	0	0	0	0	0
A0A1W2PQ68	#	727	#	0	0	0	1	0	0	0	0	0	0	0	0	0	0	0	0	0	0	0	0	0	0	0	0	0	0	0	0	0	0	0	0	0	0	0	0	0	0	0	0	0	0	0	0	0	0
A0A1W2PQ90	#	1213	#	0	0	0	0	0	0	0	0	0	0	0	0	0	0	0	0	0	0	0	0	0	0	0	0	0	0	0	0	0	0	0	0	0	0	0	0	0	0	0	0	0	0	0	0	0	0
A0A1W2PQD2	#	395	#	0	0	0	0	0	0	0	0	1	0	0	0	0	0	0	0	0	0	0	0	0	0	0	0	0	0	0	0	0	0	0	0	0	0	0	0	0	0	0	0	0	0	0	0	0	0
A0A1W2PQI7	#	690	#	0	0	0	0	0	0	0	0	0	0	0	0	0	0	0	0	0	0	0	0	1	0	0	0	0	0	0	0	0	0	0	0	0	0	0	0	0	0	0	0	0	0	0	0	0	0
A0A1W2PQS6	#	291	#	0	0	0	0	0	0	1	1	4	0	0	0	0	0	0	0	0	0	0	0	0	0	0	0	0	0	0	1	3	2	3	1	0	0	0	0	2	3	3	0	0	0	1	0	2	1
A0A1W2PQW5	#	71	#	0	0	0	0	0	0	0	0	0	0	0	0	0	0	0	0	0	0	0	1	1	0	0	0	0	0	0	0	0	0	0	0	0	0	0	0	0	0	0	0	0	0	0	0	0	0
A0A1W2PQZ2	#	81	#	0	0	0	1	0	0	0	0	0	0	0	0	0	0	0	0	0	0	0	0	0	0	0	0	0	0	0	0	0	0	0	0	0	0	0	0	0	0	0	0	0	0	0	0	0	0
A0A1W2PR17	#	568	#	0	0	0	0	0	0	0	0	0	0	0	0	0	0	0	0	0	0	4	3	2	0	0	0	0	0	0	0	0	0	0	0	0	0	0	0	0	0	0	0	0	0	0	0	0	0
A0A1W2PR60	#	527	#	0	0	0	0	0	0	1	1	0	0	0	0	0	0	0	0	0	0	0	0	0	0	0	0	0	0	0	0	0	0	0	0	0	0	0	0	0	0	0	0	0	0	0	0	0	0
A0A1W2PRA7	#	964	#	0	0	0	0	0	0	0	0	0	0	0	0	0	0	0	0	0	0	0	0	0	0	0	0	0	0	0	0	0	0	0	0	0	0	0	0	0	0	0	0	0	0	0	0	0	1
A0A1W2PRK6	#	69	#	0	0	0	0	0	0	0	0	0	0	0	0	0	0	0	0	0	0	0	0	0	0	0	0	0	0	0	0	0	0	0	0	0	0	0	0	0	0	0	0	0	0	0	0	0	0
A0A1W2PRR2	#	577	#	0	0	0	0	0	0	0	0	0	0	0	0	0	0	0	0	0	0	0	0	0	0	0	0	0	0	0	0	0	0	0	0	0	0	0	0	0	0	0	0	0	0	0	0	0	0
A0A1W2PS02	#	80	#	0	0	0	0	0	0	0	0	0	0	0	0	0	0	0	0	0	0	0	0	0	0	0	0	0	0	0	0	0	0	0	0	0	0	0	0	0	0	0	0	0	0	0	0	0	0
A0A1W2PS24	#	325	#	0	0	0	0	0	0	0	0	0	0	0	0	0	0	0	0	0	0	0	0	0	0	0	0	0	0	0	0	0	0	0	0	0	0	0	0	0	0	0	0	0	0	0	0	0	0
A0A1W2PS48	#	50	#	0	0	0	0	0	0	0	0	0	0	0	0	0	0	0	0	0	0	1	1	1	0	0	0	0	0	0	0	0	0	0	0	0	0	0	0	0	0	0	0	0	0	0	0	0	0
A0A1X7SBW3	#	235	#	0	0	0	0	0	0	0	0	0	0	0	0	0	0	0	0	0	0	0	0	0	0	0	0	0	0	0	0	0	0	0	0	0	0	0	0	0	0	0	0	0	0	0	0	0	0
A0A1X7SBY3	#	746	#	0	0	0	0	0	0	0	0	0	0	0	0	0	0	0	0	0	0	0	0	0	0	0	0	0	0	0	0	0	0	0	0	0	0	0	0	0	0	0	0	0	1	0	0	0	0
A0A1X7SBZ2	#	729	#	0	0	0	1	1	0	0	0	0	0	0	0	0	0	0	0	0	0	0	2	0	1	1	1	0	0	0	0	0	0	0	0	0	0	0	0	0	0	0	0	0	0	0	0	0	0
A0A1Y8EH40	#	7	#	0	0	1	0	0	0	0	0	0	0	0	0	0	0	0	0	0	0	0	0	0	0	0	0	0	0	0	0	0	0	0	0	0	0	0	0	0	0	0	0	0	0	0	0	0	0
A0A286YEV6	#	105	#	0	0	0	0	0	0	0	0	0	0	0	0	0	0	0	0	0	0	0	0	0	0	0	0	0	0	0	0	0	0	0	0	0	0	0	0	0	0	0	0	0	0	0	0	0	0
A0A286YEY4	#	395	#	0	0	0	0	0	0	1	0	0	0	0	0	0	0	0	0	0	0	0	0	0	0	0	0	0	0	0	1	0	0	0	0	0	0	0	0	0	0	0	0	0	0	0	0	0	1
A0A286YEY6	#	121	#	0	0	0	0	0	0	0	0	0	0	0	0	0	0	0	0	0	0	0	0	0	0	0	0	0	0	0	0	0	0	1	0	0	0	0	0	0	0	0	0	0	0	0	0	0	0
A0A286YEZ8	#	141	#	0	0	0	0	0	0	0	0	0	0	0	0	0	0	0	0	0	0	0	0	0	0	0	0	0	0	0	0	0	0	0	0	0	0	0	0	1	0	1	0	0	0	0	0	0	0
A0A286YF22	#	526	#	15	18	16	5	14	12	10	14	15	19	13	15	4	16	10	4	16	10	5	4	6	14	15	17	7	10	14	4	9	7	19	15	9	2	2	3	11	17	19	5	1	4	11	11	16	6
A0A286YF28	#	258	#	0	0	0	0	0	0	0	0	0	0	0	0	0	0	0	0	0	0	0	0	0	0	0	0	0	0	0	0	0	0	0	0	0	0	0	0	0	0	0	0	0	0	0	0	1	0
A0A286YFB4	#	120	#	0	0	0	0	0	0	0	0	0	0	0	0	0	0	0	0	0	0	0	0	0	0	0	0	0	0	1	0	0	0	0	0	0	0	0	0	0	0	0	0	0	0	0	0	0	0
A0A286YFF7	#	335	#	0	0	1	0	0	0	0	0	0	1	0	0	0	0	0	0	0	0	0	0	0	0	0	0	0	0	1	0	0	0	0	0	0	0	0	0	0	0	0	0	0	0	0	0	0	0
A0A286YFF8	#	1718	#	0	0	0	0	0	0	0	0	0	1	0	0	0	0	0	0	0	0	0	0	0	0	0	0	0	0	0	0	0	0	0	0	0	0	0	0	0	0	0	0	0	0	0	0	0	0
A0A2H2EQP0	#	748	#	0	0	0	0	0	0	0	0	0	0	0	0	0	0	0	0	0	0	0	0	0	0	0	0	0	0	0	0	0	0	0	0	0	0	0	0	0	0	0	0	0	0	0	0	0	0
A0A2H4UKA7	#	2865	#	1	1	0	0	0	0	0	0	0	0	0	0	0	0	0	0	0	0	0	0	0	0	0	0	0	0	0	0	0	0	0	0	0	0	0	0	0	0	0	1	0	0	0	0	0	0
A0A2I3JL00	#	497	#	0	0	0	0	0	0	0	0	0	0	0	0	0	0	0	0	0	0	0	0	0	0	0	0	0	0	0	0	0	0	0	0	0	0	0	0	0	0	0	0	0	0	0	0	0	0
A0A2Q3DQE3	#	556	#	0	0	0	0	0	0	0	0	0	0	0	0	0	0	0	0	0	0	0	0	0	0	0	0	0	0	0	0	0	0	0	0	0	0	0	0	0	0	0	0	0	0	0	0	0	0
A0A2R2Y2Q3	#	285	#	0	0	0	0	0	0	0	0	0	0	0	0	0	0	0	0	0	0	0	0	0	0	0	0	0	0	0	0	0	0	0	0	0	0	0	0	0	0	0	0	0	0	0	0	0	0
A0A2R8Y3M9	#	631	#	0	0	0	0	0	0	0	0	0	0	0	0	0	0	0	0	0	0	0	0	0	0	0	0	0	0	0	0	0	0	0	0	0	0	0	0	0	0	0	0	0	0	0	0	1	0
A0A2R8Y3X5	#	854	#	0	1	0	1	2	1	0	1	0	1	0	0	0	0	0	0	0	0	0	0	0	0	0	1	0	0	0	0	0	0	0	2	1	0	0	0	1	2	1	0	0	0	0	1	0	0
A0A2R8Y440	#	1192	#	0	0	0	0	0	0	0	0	0	0	0	0	0	0	0	0	0	0	0	0	0	0	0	0	0	0	0	0	0	0	0	0	0	0	0	0	0	0	0	0	0	0	0	0	0	0
A0A2R8Y484	#	183	#	0	0	0	0	0	0	0	0	0	0	0	0	0	0	0	0	0	0	0	0	0	0	0	0	0	0	0	0	0	0	0	0	0	0	0	0	0	0	0	0	0	0	0	0	0	0
A0A2R8Y4D6	#	207	#	0	0	0	0	0	0	0	0	0	0	0	0	0	0	0	0	0	0	0	0	0	0	0	0	0	0	0	0	0	0	0	0	0	0	0	0	0	0	0	0	0	0	0	0	0	0
A0A2R8Y4F5	#	728	#	0	0	0	0	0	2	2	4	1	5	0	0	0	0	0	0	0	0	0	0	0	0	0	0	0	0	0	0	1	1	0	1	2	0	0	0	0	0	1	0	0	0	2	1	2	1
A0A2R8Y4G1	#	574	#	0	0	0	0	0	0	0	0	0	0	0	0	0	0	0	0	0	0	0	0	0	0	0	0	0	0	0	0	0	0	0	0	0	0	0	0	0	0	0	0	0	0	0	0	0	0
A0A2R8Y4G4	#	377	#	0	0	0	0	0	0	0	0	0	0	0	0	0	0	0	0	0	0	0	0	0	0	0	0	0	0	0	0	0	0	0	0	0	0	0	0	0	0	0	0	0	0	0	0	0	0
A0A2R8Y4H2	#	856	#	0	0	0	0	0	0	0	0	0	0	0	1	0	1	0	0	1	0	0	0	0	0	0	0	0	0	0	0	0	0	0	0	0	0	0	0	0	0	0	0	0	0	0	0	0	0
A0A2R8Y4P3	#	1102	#	0	0	0	0	0	0	0	0	0	0	0	0	0	0	0	0	0	0	0	0	0	0	0	0	0	0	0	0	0	0	0	0	0	0	1	0	0	0	0	0	0	0	0	0	0	0
A0A2R8Y4R4	#	996	#	0	0	0	0	0	0	0	0	0	0	0	0	0	1	0	0	1	0	0	0	0	0	0	0	0	0	0	1	1	0	0	0	0	0	0	0	0	0	0	0	0	0	0	0	0	0
A0A2R8Y4S0	#	996	#	0	0	0	0	0	0	0	0	0	0	0	0	0	0	0	0	0	0	0	0	0	0	0	0	0	0	0	0	0	0	0	0	0	0	0	0	0	0	0	0	0	0	0	1	0	0
A0A2R8Y4T4	#	143	#	0	0	0	0	0	0	0	0	0	0	0	0	0	0	0	0	0	0	0	0	0	0	0	0	1	1	0	0	0	1	0	0	0	0	0	0	0	0	0	0	0	0	0	0	0	0
A0A2R8Y4V3	#	335	#	0	0	0	0	0	0	0	0	0	0	0	0	0	0	0	0	0	0	0	0	0	0	0	0	0	0	0	0	0	0	0	0	0	0	0	0	0	0	0	0	0	0	0	0	0	0
A0A2R8Y4W8	#	1493	#	0	0	0	0	0	0	1	3	1	0	0	0	0	0	0	0	0	0	0	0	0	0	0	0	4	3	3	0	0	0	2	0	0	0	0	0	4	7	6	14	7	14	3	1	2	0
A0A2R8Y4Z0	#	1308	#	0	0	0	0	0	0	0	0	0	0	0	0	0	0	0	0	0	0	0	0	0	0	0	0	0	0	0	0	0	0	0	0	0	0	0	0	0	0	0	0	0	0	1	0	0	0
A0A2R8Y4Z5	#	296	#	0	0	0	0	0	0	0	0	0	0	0	0	0	0	0	0	0	0	0	0	0	0	0	0	0	0	0	0	0	0	0	0	0	0	0	0	0	0	0	0	0	0	0	0	0	0
A0A2R8Y543	#	715	#	0	0	0	0	0	0	0	0	0	0	0	0	0	0	0	0	0	0	0	0	0	1	0	0	0	1	0	0	0	1	0	0	0	0	0	0	0	0	0	0	0	0	0	0	1	0
A0A2R8Y546	#	301	#	0	0	0	0	0	0	0	0	0	0	0	0	1	0	0	1	0	0	0	0	0	0	0	0	0	0	0	0	0	0	0	0	0	0	0	0	0	0	0	0	0	0	0	0	0	0
A0A2R8Y566	#	1216	#	0	0	0	1	1	1	0	0	0	1	0	0	0	0	0	0	0	0	0	0	0	0	0	0	0	0	0	0	0	0	0	0	0	0	0	0	0	0	0	0	0	0	0	0	0	0
A0A2R8Y575	#	978	#	0	0	0	0	0	0	0	0	0	0	0	0	0	0	0	0	0	0	0	0	0	0	0	0	0	1	0	0	0	0	0	0	0	0	0	0	0	0	0	0	0	0	0	0	0	0
A0A2R8Y5B5	#	464	#	0	0	0	0	0	0	0	0	0	0	0	0	0	0	0	0	0	0	0	0	0	0	0	0	0	0	0	0	0	0	0	0	0	0	0	0	0	0	0	0	0	0	0	0	0	0
A0A2R8Y5C4	#	283	#	0	0	0	0	0	0	1	1	1	0	0	0	0	0	0	0	0	0	0	0	0	0	1	1	0	0	0	1	0	0	1	1	1	0	0	0	1	0	1	0	0	0	1	1	1	1
A0A2R8Y5D3	#	343	#	0	0	0	0	0	0	0	0	0	0	0	0	0	0	0	0	0	0	0	0	0	0	0	1	0	0	0	0	0	0	0	0	0	0	0	0	0	0	0	0	0	0	0	0	0	0
A0A2R8Y5E9	#	795	#	0	0	0	0	0	0	0	0	0	0	0	0	0	0	0	0	0	0	0	0	0	0	0	0	0	0	0	0	0	0	0	0	0	0	0	0	0	0	0	0	0	0	0	0	0	0
A0A2R8Y5M6	#	211	#	0	0	0	0	0	0	0	0	0	0	0	0	0	0	0	0	0	0	0	0	0	0	0	0	0	0	0	0	0	0	0	0	0	0	0	0	0	0	0	0	0	0	0	0	0	0
A0A2R8Y5M7	#	1581	#	0	0	0	0	0	0	0	0	0	0	0	0	0	0	0	0	0	0	0	0	0	0	0	0	0	0	0	0	0	0	0	0	0	0	0	0	0	0	0	0	0	0	0	0	0	0
A0A2R8Y5N1	#	1250	#	0	0	0	0	0	0	0	0	0	0	0	0	0	0	0	0	0	0	0	0	0	0	0	0	0	0	0	0	0	0	0	0	0	0	0	0	0	0	0	0	0	0	0	0	0	0
A0A2R8Y5T0	#	4604	#	1	5	2	0	9	4	11	11	9	13	4	5	4	5	3	4	5	3	0	0	0	6	6	7	2	2	5	2	5	4	6	3	3	0	0	0	18	19	16	1	0	0	4	3	6	3
A0A2R8Y5V9	#	248	#	0	1	1	0	0	1	1	0	0	1	0	0	0	0	0	0	0	0	1	0	0	0	0	0	1	0	0	0	0	0	0	0	0	0	0	0	0	0	0	1	0	0	1	0	0	0
A0A2R8Y5Y6	#	35	#	0	0	0	0	0	0	0	0	0	0	0	0	0	0	0	0	0	0	0	0	0	0	0	0	1	0	0	0	0	0	0	0	0	0	0	0	0	0	0	0	0	0	0	0	0	0
A0A2R8Y5Y7	#	220	#	0	0	0	0	0	0	0	0	0	0	0	0	0	0	0	0	0	0	0	0	0	0	0	0	0	0	0	0	0	0	0	0	0	0	0	0	0	1	0	0	1	1	0	0	0	0
A0A2R8Y611	#	945	#	0	0	0	0	0	0	0	0	0	0	0	0	0	0	0	0	0	0	0	0	0	0	0	0	0	0	0	0	0	0	0	0	0	0	0	0	0	0	0	0	0	0	0	0	0	0
A0A2R8Y619	#	122	#	0	0	0	0	0	0	0	0	0	0	0	0	0	0	0	0	0	0	0	0	0	0	0	0	0	0	0	0	0	0	0	0	0	0	0	0	0	0	0	0	0	0	0	0	0	0
A0A2R8Y623	#	169	#	0	0	0	0	0	0	0	0	0	0	0	0	0	0	0	0	0	0	0	0	0	0	0	0	0	0	0	0	0	0	0	0	0	0	0	0	0	0	0	0	0	0	2	1	0	0
A0A2R8Y635	#	1256	#	0	0	0	0	0	0	0	0	0	0	0	0	0	0	0	0	0	0	0	0	0	0	0	0	0	0	0	0	0	0	0	0	0	0	0	0	0	0	0	0	1	0	0	0	0	0
A0A2R8Y651	#	1349	#	0	0	0	0	0	0	0	0	0	0	0	0	0	0	0	0	0	0	0	0	0	0	0	0	0	0	0	0	0	0	0	0	0	0	0	0	0	0	0	0	0	0	0	0	0	0
A0A2R8Y653	#	240	#	1	1	1	0	0	0	0	0	0	0	0	0	0	1	0	0	1	0	0	0	0	0	0	0	0	0	0	0	0	0	0	0	0	0	0	0	0	0	0	0	0	0	0	0	0	0
A0A2R8Y661	#	1559	#	0	0	0	0	0	0	0	0	0	0	0	0	0	0	0	0	0	0	0	0	0	0	0	0	0	0	0	0	0	0	0	0	0	0	0	0	0	0	0	0	0	0	0	0	0	0
A0A2R8Y688	#	357	#	0	0	0	0	0	0	0	0	0	0	0	0	0	0	0	0	0	0	0	0	0	0	0	0	0	1	0	0	0	0	0	0	0	0	0	0	0	0	0	0	0	0	0	0	0	0
A0A2R8Y6G6	#	434	#	0	0	0	0	0	0	0	0	1	0	0	0	0	0	0	0	0	0	1	0	0	0	0	0	0	0	1	0	0	0	0	1	2	0	0	0	0	0	0	0	0	0	0	0	0	0
A0A2R8Y6I8	#	33	#	0	0	0	0	0	0	0	0	0	0	0	0	1	0	0	1	0	0	0	0	0	0	1	0	0	0	0	0	0	0	0	0	0	0	0	0	0	0	0	0	0	0	0	0	0	0
A0A2R8Y6J3	#	238	#	0	0	0	2	3	2	0	0	0	2	0	0	0	0	0	0	0	0	5	4	4	0	0	0	0	0	0	0	0	0	3	0	2	0	0	0	0	0	0	1	1	2	0	0	0	0
A0A2R8Y6N3	#	238	#	0	0	0	0	0	0	0	0	0	0	0	0	0	0	0	0	0	0	0	0	1	0	0	0	0	0	0	0	0	0	0	0	0	0	0	0	0	0	0	0	0	0	0	0	0	0
A0A2R8Y6Z0	#	276	#	0	0	0	0	0	0	0	0	0	0	0	0	0	0	0	0	0	0	0	0	0	0	0	0	0	0	0	0	0	0	0	0	0	0	0	0	0	0	0	1	0	0	0	0	0	0
A0A2R8Y705	#	1362	#	0	0	0	0	0	0	0	0	0	0	0	0	0	0	0	0	0	0	0	0	0	0	0	0	0	0	0	0	0	0	0	0	0	0	0	0	0	0	0	0	0	0	0	0	0	0
A0A2R8Y718	#	1109	#	0	0	0	0	0	0	0	0	0	0	0	0	0	0	0	0	0	0	0	0	0	0	1	0	0	0	0	0	0	0	0	0	0	0	0	0	0	0	0	0	0	0	0	0	0	0
A0A2R8Y731	#	233	#	0	0	0	0	0	0	0	0	0	0	0	0	0	0	0	0	0	0	1	0	0	0	0	0	0	0	0	0	0	0	0	0	0	0	0	0	0	0	0	0	0	0	0	0	0	0
A0A2R8Y738	#	81	#	0	0	0	1	1	1	0	0	0	2	1	0	0	0	0	0	0	0	3	3	4	0	0	0	0	0	0	0	0	0	0	0	0	0	0	0	0	0	0	0	1	2	0	0	0	0
A0A2R8Y793	#	138	#	1	1	0	0	0	0	0	0	0	0	0	0	0	0	0	0	0	0	0	0	0	0	0	0	0	0	0	0	0	0	0	0	0	0	0	0	0	0	0	0	0	0	0	0	0	1
A0A2R8Y7B1	#	1604	#	0	0	0	3	10	11	0	0	0	3	0	0	5	1	0	5	1	0	4	3	4	0	0	2	0	0	0	0	0	1	0	0	0	0	0	0	0	0	0	0	0	0	0	0	0	0
A0A2R8Y7B8	#	681	#	0	0	0	0	0	0	0	0	0	0	0	0	0	0	0	0	0	0	0	0	0	0	0	0	0	0	0	0	0	0	0	0	0	0	0	0	0	0	0	0	0	0	0	0	0	0
A0A2R8Y7C0	#	134	#	6	6	6	1	1	1	1	1	1	2	2	4	2	3	1	2	3	1	0	3	2	3	5	5	6	4	8	0	3	0	1	1	1	1	0	3	3	3	3	0	0	0	1	1	1	1
A0A2R8Y7G8	#	458	#	0	0	0	0	0	0	0	0	0	0	0	0	0	0	0	0	0	0	0	0	1	0	0	0	0	0	0	0	0	0	0	0	0	0	0	0	0	0	0	0	0	0	0	0	0	0
A0A2R8Y7I4	#	162	#	1	0	1	0	0	0	0	0	0	0	0	0	0	0	0	0	0	0	0	0	0	0	0	0	0	0	0	0	0	0	0	0	0	0	0	0	0	0	0	0	0	0	0	0	0	0
A0A2R8Y7J7	#	63	#	0	0	0	0	0	0	0	0	0	0	0	0	0	0	0	0	0	0	0	0	0	0	0	0	0	0	0	0	0	0	0	0	0	0	0	0	0	0	0	0	0	0	0	1	0	0
A0A2R8Y7R2	#	111	#	0	0	0	0	0	0	0	1	1	0	0	0	1	0	0	1	0	0	0	1	0	1	1	1	0	1	0	1	0	0	1	1	1	0	0	0	1	1	1	0	0	0	0	0	1	1
A0A2R8Y7S6	#	84	#	0	0	0	0	0	0	0	0	0	0	0	0	0	0	0	0	0	0	0	0	0	0	0	1	0	0	0	0	0	0	0	0	0	0	0	0	0	0	0	0	0	0	0	0	0	0
A0A2R8Y811	#	150	#	3	0	2	0	2	3	3	5	6	0	0	1	0	0	0	0	0	0	3	8	8	5	6	5	6	5	5	5	3	4	8	6	3	0	0	0	6	3	9	0	1	0	2	3	5	1
A0A2R8Y817	#	47	#	0	0	0	0	0	0	0	0	0	0	0	0	0	0	0	0	0	0	0	0	0	0	0	0	1	0	1	0	0	0	0	0	0	0	0	0	0	0	0	0	0	0	0	0	0	0
A0A2R8Y839	#	31	#	0	0	0	0	0	0	0	0	0	0	0	1	0	0	0	0	0	0	0	0	0	0	0	0	0	0	0	0	0	0	0	0	0	0	0	0	0	0	0	0	0	0	0	0	0	0
A0A2R8Y849	#	131	#	0	0	0	0	0	1	2	3	2	0	0	0	0	0	0	0	0	0	2	5	3	0	1	2	1	1	3	4	4	2	3	3	3	0	0	0	3	8	6	0	0	0	1	2	2	3
A0A2R8Y879	#	125	#	0	0	0	1	0	1	0	0	0	0	0	0	0	0	0	0	0	0	0	0	0	0	0	0	0	0	0	0	0	0	0	0	0	0	0	0	0	0	0	0	0	0	0	0	0	0
A0A2R8Y880	#	1759	#	0	0	0	0	0	1	0	0	0	0	0	0	0	0	0	0	0	0	0	0	0	0	0	0	0	0	0	0	0	0	0	0	0	0	0	0	0	0	0	0	0	0	0	0	0	0
A0A2R8Y891	#	883	#	0	0	0	0	0	0	1	0	0	0	0	0	0	0	0	0	0	0	0	0	0	0	0	0	0	0	0	0	0	0	0	0	0	0	0	0	0	0	0	0	0	0	1	0	1	0
A0A2R8Y8D0	#	117	#	0	0	0	0	0	0	0	0	0	0	0	0	0	0	0	0	0	0	0	0	0	0	0	0	0	0	0	0	0	0	0	0	0	0	0	0	0	0	0	1	0	0	0	0	0	0
A0A2R8YCD2	#	149	#	0	0	0	0	0	0	0	0	0	0	0	0	0	0	0	0	0	0	0	0	0	0	0	0	0	0	0	0	1	0	0	0	0	0	0	0	0	0	0	0	0	0	0	0	0	0
A0A2R8YD35	#	110	#	0	0	0	0	0	0	0	0	0	0	0	0	0	0	0	0	0	0	0	0	0	0	0	0	0	0	0	0	0	0	0	0	0	0	0	0	0	0	0	0	0	0	0	0	0	0
A0A2R8YD46	#	611	#	0	0	0	0	0	0	0	0	0	0	0	0	0	0	0	0	0	0	0	0	0	0	0	0	0	0	0	0	0	0	0	0	0	0	0	0	0	0	0	0	0	0	0	0	0	0
A0A2R8YDC7	#	585	#	0	0	0	0	0	0	0	0	0	1	0	0	0	0	0	0	0	0	0	0	0	0	0	0	0	0	0	1	0	0	0	0	0	0	0	0	0	0	0	0	0	0	0	0	0	0
A0A2R8YDR8	#	397	#	0	0	0	0	0	0	0	0	0	0	0	0	0	0	0	0	0	0	0	0	0	0	0	0	0	0	0	0	0	1	0	0	0	0	0	0	0	0	0	0	0	0	0	0	0	0
A0A2R8YDS7	#	94	#	0	0	0	0	0	0	0	0	0	0	0	0	0	0	0	0	0	0	0	0	0	0	0	0	0	0	0	0	0	0	0	0	0	0	0	0	0	0	0	0	0	0	0	0	0	0
A0A2R8YDT1	#	507	#	0	0	0	0	2	1	0	0	0	0	0	0	0	0	0	0	0	0	0	0	0	0	0	0	0	1	0	0	0	0	0	0	0	0	0	0	0	0	0	0	0	0	1	1	0	0
A0A2R8YDY3	#	194	#	0	0	0	0	0	0	1	1	0	0	0	0	0	0	0	0	0	0	0	0	0	0	0	0	0	0	0	0	0	0	0	0	0	0	0	0	0	0	0	0	0	0	0	0	0	0
A0A2R8YEA0	#	166	#	0	0	0	0	0	0	0	0	0	0	0	0	0	0	0	0	0	0	0	0	0	0	0	0	0	0	1	0	0	0	0	0	0	0	0	0	0	0	0	0	0	0	0	0	0	0
A0A2R8YED5	#	311	#	0	0	0	0	0	0	0	0	0	0	0	0	0	0	0	0	0	0	0	0	0	0	0	0	0	0	0	0	0	0	0	0	0	0	0	0	0	0	0	0	0	0	0	0	0	0
A0A2R8YEE7	#	29	#	0	1	0	0	0	0	0	0	0	0	0	0	0	0	0	0	0	0	0	0	0	0	0	0	0	0	0	0	0	0	0	0	0	0	0	0	0	0	0	0	0	0	0	0	0	0
A0A2R8YEM3	#	169	#	0	0	0	0	0	0	0	0	0	0	0	0	1	0	1	1	0	1	0	0	0	0	0	0	5	9	6	0	0	0	0	0	0	0	0	0	0	0	0	0	0	0	0	0	0	0
A0A2R8YEM9	#	2969	#	0	0	0	0	0	0	0	0	0	0	0	0	0	0	0	0	0	0	0	0	0	0	0	0	0	0	0	0	0	0	0	0	0	0	0	0	0	0	0	0	0	0	0	0	0	0
A0A2R8YEP4	#	245	#	0	0	0	0	0	0	0	0	0	0	0	0	0	0	0	0	0	0	0	0	0	0	0	0	0	0	0	0	0	0	0	0	0	0	0	0	0	0	0	0	0	0	0	0	0	0
A0A2R8YF14	#	63	#	0	0	0	0	0	0	0	0	0	0	0	0	0	0	0	0	0	0	0	0	0	0	0	0	0	0	0	0	0	0	0	1	0	0	0	0	0	0	0	0	0	0	0	0	0	0
A0A2R8YFC5	#	286	#	0	0	0	0	0	0	0	0	0	0	0	0	0	0	0	0	0	0	0	0	0	0	0	0	0	0	0	0	0	0	0	0	0	0	0	0	0	0	0	0	0	0	0	0	0	0
A0A2R8YFE2	#	79	#	0	0	0	0	0	0	0	0	0	0	0	0	0	0	0	0	0	0	0	1	0	0	0	0	0	0	0	0	1	0	0	0	0	0	0	0	0	0	0	0	0	0	0	0	0	0
A0A2R8YFH5	#	749	#	0	0	0	0	0	0	0	0	0	0	0	0	0	0	0	0	0	0	0	0	0	0	0	0	0	0	0	0	0	0	0	0	0	0	0	0	0	0	0	0	0	0	0	0	0	0
A0A2R8YFI9	#	102	#	0	0	0	0	0	0	0	0	0	0	0	0	0	0	0	0	0	0	0	0	0	0	0	0	0	0	0	0	0	0	0	1	0	0	0	0	0	0	0	0	0	0	0	0	0	0
A0A2R8YFV2	#	1699	#	0	0	0	0	0	0	0	0	0	0	0	0	0	0	0	0	0	0	0	1	2	0	0	0	0	0	0	0	0	0	0	0	0	0	0	0	0	0	0	0	0	0	0	0	0	0
A0A2R8YH03	#	2645	#	0	0	0	0	0	0	0	0	0	0	0	0	0	0	0	0	0	0	0	0	0	0	0	0	0	0	0	0	0	0	1	0	0	0	0	0	0	0	0	0	0	0	0	0	0	0
A0A2U3TZH3	#	496	#	0	0	0	0	0	0	0	1	0	0	0	0	0	0	0	0	0	0	0	0	0	0	0	0	0	0	0	0	0	0	0	0	1	0	0	0	0	0	0	0	0	0	0	0	1	0
A0A2U3TZU2	#	597	#	0	0	0	0	0	0	1	0	0	0	0	0	0	0	0	0	0	0	0	0	0	0	0	0	0	0	0	0	0	0	0	0	0	0	0	0	0	0	0	0	0	0	0	0	0	0
A0A2Y9D021	#	153	#	0	0	0	0	0	0	0	0	0	0	0	0	0	0	0	0	0	0	0	0	0	0	0	0	0	0	0	0	0	0	0	0	0	0	0	0	0	0	0	0	0	0	0	0	0	0
A0A2Y9D025	#	154	#	0	0	0	0	0	0	0	0	0	0	0	0	0	0	0	0	0	0	0	0	0	0	0	0	0	0	0	0	0	0	0	0	0	0	0	0	1	1	1	0	0	0	0	0	0	0
A0A3B3IRI0	#	252	#	0	0	0	0	0	0	0	0	0	0	0	0	0	0	1	0	0	1	0	0	0	0	0	0	0	0	0	0	0	0	0	0	0	0	0	0	0	0	0	0	0	0	0	0	0	0
A0A3B3IRI2	#	564	#	0	1	0	0	0	0	0	0	0	1	0	0	0	0	0	0	0	0	0	0	0	0	0	0	0	0	0	0	0	0	0	0	0	0	0	0	1	1	2	0	0	0	0	0	0	0
A0A3B3IRI9	#	373	#	0	0	0	0	0	1	0	0	0	0	0	0	0	0	0	0	0	0	0	0	0	0	0	0	0	0	0	0	0	0	0	0	0	0	0	0	0	0	0	0	0	0	0	0	0	0
A0A3B3IRK6	#	715	#	0	0	0	0	0	0	1	1	0	0	0	0	0	0	0	0	0	0	0	0	0	0	0	0	0	0	0	0	0	0	0	0	0	0	0	0	0	0	0	0	0	0	0	1	2	0
A0A3B3IRP0	#	1548	#	0	0	0	0	0	0	0	0	0	0	0	0	0	0	0	0	0	0	0	0	0	0	0	0	0	0	1	0	0	0	0	0	0	0	0	0	0	0	0	0	0	0	0	0	0	0
A0A3B3IRP4	#	314	#	0	0	0	0	0	0	0	0	0	0	0	0	0	0	0	0	0	0	0	0	1	0	0	0	0	0	0	0	0	0	0	0	0	0	0	0	0	1	0	0	0	0	0	0	0	0
A0A3B3IRQ7	#	279	#	0	0	0	0	0	0	0	0	1	0	0	0	0	0	0	0	0	0	0	0	0	0	0	0	0	0	0	0	0	0	0	0	1	0	0	0	0	0	0	0	0	0	0	0	0	0
A0A3B3IRQ9	#	1158	#	0	0	0	0	0	0	0	0	0	0	0	0	0	0	0	0	0	0	0	0	0	0	0	0	0	0	0	0	0	0	0	0	0	0	0	0	0	0	0	0	0	0	0	0	0	0
A0A3B3IRR6	#	226	#	0	0	0	0	0	0	0	0	0	0	0	0	0	0	0	0	0	0	0	1	1	0	0	0	0	0	0	0	0	0	0	0	0	0	0	0	0	0	0	0	0	0	0	0	0	0
A0A3B3IRT8	#	288	#	0	0	0	0	0	0	0	0	0	0	0	0	0	0	0	0	0	0	0	0	0	0	0	0	0	0	0	0	0	0	0	0	0	0	0	0	0	0	0	0	0	0	0	0	0	0
A0A3B3IRU6	#	1433	#	0	0	0	0	0	0	0	0	0	0	0	0	0	0	0	0	0	0	0	0	0	0	0	0	0	0	0	0	0	0	0	0	0	0	0	0	0	0	0	0	0	0	0	0	0	0
A0A3B3IRW3	#	34	#	0	0	0	0	0	0	1	1	1	1	0	0	0	0	0	0	0	0	0	0	0	0	0	0	0	0	0	0	0	1	0	0	0	0	0	0	0	0	0	0	0	0	0	1	0	0
A0A3B3IRY4	#	118	#	0	0	0	0	0	0	0	0	0	0	0	0	0	0	0	0	0	0	1	0	0	0	0	0	0	0	1	0	0	0	0	0	0	0	0	0	0	0	0	0	0	0	0	0	0	0
A0A3B3IS06	#	1358	#	0	0	0	0	0	1	0	0	1	0	0	0	0	0	0	0	0	0	1	0	0	0	0	1	0	3	1	0	0	0	0	1	0	0	0	0	1	1	1	0	0	0	0	0	0	0
A0A3B3IS13	#	686	#	0	0	0	0	0	0	1	0	0	0	0	0	0	0	0	0	0	0	0	0	0	0	0	0	0	0	0	0	0	0	0	0	0	0	0	0	0	0	0	0	0	0	0	0	0	0
A0A3B3IS24	#	384	#	0	0	0	0	0	0	0	0	0	0	0	0	0	0	0	0	0	0	0	0	0	0	0	0	0	0	0	0	0	0	0	0	0	0	0	0	0	0	0	0	0	0	0	0	0	0
A0A3B3IS53	#	1677	#	0	0	0	0	0	0	0	0	0	0	0	0	0	0	0	0	0	0	0	0	0	0	0	0	0	0	0	0	0	0	0	0	0	0	0	0	0	0	1	0	0	0	0	0	0	0
A0A3B3IS55	#	834	#	0	0	0	0	0	0	0	0	1	0	0	0	0	0	0	0	0	0	0	0	0	0	0	0	0	0	0	0	0	0	0	0	0	0	0	0	0	0	0	0	0	0	0	0	0	0
A0A3B3IS57	#	749	#	2	0	0	0	0	0	1	0	1	0	0	0	0	1	0	0	1	0	0	0	0	0	0	0	0	0	0	0	1	0	0	0	0	0	0	0	0	0	0	0	0	0	1	0	0	0
A0A3B3IS84	#	1204	#	3	5	4	0	3	2	0	0	0	0	1	1	0	0	0	0	0	0	0	0	0	4	3	5	0	0	1	2	2	1	1	1	2	0	0	0	0	0	0	0	0	0	0	0	0	1
A0A3B3IS90	#	491	#	0	0	0	0	0	0	0	0	0	0	0	0	0	0	0	0	0	0	0	0	0	0	0	0	0	0	0	0	0	0	0	0	0	0	0	0	0	0	0	0	0	0	0	0	0	0
A0A3B3IS95	#	281	#	0	0	0	0	0	0	1	1	1	0	0	0	0	0	0	0	0	0	0	0	0	0	0	0	0	0	0	0	0	0	0	0	0	0	0	0	0	0	0	0	0	0	0	0	0	0
A0A3B3ISB3	#	491	#	0	0	0	0	0	0	0	0	0	0	0	0	0	0	0	0	0	0	0	0	1	0	0	0	0	0	0	0	0	0	0	0	0	0	0	0	0	0	0	0	0	0	0	0	0	0
A0A3B3ISC4	#	281	#	0	0	0	0	0	0	0	0	0	0	0	0	0	0	0	0	0	0	0	0	0	0	0	0	0	0	0	0	0	0	0	0	0	0	0	0	0	0	0	0	0	0	0	0	1	0
A0A3B3ISC6	#	1024	#	0	0	0	0	0	0	0	0	0	0	0	0	0	0	0	0	0	0	0	0	0	0	0	0	0	0	0	0	0	0	0	0	0	0	0	0	0	0	0	0	0	0	0	0	0	0
A0A3B3ISF9	#	842	#	1	0	1	0	0	0	2	2	0	0	0	0	0	0	0	0	0	0	0	0	0	0	0	0	1	1	1	0	0	0	0	1	1	0	0	0	1	2	3	0	0	0	0	1	0	0
A0A3B3ISH6	#	456	#	0	0	0	0	0	0	0	0	0	0	0	0	0	0	0	0	0	0	0	0	0	0	0	0	0	0	0	0	0	0	0	0	0	0	0	0	0	1	1	0	0	0	0	0	0	0
A0A3B3ISH7	#	351	#	0	0	0	0	0	0	0	0	0	0	0	0	0	0	0	0	0	0	0	0	0	0	0	0	0	0	0	0	0	0	0	0	1	0	0	0	0	0	0	0	0	0	0	0	0	0
A0A3B3ISI1	#	1387	#	0	0	0	0	0	0	0	0	0	0	0	1	0	0	0	0	0	0	0	0	0	0	0	0	0	0	0	0	0	0	0	0	0	0	0	0	0	0	0	0	0	0	0	0	0	0
A0A3B3ISI9	#	521	#	0	0	0	0	0	0	0	0	0	0	0	0	0	0	0	0	0	0	0	0	0	0	0	0	0	1	0	0	0	0	0	0	0	0	0	0	0	0	0	0	0	0	0	0	0	0
A0A3B3ISJ2	#	1075	#	0	0	0	0	0	0	0	0	0	0	0	0	0	0	0	0	0	0	0	0	0	0	0	0	0	0	0	0	0	0	0	0	0	0	0	0	0	1	0	0	0	0	0	0	0	0
A0A3B3IST2	#	266	#	0	0	0	0	0	0	0	0	0	0	0	0	0	0	0	0	0	0	0	0	0	0	0	0	0	0	0	0	0	0	0	0	0	0	0	0	0	0	0	0	0	0	0	0	0	0
A0A3B3ISV9	#	315	#	0	0	0	0	0	0	0	0	0	0	0	0	0	0	0	0	0	0	0	0	0	0	0	0	0	0	0	0	0	0	0	0	0	0	0	0	0	0	0	0	0	0	0	0	0	0
A0A3B3ISX8	#	384	#	0	0	0	0	0	1	0	0	0	0	0	0	0	0	0	0	0	0	0	0	0	0	0	0	0	0	0	0	0	0	0	0	0	0	0	0	0	0	0	0	0	0	0	0	0	0
A0A3B3ISZ1	#	2212	#	0	0	0	0	1	1	0	0	0	0	0	0	0	0	0	0	0	0	0	0	0	0	0	0	0	0	0	0	0	0	0	0	0	0	0	0	0	0	0	0	0	0	0	0	0	0
A0A3B3ISZ7	#	1028	#	0	0	0	0	0	0	0	0	0	1	0	0	0	0	0	0	0	0	0	0	0	0	0	0	0	0	0	0	0	0	0	0	0	0	0	0	0	0	0	0	0	0	0	0	0	0
A0A3B3IT15	#	1204	#	0	0	0	0	0	0	4	3	7	0	0	0	0	0	0	0	0	0	0	0	0	0	0	0	0	0	0	0	0	0	0	0	0	0	0	0	0	0	0	0	0	0	3	2	4	0
A0A3B3IT64	#	1361	#	0	0	0	0	0	0	0	0	0	0	0	0	0	0	0	0	0	0	0	0	0	0	0	0	0	0	0	0	0	0	0	0	0	1	0	0	0	0	0	0	0	0	0	0	0	0
A0A3B3ITA2	#	791	#	0	0	0	0	0	0	0	0	0	0	0	0	0	0	0	0	0	0	0	0	0	0	1	0	0	0	0	0	0	0	0	0	0	0	0	0	0	0	0	0	0	0	0	0	0	0
A0A3B3ITD8	#	1348	#	0	0	0	0	0	0	0	0	0	0	0	0	0	0	0	0	0	0	0	0	0	0	0	0	0	0	0	0	0	0	0	0	0	0	0	0	0	0	0	0	0	0	0	0	0	0
A0A3B3ITE2	#	398	#	0	0	1	0	0	0	0	0	0	0	0	0	0	0	0	0	0	0	0	0	0	0	0	0	0	0	0	0	0	0	0	0	0	0	0	0	0	0	0	0	0	0	0	0	0	0
A0A3B3ITI4	#	180	#	0	0	0	0	0	0	0	0	0	0	0	0	0	0	0	0	0	0	0	0	0	0	0	0	0	0	0	0	0	0	0	0	0	0	0	0	0	0	0	0	0	1	0	0	0	0
A0A3B3ITL1	#	208	#	1	1	1	0	0	0	0	0	0	0	0	0	0	0	0	0	0	0	0	0	0	0	0	0	0	1	1	0	0	0	0	0	0	0	0	0	0	0	0	0	0	0	0	0	0	0
A0A3B3ITP5	#	63	#	0	0	0	0	0	0	0	0	0	0	0	0	0	0	0	0	0	0	0	0	0	0	0	0	0	0	0	0	0	0	0	0	0	0	0	0	0	0	0	0	0	0	0	0	0	0
A0A3B3ITT5	#	167	#	0	0	0	0	0	0	0	0	0	0	0	2	1	1	1	1	1	1	5	5	5	0	0	0	8	6	7	0	0	0	0	0	0	0	0	0	0	0	0	0	0	1	0	0	0	0
A0A3B3ITX4	#	91	#	0	0	0	0	0	0	0	0	0	0	0	0	0	0	0	0	0	0	0	0	0	0	0	0	0	0	0	0	0	0	0	0	0	0	0	0	0	0	0	0	0	0	0	0	0	0
A0A3B3ITZ5	#	1424	#	0	0	0	0	1	0	0	0	0	0	0	0	0	0	0	0	0	0	0	0	0	0	0	0	0	0	0	0	0	0	0	0	0	0	0	0	0	0	0	0	0	0	0	0	0	0
A0A3B3ITZ8	#	627	#	0	0	0	0	0	0	0	0	0	0	0	0	0	0	0	0	0	0	0	0	0	0	0	1	0	0	0	0	0	0	0	0	0	0	0	0	0	0	0	0	0	0	0	0	0	0
A0A3B3ITZ9	#	910	#	0	0	0	16	20	14	0	3	2	0	0	0	1	1	0	1	1	0	10	30	28	2	5	5	7	7	9	2	5	2	1	1	2	0	0	0	3	4	5	1	5	2	0	1	3	2
A0A3B3IU24	#	374	#	0	0	0	0	0	0	0	0	0	0	0	0	0	0	0	0	0	0	0	0	0	0	0	0	1	1	0	0	0	0	0	0	0	0	0	0	0	0	0	0	0	0	0	0	0	0
A0A3B3IU32	#	29	#	0	0	0	0	0	0	1	0	0	0	0	0	0	0	0	0	0	0	0	0	0	0	0	0	0	0	0	0	0	0	0	0	0	0	0	0	0	0	0	0	0	0	0	0	0	0
A0A3B3IU42	#	275	#	0	0	0	0	0	0	0	0	0	1	0	0	0	0	0	0	0	0	0	0	0	0	0	0	0	0	0	0	0	0	0	0	0	0	0	0	0	0	0	0	0	0	0	0	0	0
A0A3B3IU96	#	270	#	0	0	0	0	0	0	0	0	0	0	0	0	0	0	0	0	0	0	0	0	0	0	0	0	0	0	0	0	0	0	0	0	0	0	0	0	0	0	0	0	0	0	0	1	0	0
A0A3B3IUB9	#	3842	#	0	0	0	0	0	0	0	0	0	0	0	0	0	0	0	0	0	0	0	0	0	0	0	0	0	0	0	0	0	0	0	0	0	0	0	0	0	0	0	0	0	0	0	0	0	0
A0A3B3IUC5	#	550	#	0	0	0	0	0	0	0	0	0	0	0	0	0	0	0	0	0	0	0	0	0	0	0	0	0	0	0	0	0	0	0	0	0	0	0	0	0	0	0	0	0	0	1	0	0	0
A0A3B3IUD5	#	137	#	0	0	0	0	0	0	0	0	0	0	0	0	0	0	0	0	0	0	0	0	0	0	0	0	0	0	0	0	0	0	0	0	0	0	0	0	0	0	0	0	0	0	0	0	0	0
A0A3F2YNW7	#	2332	#	0	0	0	0	0	0	0	0	0	0	0	0	0	0	0	0	0	0	0	0	0	0	0	0	0	0	0	1	0	0	0	0	0	0	0	0	0	0	0	0	0	0	0	0	0	0
A0A3F2YNX0	#	2146	#	0	0	0	0	1	0	0	0	0	0	0	0	0	0	0	0	0	0	0	0	0	0	0	0	0	0	0	0	0	0	0	0	0	0	0	0	0	0	0	0	0	0	0	0	0	0
A0A3F2YP58	#	1055	#	0	0	0	0	0	0	0	1	1	0	0	0	0	0	0	0	0	0	0	0	0	0	0	0	0	0	0	0	0	0	0	0	0	0	0	0	0	0	0	0	0	0	1	0	1	0
A0A3G2KQ93	#	91	#	0	1	1	0	0	0	0	0	0	0	0	0	0	0	0	0	0	0	0	0	0	0	0	0	0	0	0	0	0	0	0	0	0	0	0	0	0	0	0	0	0	0	0	0	0	0
A0A494BZR8	#	225	#	0	0	0	0	0	0	0	0	0	0	0	0	0	0	0	0	0	0	0	0	0	0	0	0	0	0	0	0	0	0	0	0	0	0	0	0	0	0	0	0	0	0	0	0	1	0
A0A494BZT7	#	315	#	0	0	0	0	0	0	1	0	0	0	0	0	0	0	0	0	0	0	0	0	0	0	0	0	0	0	0	0	0	0	0	0	0	0	0	0	0	0	0	0	0	0	0	0	0	0
A0A494BZT8	#	834	#	0	0	0	1	1	2	0	0	1	2	0	0	0	0	0	0	0	0	0	0	0	0	0	2	0	0	0	0	0	0	0	0	0	0	0	0	0	0	0	0	0	0	0	0	0	0
A0A494BZU6	#	488	#	0	0	0	0	0	0	0	0	0	0	0	0	0	0	0	0	0	0	0	0	0	0	0	0	0	0	0	0	0	0	0	0	1	0	0	0	0	0	0	0	0	0	0	0	0	0
A0A494BZV4	#	598	#	0	0	0	0	0	0	0	0	0	0	0	0	0	0	0	0	0	0	0	0	0	0	0	0	0	0	0	0	0	0	0	0	0	0	0	0	0	0	0	0	0	0	0	1	0	0
A0A494BZW2	#	2095	#	0	0	1	0	0	0	0	0	0	0	0	0	0	0	0	0	0	0	0	0	0	0	0	1	0	1	2	0	0	0	0	0	0	0	0	0	2	0	1	0	0	0	0	0	0	0
A0A494C004	#	311	#	0	0	0	0	0	0	0	0	0	0	0	0	0	0	0	0	0	0	0	0	0	0	0	0	0	0	0	0	0	0	0	0	0	0	0	0	0	0	0	0	0	0	0	0	0	1
A0A494C028	#	380	#	0	0	0	0	0	0	0	0	0	0	0	0	0	0	0	0	0	0	0	0	0	0	0	0	0	0	0	0	0	0	0	0	0	0	0	0	0	0	0	0	0	0	0	0	0	0
A0A494C049	#	25	#	0	0	0	0	0	0	0	0	0	0	0	0	0	0	0	0	0	0	0	0	0	0	0	0	0	0	0	0	0	0	0	1	0	0	0	0	0	0	0	0	0	0	0	0	0	0
A0A494C050	#	414	#	0	0	0	0	0	0	0	0	0	0	0	0	0	0	0	0	0	0	0	0	0	0	0	0	0	0	0	0	0	1	0	0	0	0	0	0	0	0	0	0	0	0	0	0	0	0
A0A494C071	#	2061	#	0	0	0	0	0	0	0	0	0	0	0	0	0	0	0	0	0	0	0	0	0	0	0	0	1	0	0	0	0	0	0	0	0	0	0	0	0	0	0	0	0	0	0	0	0	0
A0A494C0A4	#	80	#	0	0	0	0	0	0	0	0	0	0	0	0	0	0	0	0	0	0	0	0	0	0	0	0	0	0	0	0	0	0	0	0	0	0	0	0	0	0	0	0	0	0	1	0	0	0
A0A494C0B0	#	335	#	0	0	0	0	0	0	0	0	0	0	0	0	0	0	0	0	0	0	0	0	0	0	0	0	0	0	0	0	0	0	0	0	0	0	0	0	0	0	0	0	0	0	0	0	0	0
A0A494C0C6	#	130	#	0	0	0	0	0	0	0	0	0	0	0	0	0	0	0	0	0	0	0	0	0	0	0	0	0	0	0	0	0	0	0	0	0	0	0	0	0	0	0	0	0	0	0	0	0	0
A0A494C0D8	#	2851	#	0	0	0	0	0	0	0	0	0	0	0	0	0	0	0	0	0	0	0	0	0	0	0	0	0	0	0	0	0	0	0	0	0	0	0	0	0	0	0	0	0	0	0	0	0	0
A0A494C0F3	#	285	#	0	1	0	0	0	0	1	0	0	1	0	1	0	0	0	0	0	0	0	0	0	0	0	0	0	0	0	0	1	0	0	0	0	0	0	0	0	0	0	0	0	0	1	1	1	0
A0A494C0I2	#	70	#	0	0	0	0	0	0	0	0	0	0	0	0	0	0	0	0	0	0	0	0	0	0	0	0	0	0	0	0	0	0	0	0	0	0	0	0	0	0	0	0	0	0	0	0	0	0
A0A494C0K7	#	326	#	0	0	0	0	0	0	0	0	0	0	0	0	0	0	0	0	0	0	0	0	0	0	0	1	0	0	0	0	0	0	0	0	0	0	0	0	0	0	0	0	0	0	0	0	0	0
A0A494C0K9	#	155	#	2	3	3	0	1	0	0	0	0	1	2	2	0	2	2	0	2	2	2	2	2	0	0	0	3	4	4	0	0	0	0	0	0	0	0	1	1	0	0	1	2	2	0	0	0	2
A0A494C0M1	#	1261	#	0	3	2	1	0	0	6	6	2	5	2	4	0	2	0	0	2	0	0	1	0	0	0	0	2	2	2	0	0	0	0	0	0	0	0	0	0	1	0	0	0	0	0	0	1	0
A0A494C0N0	#	49	#	0	0	0	0	0	0	0	0	0	0	0	0	0	0	0	0	0	0	0	0	0	0	0	0	0	0	0	0	0	0	0	0	0	0	0	0	0	0	0	0	0	0	0	0	0	0
A0A494C0N4	#	1274	#	0	0	0	0	0	0	0	0	0	0	0	0	0	0	0	0	0	0	0	0	0	0	0	0	0	0	0	0	0	0	0	0	0	0	0	0	0	0	0	0	0	0	0	0	0	0
A0A494C0Q7	#	192	#	0	0	0	0	0	0	0	0	0	0	0	0	0	0	0	0	0	0	0	0	0	1	0	0	0	0	0	0	0	0	0	0	0	0	0	0	0	0	0	0	0	0	0	0	0	0
A0A494C0S9	#	1932	#	0	0	0	0	0	0	0	0	0	0	0	0	0	1	0	0	1	0	0	0	0	0	0	0	0	0	0	0	0	0	0	0	0	0	0	0	0	0	0	0	0	0	0	0	0	0
A0A494C0X4	#	419	#	0	0	0	0	0	0	0	0	0	0	0	0	0	0	0	0	0	0	1	0	0	0	0	0	0	0	0	0	0	0	0	0	0	0	0	0	0	0	0	0	0	0	0	0	0	0
A0A494C0Y2	#	147	#	0	0	0	0	0	0	0	0	0	0	0	0	0	0	0	0	0	0	0	0	0	0	0	1	0	0	0	0	0	0	0	0	0	0	0	0	0	0	0	0	0	0	0	0	0	0
A0A494C100	#	1009	#	0	0	0	0	0	0	0	0	0	0	0	0	0	0	0	0	0	0	0	0	0	0	0	0	0	0	0	0	0	0	0	0	0	0	0	0	0	0	0	0	0	0	0	0	0	0
A0A494C151	#	1160	#	0	0	0	0	0	0	0	0	0	0	0	0	0	0	0	0	0	0	0	0	0	0	0	0	0	0	0	0	0	0	0	0	0	0	0	0	0	0	0	0	0	0	1	0	0	0
A0A494C1A5	#	1375	#	0	0	0	0	0	0	0	0	0	0	0	0	0	0	0	0	0	0	0	0	0	0	0	0	0	0	0	0	0	0	0	0	0	0	0	0	0	1	0	0	0	0	0	0	0	0
A0A494C1B8	#	1173	#	0	0	0	0	0	0	0	0	0	0	0	0	0	0	0	0	0	0	0	0	0	0	0	0	0	1	2	0	0	0	0	0	0	0	0	0	0	0	0	1	0	0	0	0	0	0
A0A494C1D7	#	2383	#	0	0	0	0	0	0	0	0	0	0	0	0	0	0	0	0	0	0	0	0	0	0	0	1	0	0	0	0	0	0	0	0	0	0	0	0	0	0	0	0	0	0	0	0	0	0
A0A494C1E5	#	94	#	0	0	0	0	0	0	0	0	0	0	0	0	0	0	0	0	0	0	0	0	0	0	0	0	0	0	0	0	0	0	0	0	0	0	0	0	0	0	0	0	0	0	0	0	0	0
A0A494C1F2	#	2078	#	0	0	0	0	0	0	0	0	0	0	0	0	0	0	0	0	0	0	0	0	0	0	0	0	0	0	0	0	0	0	0	0	0	0	0	0	0	0	0	0	0	0	0	0	0	0
A0A494C1K3	#	1159	#	0	0	0	0	0	0	0	1	0	0	0	0	0	0	0	0	0	0	0	1	1	0	0	0	0	0	0	0	0	0	0	1	1	0	0	0	1	2	2	0	0	0	0	0	0	0
A0A494C1M4	#	932	#	0	0	0	0	0	0	0	0	0	0	0	0	0	0	0	0	0	0	0	0	0	0	0	0	0	0	0	0	0	0	0	0	0	0	0	0	0	0	0	0	0	0	0	0	0	0
A0A494C1T2	#	644	#	0	0	0	0	0	0	1	0	1	0	0	0	0	0	0	0	0	0	0	0	0	0	0	0	0	0	0	0	0	0	0	0	0	0	0	0	0	0	0	0	0	0	0	0	1	0
A0A494C1T6	#	356	#	0	0	0	0	0	0	0	0	0	0	0	0	0	0	0	0	0	0	0	0	0	0	0	0	0	0	0	0	0	0	0	1	1	0	0	0	0	0	0	0	0	0	0	1	0	0
A0A499FHX9	#	818	#	1	0	0	0	0	0	0	0	1	0	0	0	0	0	0	0	0	0	0	0	0	0	0	0	0	0	0	0	1	1	0	0	0	0	0	0	0	0	0	0	0	0	1	1	0	0
A0A499FI31	#	981	#	0	0	0	0	0	0	1	1	1	0	0	0	0	0	0	0	0	0	0	0	0	1	4	2	0	0	0	1	0	1	1	3	1	0	0	0	0	1	0	1	0	0	0	0	0	2
A0A499FI48	#	646	#	2	0	0	0	4	3	0	0	0	3	0	3	0	0	0	0	0	0	1	1	0	0	0	0	0	0	0	1	1	0	0	0	0	0	0	0	0	0	0	0	0	0	0	0	0	0
A0A499FIX8	#	845	#	0	0	0	0	0	0	0	0	1	0	0	0	0	0	0	0	0	0	0	0	0	0	0	0	0	0	0	0	0	0	0	0	0	0	0	0	0	0	0	0	0	0	0	1	1	0
A0A499FIZ0	#	761	#	0	0	0	0	0	0	0	0	0	2	0	0	0	0	0	0	0	0	0	0	0	0	0	0	0	0	0	0	0	0	0	0	0	0	0	0	0	0	0	0	0	0	0	0	0	0
A0A499FJ85	#	570	#	0	0	0	0	0	0	0	0	0	0	0	0	0	0	0	0	0	0	0	0	0	0	0	0	0	0	0	0	0	0	0	0	0	0	0	0	0	0	0	0	0	0	0	0	1	0
A0A499FJE4	#	950	#	0	0	0	0	0	0	0	0	0	0	0	0	0	0	0	0	0	0	0	0	0	0	0	0	0	0	0	0	0	0	0	0	0	0	0	0	0	0	0	0	0	0	0	0	0	0
A0A499FJI4	#	4738	#	0	0	0	0	0	0	0	0	0	0	0	0	0	0	0	0	0	0	0	0	0	0	0	0	0	0	0	0	1	0	0	0	0	1	0	0	0	0	0	0	0	0	0	0	0	0
A0A499FJW5	#	312	#	0	0	0	0	0	0	0	0	0	0	0	0	0	0	0	0	0	0	0	0	0	0	0	0	0	0	0	0	0	0	0	0	0	0	0	0	1	1	0	0	0	0	0	0	0	0
A0A499FJX5	#	65	#	0	0	0	0	0	0	0	0	0	0	0	0	0	0	0	0	0	0	0	0	0	0	0	0	0	0	0	0	0	0	0	0	1	0	0	0	0	0	0	0	0	0	0	0	0	0
A0A4W8VX11	#	1860	#	0	0	0	0	0	0	0	0	0	0	0	0	0	0	0	0	0	0	0	0	0	0	0	0	0	0	0	0	0	0	0	0	0	0	0	0	0	0	0	0	0	0	0	0	0	0
A0A590UJ01	#	2193	#	0	0	0	0	0	0	0	0	0	0	0	0	0	0	0	0	0	0	0	0	0	0	0	0	0	0	0	0	0	0	0	0	0	0	0	1	0	0	0	0	0	0	1	0	1	0
A0A590UJ07	#	1550	#	0	0	0	0	0	0	0	0	0	0	0	0	0	0	0	0	0	0	0	0	0	0	1	0	0	0	0	0	0	0	0	0	0	0	0	0	0	0	0	0	0	0	0	0	0	0
A0A590UJ10	#	3010	#	0	0	0	0	0	0	0	0	0	0	0	0	0	0	0	0	0	0	0	0	0	0	0	0	0	0	0	0	0	0	0	0	0	0	0	1	0	0	0	0	0	0	0	0	0	0
A0A590UJ35	#	70	#	0	0	0	0	0	0	0	0	0	0	0	0	0	0	0	0	0	0	0	0	0	0	0	0	0	0	0	0	0	0	0	0	0	0	0	0	0	0	0	0	0	0	0	0	0	0
A0A590UJ46	#	285	#	0	0	0	0	0	0	1	0	1	0	0	0	0	0	0	0	0	0	0	0	0	0	0	0	0	0	0	0	0	0	0	0	0	0	0	0	0	0	0	0	0	0	0	0	0	0
A0A590UJ96	#	1178	#	0	0	0	0	0	0	0	0	0	0	0	0	0	1	0	0	1	0	0	0	0	0	0	0	0	0	0	0	0	0	0	0	0	0	0	0	0	0	0	0	0	0	0	0	0	0
A0A590UJA4	#	201	#	0	0	0	0	0	0	0	0	0	0	0	0	0	0	0	0	0	0	0	0	0	0	0	0	0	0	0	0	0	0	0	0	0	0	0	0	0	0	0	0	0	0	0	0	0	0
A0A590UJA9	#	367	#	0	2	1	0	0	0	0	0	0	0	0	0	0	0	0	0	0	0	0	0	0	0	0	0	0	0	0	0	0	0	0	0	0	0	0	0	0	0	0	0	0	0	0	0	0	0
A0A590UJD7	#	36	#	0	0	0	0	0	0	0	0	0	0	0	0	0	0	0	0	0	0	0	0	0	0	0	0	0	0	0	1	0	0	0	0	0	0	0	0	0	0	0	0	0	0	0	0	0	0
A0A590UJG2	#	5379	#	0	0	0	0	0	0	0	0	0	0	0	0	0	1	0	0	1	0	0	0	0	0	0	0	0	0	0	0	0	0	0	0	0	0	0	0	0	0	0	0	0	0	0	0	0	0
A0A590UJI2	#	104	#	0	0	0	0	0	0	2	1	1	0	0	0	0	0	0	0	0	0	1	0	0	0	0	0	0	0	0	2	0	1	0	1	0	0	0	0	1	1	1	0	0	0	1	1	1	0
A0A590UJI3	#	565	#	1	0	0	0	0	0	0	0	0	0	0	0	0	0	0	0	0	0	0	0	0	0	0	0	0	2	1	0	0	0	0	0	0	1	0	0	0	0	0	1	0	0	0	0	0	0
A0A590UJJ6	#	120	#	0	0	0	0	0	0	0	0	0	0	0	0	0	0	0	0	0	0	0	0	0	0	0	0	0	0	0	0	0	0	0	0	0	0	0	2	0	0	0	0	0	0	0	0	0	0
A0A590UJK3	#	842	#	0	0	0	0	0	0	0	0	0	0	0	0	0	0	0	0	0	0	0	0	0	0	0	0	0	0	0	0	0	0	0	0	0	0	0	0	0	0	0	1	0	0	0	0	0	0
A0A590UJK4	#	226	#	0	0	0	0	0	0	0	0	0	0	0	0	0	0	0	0	0	0	4	0	0	0	0	0	0	1	0	0	0	0	0	0	0	0	0	0	0	0	0	0	0	0	0	0	0	0
A0A590UJK8	#	166	#	0	0	0	0	0	0	0	0	0	0	0	0	0	0	0	0	0	0	0	0	0	0	0	0	0	0	0	0	0	0	0	0	0	0	0	0	0	0	0	0	0	0	0	0	0	0
A0A590UJL8	#	79	#	0	0	0	0	0	0	0	0	0	0	0	0	0	0	0	0	0	0	0	0	0	0	0	0	0	0	0	1	0	0	0	0	0	0	0	0	0	0	0	0	0	0	0	0	0	0
A0A590UJM2	#	487	#	0	0	0	1	2	2	2	1	4	2	0	2	1	1	1	1	1	1	2	2	2	0	0	0	0	0	0	1	5	4	2	0	1	0	0	0	0	0	0	0	0	0	1	1	1	1
A0A590UJP2	#	565	#	0	0	0	0	0	0	0	0	0	0	0	0	0	0	0	0	0	0	0	0	0	0	0	0	0	0	0	0	0	0	0	0	0	0	0	0	0	0	0	0	0	0	0	0	0	0
A0A590UJQ9	#	336	#	0	0	0	0	0	0	0	0	0	0	0	0	0	0	0	0	0	0	0	0	0	0	0	0	0	0	0	0	0	0	0	0	0	0	0	0	0	0	0	0	0	0	0	0	0	0
A0A590UJR9	#	188	#	0	0	0	0	0	0	0	0	0	0	0	0	0	0	0	0	0	0	0	0	0	0	0	0	0	0	0	0	1	0	0	0	0	0	0	0	0	0	0	0	0	0	0	0	0	0
A0A590UJS2	#	368	#	1	1	0	0	0	0	0	0	0	0	0	0	1	0	0	1	0	0	0	0	0	0	0	0	0	0	0	0	0	0	0	0	0	0	0	0	1	0	0	0	0	0	0	0	0	0
A0A590UJS4	#	2649	#	0	0	0	0	0	0	0	0	0	0	0	0	0	0	0	0	0	0	0	0	0	0	0	0	0	0	0	0	0	0	0	0	0	0	0	0	0	0	0	0	0	0	0	0	0	0
A0A590UK10	#	1089	#	0	0	0	0	0	0	0	0	0	0	1	0	0	0	0	0	0	0	0	0	0	0	0	0	0	0	0	0	0	0	0	0	0	0	0	0	0	0	0	0	0	0	0	0	0	0
A0A590UK93	#	210	#	1	1	1	0	0	0	0	0	0	0	0	1	0	0	0	0	0	0	0	0	0	0	0	0	0	0	0	0	0	0	0	0	0	0	0	0	0	0	0	0	0	0	0	0	0	0
A0A590UKB1	#	808	#	0	0	0	0	0	0	0	0	0	0	0	0	0	0	0	0	0	0	0	0	0	0	0	0	0	0	0	0	0	0	0	0	0	0	0	0	0	0	0	0	0	1	0	0	0	0
A0A590UKB9	#	112	#	0	0	0	0	0	0	0	0	0	0	0	0	0	0	0	0	0	0	0	0	0	0	0	0	0	0	0	0	0	0	0	1	0	0	0	0	0	0	0	0	0	0	0	0	0	0
A0A5F9UJX7	#	341	#	0	0	0	0	0	0	0	1	0	0	0	0	0	0	0	0	0	0	0	0	0	0	0	0	0	0	0	0	0	0	0	0	0	0	0	0	0	0	0	0	0	0	0	0	0	0
A0A5F9UQ55	#	567	#	0	0	0	0	0	0	0	0	0	0	0	0	0	0	0	0	0	0	0	0	0	0	0	0	0	0	0	1	0	0	0	0	0	0	0	0	0	0	0	0	0	0	0	0	0	0
A0A5F9ZGS5	#	1871	#	0	0	0	0	0	0	0	0	0	0	0	0	0	0	0	0	0	0	0	0	0	0	0	0	0	0	0	0	0	1	0	0	0	0	0	0	0	0	0	0	0	0	0	0	0	0
A0A5F9ZGT4	#	250	#	0	0	0	0	0	0	0	0	0	0	1	0	0	0	0	0	0	0	0	0	0	0	0	0	0	1	1	0	0	0	0	0	0	0	0	0	0	0	0	0	0	0	0	0	0	0
A0A5F9ZGX4	#	460	#	0	0	0	0	1	1	2	2	0	2	0	0	0	0	0	0	0	0	0	0	0	0	0	0	0	0	0	1	0	0	0	0	0	0	0	0	0	0	0	0	0	0	0	0	0	0
A0A5F9ZGZ2	#	112	#	0	0	0	0	0	0	0	0	0	0	0	0	0	0	0	0	0	0	0	0	0	0	0	0	0	0	0	0	0	0	0	0	0	0	0	0	0	0	0	0	0	0	0	0	0	0
A0A5F9ZH07	#	993	#	0	0	1	0	10	3	2	2	2	5	2	3	2	5	2	2	5	2	0	0	0	0	0	0	0	0	0	1	1	1	0	0	0	0	0	0	0	0	0	0	0	0	1	2	2	2
A0A5F9ZH09	#	200	#	0	0	0	0	0	0	0	0	0	0	0	0	0	0	0	0	0	0	0	0	0	0	0	0	0	0	0	0	0	0	0	0	0	0	0	0	0	0	0	0	0	0	0	0	0	0
A0A5F9ZH40	#	160	#	0	0	0	0	0	0	0	0	0	0	0	0	0	0	0	0	0	0	0	0	0	0	0	0	0	0	0	0	0	0	0	0	0	0	0	0	1	0	1	0	0	0	0	0	0	0
A0A5F9ZH43	#	3837	#	0	0	0	0	0	0	0	0	0	0	0	0	0	0	0	0	0	0	0	0	0	0	1	0	0	0	0	0	0	0	0	0	0	0	0	0	0	0	0	0	0	0	0	1	0	0
A0A5F9ZH85	#	347	#	0	0	0	0	0	0	0	0	0	0	0	0	0	0	0	0	0	0	0	0	0	0	0	0	0	0	0	0	0	0	0	0	0	0	0	0	0	0	0	0	0	0	0	0	0	0
A0A5F9ZH94	#	690	#	0	0	0	0	0	0	0	0	0	0	0	0	0	0	0	0	0	0	0	0	0	0	0	0	0	0	0	0	0	0	0	0	0	0	0	0	0	0	0	0	0	0	0	0	1	0
A0A5F9ZHC5	#	273	#	0	0	0	0	1	0	0	0	0	0	0	0	0	0	0	0	0	0	0	0	1	0	1	0	1	2	2	0	1	0	1	0	1	0	0	0	2	3	0	0	0	0	0	1	0	0
A0A5F9ZHC8	#	145	#	0	0	0	0	0	0	0	0	0	0	0	0	0	0	0	0	0	0	0	0	0	0	0	0	0	0	0	0	0	0	0	0	0	0	0	0	0	0	0	0	0	0	0	0	0	0
A0A5F9ZHD1	#	154	#	0	0	0	0	0	0	0	0	0	0	0	0	0	0	0	0	0	0	0	0	0	0	0	0	0	0	0	0	0	0	0	0	0	0	0	0	0	0	0	0	0	0	0	0	0	0
A0A5F9ZHD5	#	462	#	0	0	0	0	0	0	2	4	4	0	0	0	0	1	0	0	1	0	2	1	1	1	1	0	2	3	4	0	0	1	2	4	2	1	1	0	2	0	0	0	0	1	1	0	1	1
A0A5F9ZHI8	#	387	#	0	0	0	0	0	0	0	0	0	0	0	0	0	0	0	0	0	0	0	0	0	0	0	0	0	0	0	0	0	1	0	0	0	0	0	0	0	0	0	0	0	0	0	0	0	0
A0A5F9ZHJ9	#	215	#	0	0	0	0	0	1	0	0	0	0	0	0	0	0	0	0	0	0	0	1	1	0	1	0	0	0	0	0	0	0	0	0	0	0	0	0	0	0	0	0	1	1	0	0	0	0
A0A5F9ZHN7	#	609	#	0	0	0	0	2	0	1	1	0	1	0	0	0	0	0	0	0	0	0	0	0	0	0	0	0	0	0	0	0	0	0	0	0	0	0	0	0	0	1	0	0	0	0	0	0	0
A0A5F9ZHP2	#	162	#	1	1	0	0	0	0	0	0	0	0	1	1	0	0	0	0	0	0	0	0	0	0	0	0	0	0	0	0	0	0	0	0	0	0	0	0	0	0	0	0	0	0	0	0	0	0
A0A5F9ZHS6	#	74	#	0	0	0	0	0	0	0	0	0	0	0	0	0	0	0	0	0	0	1	0	0	0	0	0	0	0	0	0	0	0	0	0	0	0	0	1	0	0	0	0	0	0	0	0	0	0
A0A5F9ZHX5	#	1357	#	0	0	0	0	0	0	0	0	0	0	0	0	0	0	0	0	0	0	0	0	0	0	1	0	0	0	0	0	0	0	0	0	0	0	0	0	0	0	0	0	0	0	0	0	0	0
A0A5H1ZRP5	#	276	#	0	0	0	0	0	0	0	0	0	0	0	0	0	0	0	0	0	0	1	0	0	0	0	0	0	0	0	0	0	0	0	0	0	0	0	0	0	0	0	0	0	0	0	0	0	0
A0A5J6DSN8	#	562	#	0	0	0	0	0	0	0	0	0	0	0	0	0	0	0	0	0	0	0	0	0	0	1	1	0	0	0	0	0	0	0	0	0	0	0	0	0	0	0	0	0	0	0	0	0	0
A0A5K1VW56	#	298	#	0	0	0	0	0	0	0	0	0	0	0	0	0	0	0	0	0	0	0	0	0	0	0	0	0	0	0	0	0	0	0	0	0	0	0	0	0	0	0	0	0	0	0	0	0	0
A0A654L4P8	#	373	#	1	2	2	3	8	12	24	22	26	22	10	4	24	27	24	24	27	24	19	4	4	22	25	27	29	30	25	36	36	34	27	33	20	3	1	1	33	30	38	7	5	8	25	17	23	31
A0A654L4Q2	#	83	#	0	0	0	0	0	0	0	0	0	0	0	0	0	0	0	0	0	0	0	0	0	0	0	0	0	0	0	0	0	0	0	0	0	0	0	0	0	0	0	0	0	0	0	0	1	0
A0A654L4W9	#	150	#	0	0	0	0	0	0	0	0	0	0	0	0	0	0	0	0	0	0	0	0	0	0	0	0	0	0	0	0	0	0	0	0	0	0	0	0	0	0	0	0	0	0	0	0	0	0
A0A654L4Y1	#	162	#	1	1	0	0	0	0	0	0	0	0	0	0	0	0	0	0	0	0	0	0	0	0	0	0	0	0	0	0	0	0	0	0	0	0	0	0	0	0	0	0	0	0	0	0	0	0
A0A654L4Y3	#	269	#	0	0	0	0	0	0	0	0	0	0	0	0	0	0	2	0	0	2	0	0	0	0	0	0	1	1	1	0	0	0	0	0	0	0	0	0	0	0	0	0	0	0	0	0	0	0
A0A654L4Y6	#	352	#	3	1	2	0	0	0	3	5	5	2	1	2	0	6	2	0	6	2	1	0	0	0	0	0	2	3	2	0	0	0	0	1	0	0	0	0	1	0	0	0	0	0	0	0	1	0
A0A654L4Y8	#	829	#	0	0	0	0	0	0	0	0	0	0	0	0	0	0	0	0	0	0	0	0	0	0	0	0	0	0	0	1	0	0	0	0	0	0	0	0	0	1	0	0	0	0	0	0	0	0
A0A654L4Z5	#	83	#	0	0	0	0	0	0	0	0	0	0	0	0	0	0	0	0	0	0	0	0	0	0	0	0	0	0	0	0	0	0	0	0	0	0	0	0	0	0	0	0	0	0	0	0	0	0
A0A654L4Z9	#	921	#	0	1	0	0	0	0	0	0	0	0	0	0	0	0	0	0	0	0	0	0	0	0	0	0	0	0	0	0	0	0	0	0	0	0	0	0	0	0	0	0	0	0	0	0	0	0
A0A654L500	#	418	#	3	2	3	0	0	0	2	1	2	5	2	3	0	5	3	0	5	3	0	0	0	0	0	0	3	3	2	1	3	2	0	1	1	0	0	0	4	4	5	0	0	0	3	2	2	0
A0A654L507	#	164	#	0	0	0	0	0	0	0	0	0	0	0	0	0	0	0	0	0	0	0	0	0	0	1	0	0	0	0	1	1	0	0	0	0	0	1	0	0	0	0	0	0	0	1	0	0	2
A0A654L508	#	346	#	0	0	0	0	0	0	0	0	0	1	0	0	0	0	0	0	0	0	0	0	0	0	0	0	0	0	0	0	0	0	0	0	0	0	0	0	0	0	0	0	0	0	0	0	0	0
A0A654L514	#	255	#	0	0	0	0	0	0	0	0	0	2	0	0	0	0	0	0	0	0	0	0	0	0	0	0	0	0	0	0	0	0	0	0	0	0	0	0	0	0	0	0	0	0	0	0	0	0
A0A654L516	#	820	#	0	1	0	0	0	0	0	0	0	1	1	2	0	1	0	0	1	0	0	0	0	0	0	1	0	0	0	0	0	0	0	0	0	0	1	1	1	1	0	0	0	0	0	0	0	0
A0A654L517	#	287	#	0	0	0	0	0	0	0	0	1	1	0	0	0	0	0	0	0	0	0	0	0	0	0	0	0	0	0	0	1	1	0	0	0	0	0	0	0	0	0	0	0	0	0	1	0	0
A0A654L519	#	715	#	0	1	1	0	0	0	0	0	0	1	0	1	0	0	0	0	0	0	0	0	0	0	0	0	0	0	0	0	0	0	0	0	0	0	0	0	0	0	0	0	0	0	0	0	0	0
A0A654L524	#	398	#	0	0	0	0	0	0	0	0	0	0	0	0	0	0	0	0	0	0	0	0	0	0	0	0	0	0	0	0	0	0	0	0	0	0	0	0	41	34	38	0	0	0	0	0	0	0
A0A654L527	#	112	#	1	0	1	0	0	0	1	1	1	1	0	0	0	0	0	0	0	0	0	0	0	0	1	2	1	1	0	1	3	2	2	1	1	0	0	0	1	0	1	0	0	0	2	2	2	1
A0A654L535	#	419	#	1	1	1	0	0	0	0	0	0	0	0	0	0	0	0	0	0	0	0	0	0	0	0	0	0	0	0	0	1	0	0	0	0	0	0	0	0	0	0	0	0	0	0	0	0	0
A0A654L539	#	366	#	0	0	0	0	0	0	0	0	0	0	1	0	0	0	0	0	0	0	0	0	0	0	0	0	0	0	0	0	0	0	0	0	0	0	0	0	0	0	0	0	0	0	0	0	0	0
A0A654L555	#	1047	#	0	0	0	0	0	0	0	0	1	0	0	0	0	0	0	0	0	0	0	0	0	0	0	0	0	0	0	0	0	0	0	0	0	0	0	0	0	0	0	0	0	0	0	0	0	0
A0A654L559	#	248	#	0	0	1	0	0	0	0	0	0	0	0	0	0	0	0	0	0	0	0	0	0	0	0	0	0	0	0	0	0	0	0	0	0	0	0	0	0	0	0	0	0	0	0	0	0	0
A0A654L561	#	490	#	0	0	0	0	0	0	0	0	0	0	0	0	0	0	0	0	0	0	0	0	0	0	0	0	0	0	0	0	0	0	1	1	0	0	0	0	0	0	0	0	0	0	0	0	0	0
A0A654L568	#	262	#	0	0	0	0	0	0	0	0	0	0	0	0	0	0	0	0	0	0	0	0	0	0	0	0	0	0	0	0	0	0	0	0	0	0	0	0	0	0	0	0	0	0	0	0	0	8
A0A654L573	#	190	#	0	0	0	0	0	0	0	0	0	0	0	1	0	0	0	0	0	0	0	0	0	0	0	0	0	0	0	0	0	0	0	0	0	0	0	0	0	0	0	0	0	0	0	0	0	0
A0A654L582	#	809	#	0	0	0	0	0	0	0	0	0	0	0	0	0	0	0	0	0	0	0	0	0	0	0	0	0	1	1	0	0	0	0	0	0	0	0	0	0	0	0	0	0	0	0	0	0	0
A0A654L595	#	142	#	0	0	1	0	1	1	0	0	1	1	0	1	0	0	0	0	0	0	1	0	0	0	0	0	1	1	1	0	0	0	1	1	0	0	0	0	0	0	0	0	0	0	0	0	0	0
A0A654L597	#	329	#	0	0	0	0	0	0	0	0	0	0	0	0	0	0	0	0	0	0	0	0	0	0	0	0	0	0	0	0	0	0	0	0	0	0	0	0	0	0	0	0	0	0	0	0	0	0
A0A654L5A2	#	58	#	0	0	0	0	0	0	0	0	0	0	0	0	0	0	0	0	0	0	0	0	0	0	0	0	0	0	0	0	0	0	0	0	0	0	0	0	0	0	0	0	0	0	0	0	0	0
A0A654L5A3	#	965	#	1	0	0	0	0	0	0	0	0	0	0	0	0	0	0	0	0	0	0	0	0	0	0	0	0	0	0	0	0	0	0	0	0	0	0	0	0	0	0	0	0	0	0	0	0	0
A0A654L5A7	#	253	#	0	0	0	0	0	0	0	0	0	0	0	0	0	0	0	0	0	0	0	0	0	0	0	0	0	0	0	0	0	0	0	0	0	0	0	0	0	0	0	0	0	0	0	0	0	0
A0A654L5B1	#	349	#	2	1	2	0	0	0	0	0	0	0	0	0	0	0	0	0	0	0	1	0	0	0	0	0	1	1	0	0	0	0	0	0	0	0	0	0	0	0	0	0	0	0	0	0	0	0
A0A654L5B3	#	488	#	0	0	0	0	0	0	5	3	3	6	1	2	0	5	1	0	5	1	0	0	0	0	0	0	1	1	2	0	0	1	0	0	0	0	0	0	2	1	0	0	0	0	1	0	0	1
A0A654L5B5	#	101	#	0	0	0	0	0	0	0	0	0	0	0	0	0	0	0	0	0	0	1	0	0	0	0	0	0	0	0	0	0	0	0	0	0	0	0	0	0	0	0	0	0	0	0	0	0	0
A0A654L5B6	#	143	#	0	1	1	0	0	0	0	0	0	0	0	1	0	0	0	0	0	0	0	0	0	0	0	0	0	0	0	0	0	0	0	0	0	0	0	0	1	2	1	0	0	0	0	0	0	0
A0A654L5C2	#	448	#	1	3	3	0	0	0	0	0	0	0	0	0	0	0	0	0	0	0	0	0	0	0	0	0	0	0	0	0	0	0	0	0	0	0	0	0	0	0	0	0	0	0	0	0	0	0
A0A654L5C4	#	149	#	0	2	1	0	0	0	0	0	0	0	0	0	0	0	0	0	0	0	0	0	0	0	0	0	0	0	0	0	0	0	0	0	0	0	0	0	0	0	0	0	0	0	0	0	0	0
A0A654L5C6	#	1036	#	0	0	0	0	0	0	0	0	0	1	0	0	0	0	0	0	0	0	0	0	0	0	0	0	0	0	0	0	0	0	0	0	0	0	0	0	0	0	0	0	0	0	0	0	0	0
A0A654L5C9	#	1530	#	4	5	6	0	0	0	7	5	5	1	0	1	0	6	3	0	6	3	2	0	0	2	1	2	1	2	2	8	12	14	2	4	6	2	2	3	5	2	3	0	0	0	4	3	3	4
A0A654L5D4	#	245	#	1	1	1	0	0	0	2	1	0	3	3	1	0	3	1	0	3	1	0	0	0	0	0	0	1	0	0	0	1	0	0	0	0	0	0	0	0	0	0	0	0	0	0	0	1	0
A0A654L5D5	#	956	#	4	5	4	0	0	0	0	0	0	1	0	0	0	1	1	0	1	1	0	0	0	0	0	0	0	2	1	0	0	0	0	0	0	0	0	0	0	0	0	0	0	0	0	0	0	0
A0A654L5F2	#	167	#	0	0	0	0	0	0	0	0	0	0	0	1	0	0	0	0	0	0	0	0	0	0	0	0	1	0	1	0	0	0	0	0	0	0	0	0	0	0	0	0	0	0	0	0	0	0
A0A654L5F6	#	237	#	0	0	0	0	1	0	0	0	0	0	0	0	0	0	0	0	0	0	0	0	0	0	0	0	0	0	0	0	0	0	0	0	0	0	0	0	0	0	0	0	0	0	0	0	0	0
A0A654L5G4	#	150	#	1	2	2	0	0	0	2	0	1	3	2	4	0	1	1	0	1	1	0	0	0	0	0	0	0	0	0	1	0	1	0	0	0	0	0	0	0	0	0	0	0	0	0	0	0	1
A0A654L5G5	#	1163	#	6	3	4	0	0	0	1	0	0	4	1	2	0	2	1	0	2	1	0	0	0	0	0	0	2	1	0	0	0	0	0	0	0	0	0	0	0	0	0	0	0	0	0	0	0	0
A0A654L5G7	#	159	#	0	0	0	0	0	0	0	0	0	0	0	0	0	0	0	0	0	0	0	0	0	0	0	0	0	0	0	0	0	0	0	0	0	0	0	0	0	0	0	0	0	0	0	0	0	0
A0A654L5H2	#	695	#	0	2	2	0	0	0	0	0	0	1	1	1	0	0	0	0	0	0	0	0	0	0	0	0	0	0	0	0	0	0	0	0	0	0	0	0	0	0	0	0	0	0	0	0	0	0
A0A654L5H6	#	326	#	0	2	0	0	0	0	0	0	0	0	0	0	0	0	0	0	0	0	0	0	0	0	0	0	0	0	0	0	0	0	0	0	0	0	0	0	0	0	0	0	0	0	0	0	0	0
A0A654L5H7	#	307	#	4	3	4	0	0	0	1	1	2	13	5	5	0	1	1	0	1	1	0	0	0	0	0	0	6	4	3	0	0	0	0	0	0	0	0	0	0	0	0	0	0	0	0	0	0	1
A0A654L5H8	#	62	#	0	1	1	0	0	0	0	0	0	0	0	2	0	1	2	0	1	2	0	0	0	0	0	0	0	0	0	0	0	0	0	0	0	0	0	0	0	0	0	0	0	0	0	0	0	0
A0A654L5I3	#	379	#	0	0	0	0	0	0	0	1	0	0	0	0	0	1	0	0	1	0	0	0	0	0	0	0	0	0	0	0	0	0	0	0	0	0	0	0	0	0	0	0	0	0	0	0	0	0
A0A654L5I5	#	339	#	2	2	1	0	0	0	0	0	0	0	0	0	0	0	0	0	0	0	0	0	0	0	0	0	0	0	0	0	0	0	0	0	0	0	0	0	0	0	0	0	0	0	0	0	0	0
A0A654L5I6	#	659	#	1	1	1	0	0	0	0	0	0	0	0	0	0	0	0	0	0	0	0	0	0	0	0	0	0	0	0	0	0	0	0	0	0	0	0	0	0	0	0	0	0	0	0	0	0	0
A0A654L5I8	#	493	#	0	0	0	0	0	0	0	0	0	0	0	0	0	0	0	0	0	0	0	0	0	0	0	0	0	0	0	0	0	0	0	0	1	0	0	0	0	0	0	0	0	0	0	0	0	0
A0A654L5I9	#	482	#	4	4	6	0	0	0	0	0	0	1	0	0	0	0	0	0	0	0	0	0	0	0	0	0	0	0	0	0	0	0	0	0	0	1	0	0	0	0	0	0	0	0	0	0	0	0
A0A654L5J0	#	81	#	0	0	0	0	0	0	1	1	1	0	0	0	0	0	0	0	0	0	1	0	1	1	3	2	2	2	2	3	1	2	3	1	1	0	0	0	3	2	2	0	0	0	1	1	3	1
A0A654L5J1	#	560	#	0	0	0	0	0	0	0	0	0	0	0	0	0	0	0	0	0	0	0	0	0	0	0	0	0	0	0	0	0	0	0	0	0	0	0	0	0	0	0	0	0	0	0	0	0	0
A0A654L5J3	#	100	#	1	1	1	0	0	0	0	0	0	0	0	0	0	2	1	0	2	1	0	0	0	0	0	0	1	0	1	0	0	0	0	0	0	0	0	0	0	0	0	0	0	0	0	0	0	0
A0A654L5J7	#	401	#	0	0	1	0	0	0	0	0	0	0	0	0	0	0	0	0	0	0	0	0	0	0	0	0	0	0	0	0	0	0	0	0	0	0	0	0	1	0	1	0	0	0	0	0	0	0
A0A654L5J8	#	1012	#	2	1	0	0	0	0	0	0	0	0	0	0	0	0	0	0	0	0	0	0	0	0	0	0	0	0	0	0	0	0	0	0	0	0	0	0	0	0	0	0	0	0	0	0	0	0
A0A654L5K2	#	569	#	3	2	2	0	0	0	2	0	0	7	1	1	0	1	0	0	1	0	0	0	0	0	0	0	0	0	0	0	0	0	0	0	0	0	0	0	0	0	0	0	0	0	0	0	0	0
A0A654L5K6	#	491	#	0	1	0	0	0	0	2	3	3	4	1	0	0	1	0	0	1	0	0	0	0	0	0	0	2	0	0	0	0	0	0	1	1	0	0	0	0	0	0	0	0	0	1	1	0	0
A0A654L5L1	#	544	#	14	15	14	0	0	0	80	64	75	47	42	34	1	43	27	1	43	27	3	0	0	12	10	11	6	5	4	20	23	30	17	14	16	1	1	3	8	7	6	0	0	0	19	8	14	37
A0A654L5L6	#	867	#	1	2	3	0	0	0	0	0	0	3	0	0	0	1	0	0	1	0	0	0	0	0	0	0	0	0	1	0	0	0	0	0	0	0	0	0	0	0	0	0	0	0	0	0	0	0
A0A654L5M2	#	108	#	0	0	0	0	0	0	0	0	0	0	0	0	0	0	0	0	0	0	0	0	0	0	0	0	0	0	0	0	0	0	0	0	0	0	0	0	0	0	0	0	0	0	0	0	0	0
A0A654L5M4	#	658	#	0	0	0	0	0	0	0	0	0	0	0	0	0	0	0	0	0	0	0	0	0	0	0	0	0	0	0	0	0	0	0	0	0	1	0	0	0	0	0	0	0	0	0	0	0	0
A0A654L5M5	#	457	#	0	0	0	0	0	0	1	0	2	1	2	2	0	2	1	0	2	1	0	0	0	0	0	0	3	2	1	0	0	0	0	0	0	0	0	0	1	0	0	0	0	0	0	0	0	0
A0A654L5N0	#	270	#	2	2	2	0	0	0	1	1	1	2	1	1	0	0	0	0	0	0	0	0	0	0	0	0	0	0	0	0	0	0	0	0	0	0	0	0	0	0	0	0	0	0	0	0	0	0
A0A654L5N8	#	257	#	0	1	0	0	0	0	0	0	0	0	0	0	0	0	0	0	0	0	0	0	0	0	0	0	0	0	0	0	0	0	0	0	0	0	0	0	0	0	0	0	0	0	0	0	0	0
A0A654L5P1	#	601	#	1	1	0	0	0	0	0	0	0	0	0	0	0	0	0	0	0	0	0	0	0	0	0	0	0	0	0	0	0	0	0	0	0	0	0	0	0	0	0	0	0	0	0	0	0	0
A0A654L5P3	#	280	#	10	7	8	3	6	2	0	0	0	67	58	62	0	0	0	0	0	0	0	0	0	0	0	0	0	0	0	0	0	0	0	0	0	0	0	0	0	0	0	0	0	0	0	0	0	0
A0A654L5Q1	#	442	#	1	1	0	0	0	0	0	0	0	0	1	0	0	0	0	0	0	0	0	0	0	0	0	0	0	0	0	0	0	0	0	0	0	0	0	0	0	0	0	0	0	0	0	0	0	0
A0A654L5Q3	#	1003	#	0	1	0	0	0	0	1	2	2	1	0	0	0	3	0	0	3	0	0	0	0	0	0	0	0	0	2	1	0	0	0	1	1	0	0	0	2	2	2	0	0	0	2	1	1	1
A0A654L5Q6	#	810	#	0	1	1	0	0	0	0	0	0	0	1	0	0	0	0	0	0	0	0	0	0	0	0	0	0	0	0	0	0	0	0	0	0	0	0	0	0	0	0	0	0	0	0	0	0	0
A0A654L5Q7	#	903	#	0	1	0	0	0	0	0	0	0	0	0	0	0	0	0	0	0	0	0	0	0	0	0	0	0	0	0	0	0	0	0	0	0	0	0	0	0	0	0	0	0	0	0	0	0	0
A0A654L5R0	#	282	#	0	0	0	0	0	0	0	0	0	2	0	0	0	0	0	0	0	0	0	0	0	0	0	0	0	0	0	0	0	0	0	0	0	0	0	0	0	0	0	0	0	0	0	0	0	0
A0A654L5S0	#	276	#	0	0	0	0	0	0	0	0	0	0	0	0	0	0	0	0	0	0	0	0	0	0	0	0	1	1	1	1	0	0	0	0	0	0	0	0	0	0	0	0	0	0	0	0	0	0
A0A654L5S4	#	539	#	0	0	0	0	0	0	0	0	0	1	0	0	0	0	0	0	0	0	0	0	0	0	0	0	0	0	0	0	0	0	0	0	0	0	0	0	0	0	0	0	0	0	0	0	0	0
A0A654L5S8	#	836	#	5	5	7	0	0	0	0	0	0	3	4	1	0	0	0	0	0	0	0	0	0	0	0	1	3	1	3	0	0	0	0	0	0	0	1	2	0	0	0	0	0	0	0	0	0	0
A0A654L5T0	#	291	#	0	0	0	0	0	0	0	0	0	1	0	0	0	0	0	0	0	0	0	0	0	0	0	0	0	0	0	0	0	0	0	0	0	0	0	0	0	0	0	0	0	0	0	0	0	0
A0A654L5T1	#	628	#	0	0	0	0	0	0	0	0	0	0	0	0	0	0	0	0	0	0	0	0	0	0	0	0	0	0	0	0	0	0	1	0	0	0	0	0	0	0	0	0	0	0	0	0	0	0
A0A654L5T4	#	708	#	4	3	1	0	0	0	0	0	0	0	0	1	0	2	0	0	2	0	0	0	0	0	0	0	0	0	0	0	0	0	0	0	0	0	0	0	0	1	0	0	0	0	0	0	0	0
A0A654L5U0	#	490	#	1	1	1	0	0	0	0	0	0	0	0	0	0	0	0	0	0	0	0	0	0	0	0	0	0	0	0	0	0	0	0	0	0	0	0	0	0	0	0	0	0	0	0	0	0	0
A0A654L5U4	#	459	#	1	1	1	0	0	0	0	0	0	0	0	0	0	1	0	0	1	0	0	0	0	0	0	0	0	0	0	0	0	0	0	0	0	0	0	0	0	0	0	0	0	0	0	0	0	0
A0A654L5U5	#	360	#	0	0	0	0	0	0	0	0	0	0	0	0	0	0	0	0	0	0	0	0	0	0	0	0	0	0	0	0	0	0	0	0	0	1	0	1	0	0	0	0	0	0	0	0	0	0
A0A654L5U7	#	334	#	0	0	0	0	0	0	0	0	0	0	1	0	0	0	0	0	0	0	0	0	0	0	0	0	0	0	0	0	0	0	0	0	0	0	0	0	0	0	0	0	0	0	0	0	0	0
A0A654L5U9	#	913	#	4	6	4	0	0	0	0	0	0	1	0	0	0	0	0	0	0	0	0	0	0	0	0	0	0	0	0	0	0	0	0	0	0	0	0	0	0	0	0	0	0	0	0	0	0	0
A0A654L5V1	#	298	#	1	2	1	0	0	0	0	0	0	1	0	3	0	0	0	0	0	0	0	0	0	0	0	0	0	0	0	0	0	0	0	0	0	0	0	0	0	0	0	0	0	0	0	0	0	0
A0A654L5V3	#	608	#	0	1	1	0	0	0	0	0	0	1	0	0	0	0	0	0	0	0	0	0	0	0	0	0	0	0	0	0	0	0	0	0	0	0	0	0	0	0	0	0	0	0	0	0	0	0
A0A654L5V8	#	428	#	0	1	0	0	0	0	0	0	0	1	0	1	0	0	0	0	0	0	0	0	0	0	0	0	0	0	0	0	0	0	0	0	0	0	0	0	0	0	0	0	0	0	0	0	0	0
A0A654L5W2	#	268	#	3	3	2	0	0	0	0	0	0	0	0	0	0	0	0	0	0	0	0	0	0	0	0	0	0	0	0	0	0	0	0	0	0	0	0	0	0	0	0	0	0	0	0	0	0	0
A0A654L5W3	#	215	#	0	0	0	0	0	0	0	0	0	0	0	0	0	0	0	0	0	0	0	0	0	0	0	0	0	0	0	0	1	0	0	0	0	0	0	0	0	0	0	0	0	0	0	0	0	0
A0A654L5W5	#	132	#	1	1	1	0	0	0	0	0	0	0	0	1	0	2	0	0	2	0	1	0	0	1	0	0	1	1	0	1	0	0	0	0	0	0	0	0	0	0	0	0	0	0	0	0	0	0
A0A654L5W9	#	91	#	0	0	0	0	0	0	0	0	0	0	0	0	0	0	0	0	0	0	0	0	0	0	0	0	0	0	0	0	0	0	0	0	0	0	0	0	0	0	0	0	1	0	0	0	0	0
A0A654L5X2	#	341	#	1	1	0	0	0	0	0	0	0	0	0	0	0	0	0	0	0	0	0	0	0	0	0	0	0	0	0	0	0	0	0	0	0	0	0	0	0	0	0	0	0	0	0	0	0	0
A0A654L5X4	#	1032	#	0	1	1	0	0	0	0	0	0	0	0	0	0	0	0	0	0	0	0	0	0	0	0	0	0	0	0	0	0	0	0	0	0	0	0	0	0	0	0	0	0	0	0	0	0	0
A0A654L5X5	#	150	#	1	0	1	0	0	0	0	0	0	1	1	2	0	0	0	0	0	0	3	0	0	2	2	4	4	2	2	0	0	0	0	0	0	0	0	0	0	0	0	0	0	0	0	0	0	0
A0A654L5X8	#	354	#	1	1	0	0	0	0	0	0	0	0	0	0	0	0	0	0	0	0	0	0	0	0	0	0	0	0	0	0	0	0	0	0	0	0	0	0	0	0	0	0	0	0	0	0	0	0
A0A654L5Y2	#	259	#	3	1	2	0	0	0	0	0	0	0	1	1	0	1	1	0	1	1	0	0	0	0	0	0	0	0	0	0	0	0	0	0	0	0	0	0	0	0	0	0	0	0	0	0	0	0
A0A654L5Y4	#	875	#	4	2	3	0	0	0	0	0	0	4	0	1	0	5	1	0	5	1	0	0	0	0	0	0	1	1	0	0	1	1	0	0	0	0	0	1	0	0	0	0	0	0	0	0	1	0
A0A654L5Y8	#	215	#	1	1	1	0	0	0	1	0	0	0	1	1	0	1	1	0	1	1	0	0	0	0	0	0	0	0	1	0	0	0	0	0	0	0	0	0	0	0	0	0	0	0	0	0	0	0
A0A654L5Z3	#	285	#	0	0	0	0	0	0	28	38	36	0	0	0	0	0	0	0	0	0	0	0	0	0	0	0	0	0	0	0	0	0	0	0	0	0	0	0	0	0	0	0	0	0	0	0	0	0
A0A654L5Z6	#	256	#	0	0	0	0	0	0	0	0	0	0	0	0	0	0	0	0	0	0	0	0	0	0	0	0	0	0	0	0	0	0	0	0	0	0	0	0	0	0	0	0	0	0	0	0	0	0
A0A654L5Z7	#	614	#	0	0	0	0	0	0	0	0	0	0	0	0	0	0	0	0	0	0	0	0	0	0	0	0	1	1	0	0	0	0	0	0	0	0	0	0	0	0	0	0	0	0	0	0	0	0
A0A654L600	#	503	#	0	2	1	0	0	0	0	0	0	0	0	0	0	0	0	0	0	0	0	0	0	0	0	0	0	0	0	0	0	0	0	0	0	0	0	0	0	0	0	0	0	0	0	0	0	0
A0A654L602	#	421	#	0	0	0	0	0	0	0	0	0	0	0	0	0	0	0	0	0	0	0	0	0	0	0	0	0	0	0	0	0	0	0	0	0	0	0	0	0	0	0	0	0	0	0	0	0	0
A0A654L606	#	483	#	0	0	0	0	0	0	0	1	0	1	0	0	0	2	0	0	2	0	0	0	0	0	0	0	0	0	0	0	0	0	0	0	0	0	0	0	0	0	0	0	0	0	0	0	0	0
A0A654L614	#	537	#	1	1	1	0	0	0	0	0	0	1	0	0	0	0	0	0	0	0	0	0	0	0	0	0	0	0	1	0	0	0	0	0	0	0	0	0	0	0	1	0	0	0	0	0	1	0
A0A654L620	#	157	#	0	0	0	0	0	0	0	0	1	0	0	0	0	0	0	0	0	0	0	0	0	0	0	0	0	0	0	0	0	0	0	0	0	0	0	0	0	0	0	0	0	0	0	0	0	0
A0A654L625	#	148	#	0	0	0	24	36	34	0	0	0	0	0	0	0	0	0	0	0	0	0	0	0	0	0	0	0	0	0	0	0	0	0	0	0	0	0	0	0	0	0	0	0	0	0	0	0	0
A0A654L629	#	228	#	0	0	0	0	0	0	0	0	0	0	0	0	0	0	0	0	0	0	0	0	0	0	0	0	0	0	0	0	0	0	0	0	0	0	0	0	0	0	0	0	0	0	0	0	0	0
A0A654L631	#	474	#	0	0	0	0	0	0	0	0	0	0	0	0	0	0	0	0	0	0	0	0	0	0	0	0	0	0	0	0	0	0	0	0	0	0	0	0	0	0	0	0	0	0	0	0	0	0
A0A654L636	#	208	#	0	0	0	0	0	0	0	0	0	0	0	0	0	0	0	0	0	0	0	0	0	0	0	0	0	0	0	0	0	0	0	0	0	0	0	0	2	0	1	0	0	0	0	0	0	0
A0A654L639	#	233	#	0	0	0	0	0	0	0	0	1	0	1	0	0	0	0	0	0	0	0	0	0	0	0	0	1	0	0	0	0	0	0	0	0	0	0	0	0	0	0	0	0	0	0	0	0	0
A0A654L641	#	619	#	0	0	0	0	0	0	1	0	0	0	0	0	0	0	0	0	0	0	0	0	0	0	0	0	0	0	0	0	1	0	0	0	0	0	0	0	0	0	0	0	0	0	0	0	0	0
A0A654L645	#	649	#	1	1	0	0	0	0	0	0	0	0	0	0	0	0	0	0	0	0	0	0	0	0	0	0	0	0	0	0	0	0	0	0	0	0	0	0	0	0	0	0	0	0	0	0	0	0
A0A654L650	#	148	#	0	0	0	0	0	0	0	2	1	0	0	0	0	0	0	0	0	0	0	0	0	0	0	0	0	0	0	0	0	0	0	0	0	0	0	0	0	0	0	0	0	0	0	0	0	0
A0A654L656	#	1252	#	7	10	8	0	3	3	0	0	0	6	2	6	0	1	0	0	1	0	1	0	0	0	0	0	2	3	1	0	0	0	0	0	0	0	0	0	1	1	1	0	0	0	0	0	0	0
A0A654L657	#	52	#	0	0	0	0	0	0	0	0	0	0	0	0	0	0	0	0	0	0	0	0	0	0	0	0	0	0	0	0	0	0	0	0	0	0	0	0	0	0	0	0	0	0	0	0	0	0
A0A654L664	#	974	#	0	1	1	0	0	0	0	0	0	1	0	0	0	1	1	0	1	1	0	0	0	0	0	0	0	0	0	0	0	0	0	0	0	0	0	0	0	0	0	0	0	0	0	0	0	0
A0A654L671	#	209	#	0	0	0	0	0	0	0	0	0	0	0	0	0	0	0	0	0	0	0	0	0	0	0	0	0	0	0	0	0	0	0	0	0	0	0	0	0	0	0	0	0	0	0	0	0	0
A0A654L676	#	230	#	0	0	0	0	0	0	0	0	0	2	0	0	0	0	0	0	0	0	0	0	0	0	0	0	0	0	0	0	0	0	0	0	0	0	0	0	0	0	0	0	0	0	0	0	0	0
A0A654L677	#	1786	#	0	0	0	0	0	0	0	0	0	0	0	0	0	0	0	0	0	0	0	0	0	0	0	0	0	0	0	0	0	0	0	0	0	0	0	0	0	0	0	0	0	0	0	0	0	0
A0A654L679	#	340	#	2	0	1	0	0	0	0	0	0	0	0	0	0	1	1	0	1	1	0	0	0	0	0	0	1	0	1	0	0	0	0	0	0	0	0	0	0	0	0	0	0	0	0	0	0	0
A0A654L682	#	89	#	0	0	0	0	0	0	0	0	0	0	0	0	0	0	0	0	0	0	0	0	0	0	0	0	0	0	0	0	1	1	0	0	0	0	0	0	0	0	0	0	0	0	0	1	0	1
A0A654L683	#	486	#	0	0	0	0	0	0	0	0	0	0	0	0	0	0	0	0	0	0	0	0	0	0	0	0	1	0	0	0	0	0	0	0	0	0	0	0	0	0	0	0	0	0	0	0	0	0
A0A654L687	#	804	#	2	3	1	0	0	0	1	0	0	7	1	1	0	3	0	0	3	0	0	0	0	0	0	0	0	0	0	0	0	1	0	0	0	0	0	1	0	0	0	0	0	0	0	0	0	0
A0A654L688	#	127	#	0	0	1	0	0	0	0	0	0	0	0	0	0	0	0	0	0	0	0	0	0	0	0	0	0	0	0	0	0	0	0	0	0	0	0	0	0	0	0	0	0	0	0	0	0	0
A0A654L689	#	787	#	1	2	1	0	0	0	0	0	0	0	0	0	0	0	0	0	0	0	0	0	0	0	0	0	0	0	0	0	0	0	0	0	0	0	0	0	0	0	0	0	0	0	0	0	0	0
A0A654L697	#	277	#	0	1	0	0	0	0	0	0	0	0	0	1	0	0	0	0	0	0	0	0	0	0	0	0	0	0	0	0	0	0	0	0	0	0	0	0	0	0	0	0	0	0	0	0	0	0
A0A654L699	#	163	#	1	1	1	0	0	0	0	0	0	1	0	1	0	0	0	0	0	0	0	0	0	0	0	0	0	0	1	0	0	0	0	0	0	0	0	0	0	0	0	0	0	0	0	0	0	0
A0A654L6A6	#	189	#	0	0	0	0	0	0	1	1	1	0	0	0	0	0	0	0	0	0	0	0	0	0	0	0	0	1	1	0	0	0	0	0	0	0	0	0	0	0	0	0	0	0	0	0	0	0
A0A654L6A9	#	288	#	0	0	0	0	0	0	0	0	0	0	0	0	0	17	13	0	17	13	0	0	0	0	0	0	0	0	0	0	0	0	0	0	0	0	0	0	0	0	0	0	0	0	0	0	0	0
A0A654L6B0	#	455	#	1	1	1	0	0	0	0	0	0	1	0	0	0	0	1	0	0	1	0	0	0	0	0	0	1	0	0	0	0	0	0	0	0	0	0	0	0	0	0	0	0	0	0	0	0	0
A0A654L6B1	#	1006	#	0	1	1	0	0	0	0	0	0	0	0	0	0	0	0	0	0	0	0	0	0	0	0	0	0	0	0	0	0	0	0	0	0	0	0	0	0	0	0	0	0	0	0	0	0	0
A0A654L6B2	#	480	#	0	0	1	0	0	0	0	0	0	0	0	0	0	0	0	0	0	0	0	0	0	0	0	0	1	0	0	0	0	0	0	0	0	0	0	0	0	0	0	0	0	0	0	0	0	0
A0A654L6B3	#	283	#	0	0	0	0	0	0	0	0	0	0	0	0	0	0	0	0	0	0	0	0	0	0	0	0	0	0	0	0	0	0	0	0	0	10	10	8	0	0	0	0	0	0	0	0	0	0
A0A654L6B8	#	854	#	3	3	3	0	0	0	1	0	0	0	1	0	0	3	1	0	3	1	0	0	0	0	1	0	1	1	0	0	0	0	0	0	0	0	0	0	0	0	0	0	0	0	0	0	0	0
A0A654L6C7	#	145	#	0	0	1	0	0	1	1	1	0	0	0	0	0	0	0	0	0	0	0	0	0	0	0	0	0	0	0	0	0	0	0	0	0	0	0	0	0	0	0	0	0	0	0	0	0	0
A0A654L6D0	#	155	#	0	0	0	0	0	0	0	0	0	1	0	0	0	0	0	0	0	0	0	0	0	0	0	0	0	1	0	0	0	0	0	0	0	0	0	0	0	0	0	0	0	0	0	0	0	0
A0A654L6D1	#	242	#	31	29	26	0	0	0	1	0	0	0	0	0	0	0	0	0	0	0	0	0	0	0	0	0	0	0	0	0	0	0	0	0	0	0	0	0	0	0	0	0	0	0	0	0	0	0
A0A654L6D2	#	224	#	1	1	1	0	0	0	0	0	0	0	0	0	0	0	0	0	0	0	0	0	0	0	0	0	0	0	0	0	0	0	0	0	0	0	0	0	0	0	0	0	0	0	0	0	0	0
A0A654L6D5	#	694	#	0	0	0	0	0	0	0	0	0	2	0	0	0	0	0	0	0	0	0	0	0	1	2	6	0	0	0	0	0	0	0	0	0	0	0	0	0	0	0	0	0	0	0	0	0	0
A0A654L6D7	#	438	#	0	0	0	0	0	0	2	0	0	1	0	0	0	1	1	0	1	1	0	0	0	0	0	0	0	1	0	0	0	0	0	0	0	0	0	0	0	0	0	0	0	0	0	0	0	0
A0A654L6E0	#	116	#	0	0	0	0	0	0	1	3	2	2	1	1	0	0	0	0	0	0	2	0	0	1	1	2	2	2	2	1	4	2	2	3	1	0	0	0	3	5	2	0	0	0	1	0	3	1
A0A654L6E1	#	969	#	1	0	1	0	0	0	0	0	0	1	1	2	0	1	0	0	1	0	0	0	0	0	0	0	0	1	0	0	0	0	0	0	0	0	0	0	0	0	0	0	0	0	0	0	0	0
A0A654L6E7	#	327	#	6	8	5	0	0	0	4	1	4	6	4	3	3	15	9	3	15	9	0	0	0	1	1	1	2	4	2	1	2	1	3	2	2	6	5	7	9	12	12	0	0	0	1	2	1	0
A0A654L6E8	#	172	#	2	1	1	0	0	0	3	4	4	4	1	1	0	5	0	0	5	0	0	0	0	2	0	1	1	3	1	0	0	0	2	1	2	0	0	0	2	2	2	0	0	0	1	1	1	3
A0A654L6F5	#	390	#	0	0	0	0	0	0	0	0	0	0	0	0	0	0	0	0	0	0	0	0	0	0	0	0	0	0	0	0	0	0	0	0	0	0	0	0	0	0	0	0	0	0	63	63	63	0
A0A654L6G0	#	499	#	1	0	1	0	0	0	1	0	0	3	0	0	0	3	2	0	3	2	0	0	0	0	0	0	1	1	0	0	0	1	0	1	0	0	0	0	2	2	2	0	0	0	0	0	0	0
A0A654L6G3	#	141	#	0	1	0	0	0	0	0	0	0	0	0	0	0	0	0	0	0	0	0	0	0	0	0	0	0	0	0	0	0	0	0	0	0	0	0	0	0	0	0	0	0	0	0	0	0	0
A0A654L6G6	#	348	#	0	0	0	0	0	0	0	0	0	2	0	0	0	0	0	0	0	0	0	0	0	0	0	0	0	0	0	0	1	1	0	0	0	0	0	0	0	0	0	0	0	0	0	0	0	0
A0A654L6H0	#	1396	#	6	7	4	0	0	0	0	0	0	10	5	5	1	1	1	1	1	1	0	0	0	0	0	0	4	6	3	0	0	1	0	0	0	0	1	4	0	1	0	0	0	0	0	0	0	0
A0A654L6H1	#	192	#	1	4	2	0	0	0	1	0	0	1	3	2	0	0	0	0	0	0	0	0	0	0	0	0	1	0	1	0	0	0	0	0	0	0	0	0	0	0	0	0	0	0	0	0	0	0
A0A654L6H6	#	304	#	0	0	0	0	0	0	0	0	0	0	0	0	0	0	0	0	0	0	0	0	0	0	0	0	0	0	0	0	0	0	0	0	0	0	0	0	0	0	0	0	0	0	0	0	0	0
A0A654L6H7	#	58	#	0	0	0	0	0	0	0	0	0	0	0	0	0	0	0	0	0	0	0	0	0	0	0	0	0	0	0	0	0	0	0	0	0	0	0	0	0	0	0	0	0	0	0	0	0	0
A0A654L6I2	#	528	#	6	5	5	0	0	0	2	0	1	3	1	4	0	2	3	0	2	3	3	0	0	0	0	0	4	5	5	1	2	1	0	0	1	0	0	0	2	1	2	0	0	0	1	0	2	0
A0A654L6I5	#	928	#	0	0	0	0	0	0	0	0	0	0	0	0	0	0	0	0	0	0	0	0	0	0	0	0	0	0	0	0	0	0	0	0	0	0	0	0	0	0	0	1	0	0	0	0	0	0
A0A654L6I6	#	720	#	0	0	0	0	0	0	0	1	0	0	0	0	0	0	0	0	0	0	0	0	0	0	0	0	0	0	0	0	0	0	0	0	0	0	0	0	0	0	0	0	0	0	0	0	0	0
A0A654L6I7	#	1400	#	1	1	0	0	0	0	0	0	0	0	0	0	0	0	0	0	0	0	0	0	0	0	0	0	0	0	0	0	0	0	0	0	0	0	0	0	0	0	0	0	0	0	0	0	0	0
A0A654L6J0	#	485	#	0	0	0	0	0	0	0	0	0	1	0	0	0	0	0	0	0	0	0	0	0	0	0	0	0	0	0	0	0	0	0	0	0	0	0	0	0	0	0	0	0	0	0	0	0	0
A0A654L6K1	#	431	#	1	1	0	0	0	0	0	0	0	1	1	0	0	0	0	0	0	0	0	0	0	0	0	0	0	1	0	0	0	0	0	0	0	0	0	0	0	0	0	0	0	0	0	0	0	0
A0A654L6K2	#	245	#	0	0	0	0	0	0	0	0	0	0	0	0	0	1	0	0	1	0	0	0	0	0	0	0	0	0	0	0	0	0	0	0	0	0	0	0	0	0	0	0	0	0	0	0	0	0
A0A654L6L5	#	408	#	0	0	1	0	0	0	0	0	0	0	0	0	0	0	0	0	0	0	0	0	0	0	0	0	0	0	0	0	0	0	0	0	0	0	0	0	0	0	0	0	0	0	0	0	0	0
A0A654L6M6	#	328	#	0	0	0	0	0	0	0	0	0	1	0	1	0	0	0	0	0	0	0	0	0	0	0	0	0	0	0	0	0	0	0	0	0	0	0	0	0	0	0	0	0	0	0	0	0	0
A0A654L6M8	#	392	#	4	5	4	0	0	0	9	5	5	8	3	4	1	8	5	1	8	5	1	0	0	1	2	2	0	0	0	4	3	5	1	0	1	5	4	7	1	1	2	0	0	0	3	2	3	4
A0A654L6N0	#	190	#	1	0	0	0	0	0	0	0	0	0	0	0	0	0	0	0	0	0	0	0	0	0	0	0	0	0	0	0	0	0	0	0	0	0	0	0	0	0	0	0	0	0	0	0	0	0
A0A654L6N2	#	190	#	0	1	1	0	0	0	3	3	1	1	0	0	0	0	0	0	0	0	0	0	0	0	0	0	0	0	0	7	7	13	0	0	0	0	0	0	0	0	0	0	0	0	2	1	2	1
A0A654L6N5	#	129	#	0	0	0	0	0	0	5	4	5	3	1	0	1	1	1	1	1	1	2	1	1	3	7	5	3	5	6	4	4	2	2	3	1	0	0	0	5	5	7	0	0	0	1	1	4	3
A0A654L6P2	#	199	#	0	0	0	0	0	0	0	0	0	0	0	1	0	0	0	0	0	0	0	0	0	0	0	0	0	0	0	0	0	0	0	0	0	0	0	0	0	0	0	0	0	0	0	0	0	0
A0A654L6P4	#	286	#	0	0	0	0	0	0	0	0	0	1	0	0	0	0	0	0	0	0	0	0	0	0	0	0	0	0	0	0	0	0	0	0	0	0	0	0	0	0	0	0	0	0	0	0	0	0
A0A654L6Q0	#	289	#	0	0	0	0	0	0	0	0	0	0	0	0	0	0	0	0	0	0	10	3	4	0	0	0	0	0	0	0	0	0	0	0	0	0	0	0	0	0	0	0	0	0	0	0	0	0
A0A654L6Q1	#	464	#	0	1	1	0	0	0	0	1	0	2	1	0	0	1	0	0	1	0	0	0	0	0	0	1	1	1	3	0	0	0	0	0	0	0	0	0	2	0	0	0	0	0	0	0	0	0
A0A654L6Q2	#	141	#	1	0	0	0	1	1	0	0	0	2	0	2	0	0	0	0	0	0	0	0	0	1	1	3	1	2	1	0	1	0	1	1	0	0	0	0	1	2	0	0	0	0	0	0	1	0
A0A654L6Q4	#	261	#	0	0	0	0	0	0	0	0	0	0	0	0	0	0	0	0	0	0	0	0	0	0	0	0	0	0	0	0	0	0	0	0	0	0	0	0	0	0	0	0	0	0	17	16	21	0
A0A654L6Q7	#	156	#	0	1	1	0	0	0	0	0	0	0	1	0	0	0	0	0	0	0	0	0	0	0	0	0	0	0	0	0	0	0	0	0	0	0	0	0	0	0	0	0	0	0	0	0	0	0
A0A654L6Q8	#	660	#	27	14	19	2	10	13	10	8	5	23	15	16	1	6	6	1	6	6	1	0	0	8	7	7	6	5	6	7	5	5	7	5	8	9	17	16	5	7	2	0	0	0	5	2	6	4
A0A654L6R0	#	105	#	0	0	0	0	0	0	1	2	1	0	0	0	0	0	0	0	0	0	6	6	6	1	2	2	3	5	3	1	0	1	1	2	1	0	0	0	6	7	3	0	0	0	1	0	0	2
A0A654L6R1	#	180	#	0	0	0	0	0	0	0	0	0	0	0	0	0	0	0	0	0	0	0	0	0	0	0	0	1	0	0	0	0	0	2	0	0	0	0	0	0	0	0	0	0	0	0	0	0	0
A0A654L6R2	#	593	#	0	0	0	0	0	0	0	0	0	1	0	0	0	0	0	0	0	0	0	0	0	0	0	0	0	0	0	0	0	0	0	0	0	0	0	0	0	0	0	0	0	0	0	0	0	0
A0A654L6R6	#	154	#	0	0	0	0	0	0	0	1	0	0	0	0	0	0	0	0	0	0	0	0	0	0	0	0	0	0	0	0	0	0	0	0	0	0	0	0	0	0	0	0	0	0	0	0	0	0
A0A654L6R8	#	506	#	0	0	0	0	0	0	0	0	0	1	0	0	0	0	0	0	0	0	0	0	0	0	0	0	0	0	0	0	0	1	0	0	0	0	0	0	0	0	0	0	0	0	0	0	0	0
A0A654L6R9	#	457	#	1	0	1	0	0	0	0	0	0	0	0	0	0	0	0	0	0	0	0	0	0	0	0	0	0	0	0	0	0	0	0	0	0	0	0	0	0	0	0	0	0	0	0	0	0	0
A0A654L6S1	#	111	#	0	0	0	0	0	0	0	0	0	0	0	0	0	0	0	0	0	0	0	0	0	0	0	0	0	1	0	0	0	0	0	0	0	0	0	0	0	0	0	0	0	0	0	0	0	0
A0A654L6S2	#	386	#	0	0	0	0	0	0	1	0	0	0	0	0	0	0	0	0	0	0	0	0	0	0	0	0	0	0	0	0	0	0	0	0	0	0	0	0	0	0	0	0	0	0	0	0	0	0
A0A654L6S3	#	150	#	1	1	0	0	0	0	0	0	0	0	0	0	0	0	0	0	0	0	0	0	0	0	0	0	0	0	0	0	0	0	0	0	0	0	0	0	0	2	0	0	0	0	0	0	0	0
A0A654L6S7	#	72	#	0	0	0	0	0	0	0	0	0	0	0	0	0	0	0	0	0	0	0	0	0	0	0	0	0	1	1	0	0	0	0	0	0	0	0	0	0	0	0	0	0	0	0	0	0	0
A0A654L6S9	#	250	#	0	0	0	0	0	0	0	0	0	0	0	1	0	0	0	0	0	0	0	0	0	0	0	0	0	0	0	0	0	0	0	0	0	0	0	0	0	0	0	0	0	0	0	0	0	0
A0A654L6T0	#	123	#	0	0	0	0	0	0	0	0	0	1	2	0	0	0	0	0	0	0	1	0	0	2	1	2	2	2	2	0	0	0	0	0	0	0	0	0	1	1	1	0	0	0	0	0	0	0
A0A654L6T1	#	130	#	1	1	0	0	0	0	1	1	0	1	0	0	0	0	0	0	0	0	0	0	0	0	0	0	0	0	0	0	0	1	0	0	0	0	0	1	0	0	0	0	0	0	0	0	0	0
A0A654L6T7	#	289	#	0	0	0	0	0	0	0	0	0	0	1	0	0	0	0	0	0	0	0	0	0	0	0	0	0	0	0	0	0	0	0	0	0	0	0	0	0	0	0	0	0	0	0	0	0	0
A0A654L6T8	#	86	#	0	0	0	0	0	0	0	0	0	0	0	0	0	0	0	0	0	0	0	0	0	0	0	0	0	0	0	0	1	0	0	0	0	0	0	0	1	1	1	0	0	0	0	0	0	0
A0A654L6U2	#	1774	#	0	0	0	0	0	0	2	1	0	0	1	0	0	0	0	0	0	0	0	0	0	0	0	0	0	0	0	0	0	0	0	0	0	0	0	1	0	0	0	0	0	0	0	0	0	0
A0A654L6U3	#	548	#	0	1	1	0	0	0	0	0	0	1	0	1	0	0	0	0	0	0	0	0	0	0	0	0	0	0	0	0	0	0	0	0	0	0	0	0	0	0	0	0	0	0	0	0	0	0
A0A654L6U5	#	200	#	0	1	0	0	0	0	0	0	0	0	0	0	0	0	0	0	0	0	0	0	0	0	0	0	0	0	0	0	0	0	0	0	0	0	0	0	0	0	0	0	0	0	0	0	0	0
A0A654L6U7	#	321	#	1	0	2	0	0	0	0	0	0	0	0	0	0	0	0	0	0	0	0	0	0	0	0	0	0	1	0	0	0	0	0	0	0	0	0	0	0	0	0	0	0	0	0	0	0	0
A0A654L6V4	#	147	#	4	3	3	0	0	0	0	0	0	0	0	0	0	1	0	0	1	0	0	0	0	0	0	0	0	0	0	0	0	1	1	0	0	0	0	0	0	0	0	0	0	0	0	0	1	0
A0A654L6V5	#	553	#	1	1	0	0	0	0	0	0	0	4	1	0	0	0	0	0	0	0	0	0	0	0	0	0	0	0	0	0	0	0	0	0	0	1	1	1	0	0	0	0	0	0	0	0	0	0
A0A654L6W2	#	507	#	3	2	3	0	1	1	0	0	1	1	1	0	0	1	1	0	1	1	0	0	0	0	0	1	0	0	0	0	0	1	0	0	0	1	1	0	1	0	0	0	0	0	0	0	1	0
A0A654L6W7	#	389	#	0	1	0	0	0	0	0	0	0	1	0	0	0	0	1	0	0	1	0	0	0	0	0	0	0	0	0	0	0	0	0	0	0	0	0	0	0	0	0	0	0	0	0	0	0	0
A0A654L6W8	#	278	#	0	0	0	0	0	0	0	0	0	0	0	0	0	0	0	0	0	0	0	0	0	0	0	0	0	0	0	0	0	0	0	0	0	0	0	0	1	0	1	0	0	0	0	0	0	0
A0A654L6X0	#	868	#	0	0	0	0	0	0	0	0	0	0	0	0	0	0	0	0	0	0	0	0	0	0	0	0	1	1	0	0	0	0	0	0	0	0	0	0	0	0	0	0	0	0	0	0	0	0
A0A654L6X1	#	878	#	1	2	1	0	0	0	0	0	0	0	0	1	0	0	0	0	0	0	0	0	0	0	0	0	0	1	0	0	0	0	0	0	0	0	1	0	0	0	0	0	0	0	0	0	0	0
A0A654L6X3	#	370	#	4	3	4	1	1	2	0	0	0	2	1	3	0	0	0	0	0	0	1	0	0	0	0	1	0	0	0	0	0	1	0	0	0	1	1	1	0	0	0	0	0	0	0	0	1	0
A0A654L6Y0	#	613	#	0	1	0	0	0	0	0	0	0	0	0	0	0	0	0	0	0	0	0	0	0	0	0	0	1	0	0	0	0	0	0	0	0	0	0	0	0	0	0	0	0	0	0	0	0	0
A0A654L6Y1	#	170	#	0	1	0	0	0	0	0	0	0	0	0	0	0	0	0	0	0	0	0	0	0	0	0	0	0	0	0	0	0	0	0	0	0	0	0	0	0	0	0	0	0	0	0	0	0	0
A0A654L6Y4	#	439	#	0	0	0	0	0	0	0	0	0	0	0	0	0	0	0	0	0	0	0	0	0	0	0	0	0	0	0	0	0	0	0	0	0	0	0	0	1	1	3	0	0	0	0	0	0	0
A0A654L6Y5	#	328	#	0	0	2	0	0	0	0	0	0	0	0	0	0	1	3	0	1	3	0	0	0	0	0	0	0	1	1	0	0	0	0	0	0	0	0	0	1	0	0	0	0	0	0	0	0	0
A0A654L6Y8	#	132	#	2	1	2	0	0	0	0	1	0	3	0	2	0	1	2	0	1	2	3	0	1	0	1	1	3	3	3	2	1	1	0	0	0	0	0	1	0	2	1	0	0	0	0	0	1	1
A0A654L6Y9	#	165	#	2	1	1	0	0	0	0	0	0	2	1	3	0	1	1	0	1	1	1	0	0	0	0	0	2	2	2	0	0	0	0	0	0	0	0	2	1	1	1	0	0	0	0	0	0	0
A0A654L6Z9	#	224	#	0	0	0	0	0	0	0	0	1	3	0	0	0	0	0	0	0	0	1	0	0	0	0	1	0	0	0	0	0	0	0	0	0	0	0	0	0	1	0	0	0	0	0	0	0	0
A0A654L702	#	122	#	0	0	0	0	0	0	0	0	0	1	0	0	0	0	0	0	0	0	0	0	0	0	0	0	0	0	0	0	0	0	0	0	0	0	0	0	0	0	0	0	0	0	0	0	0	0
A0A654L704	#	115	#	1	1	1	0	0	0	0	0	0	0	0	0	0	0	0	0	0	0	0	0	0	0	0	0	0	0	0	0	0	0	0	0	0	0	0	0	0	0	0	0	0	0	0	0	0	0
A0A654L707	#	121	#	0	1	1	0	0	0	0	0	0	0	1	2	0	1	0	0	1	0	0	0	0	0	0	0	0	0	0	0	0	0	0	0	0	0	0	0	0	0	0	0	0	0	0	0	0	0
A0A654L712	#	254	#	0	0	0	0	0	0	0	0	0	0	0	0	0	0	0	0	0	0	0	0	0	0	0	0	0	0	0	0	0	0	0	0	0	0	0	0	0	1	0	0	0	0	0	0	0	0
A0A654L713	#	221	#	0	0	0	0	0	0	0	0	0	1	0	0	0	0	0	0	0	0	0	0	0	0	0	1	2	1	2	0	0	0	0	0	0	0	0	0	0	1	0	0	0	0	0	0	0	0
A0A654L714	#	198	#	1	0	0	0	0	0	0	0	0	0	0	0	0	0	0	0	0	0	0	0	0	0	0	0	0	0	0	0	0	0	0	0	0	0	0	0	0	0	0	0	0	0	0	0	0	0
A0A654L715	#	634	#	0	1	0	0	0	0	2	1	0	1	0	0	0	1	0	0	1	0	0	0	0	0	0	0	0	1	0	0	0	0	0	0	0	2	0	0	0	0	0	0	0	0	0	1	0	1
A0A654L716	#	190	#	0	0	0	0	0	0	0	0	0	3	1	1	0	0	0	0	0	0	0	0	0	0	0	0	0	0	0	0	0	0	0	0	0	0	0	0	0	0	0	0	0	0	0	0	0	0
A0A654L719	#	243	#	2	3	4	0	0	0	0	1	0	2	1	2	1	2	1	1	2	1	1	0	0	0	1	1	0	0	0	0	0	0	0	0	0	1	1	1	1	1	1	0	0	0	1	1	0	0
A0A654L720	#	582	#	0	0	0	0	0	0	0	0	0	2	0	0	0	0	0	0	0	0	0	0	0	0	0	0	0	1	0	0	0	0	0	0	0	0	0	0	0	0	0	0	0	0	0	0	0	0
A0A654L721	#	122	#	0	0	0	0	0	0	0	0	0	1	0	0	0	0	0	0	0	0	0	0	0	0	0	0	1	1	1	0	0	0	0	0	0	0	0	0	0	0	0	0	0	0	0	0	0	0
A0A654L722	#	266	#	3	3	1	0	0	0	0	0	0	0	0	0	1	0	1	1	0	1	0	0	0	0	0	0	1	1	0	0	1	0	0	0	0	0	0	0	0	0	0	0	0	0	1	1	0	1
A0A654L729	#	83	#	0	0	0	0	0	0	0	1	1	2	0	0	0	0	0	0	0	0	0	0	0	0	0	1	0	0	0	2	1	3	1	0	0	0	0	0	0	0	0	0	0	0	0	0	0	1
A0A654L736	#	327	#	2	1	1	0	0	0	0	0	0	2	1	0	0	0	0	0	0	0	0	0	0	0	0	0	1	0	1	0	0	0	0	0	0	0	0	0	0	0	0	0	0	0	0	0	0	0
A0A654L737	#	377	#	1	2	0	0	0	0	0	0	0	2	1	0	0	0	0	0	0	0	0	0	0	0	0	0	1	0	0	0	0	0	0	0	0	0	0	0	0	0	0	0	0	0	0	0	0	0
A0A654L739	#	298	#	3	4	4	0	0	0	0	1	0	0	1	0	0	1	1	0	1	1	0	0	0	0	0	0	1	2	2	2	1	0	0	0	0	0	1	0	0	1	0	0	0	0	0	0	0	2
A0A654L740	#	158	#	0	0	0	0	0	0	0	0	0	0	0	0	0	0	0	0	0	0	0	0	0	0	0	0	0	0	0	0	0	0	0	0	0	4	2	8	0	0	0	0	0	0	0	0	0	0
A0A654L744	#	311	#	0	0	0	0	0	0	0	0	0	0	0	0	0	0	0	0	0	0	0	0	0	0	0	0	1	0	0	0	0	0	0	0	0	0	0	0	0	0	0	0	0	0	0	0	0	0
A0A654L745	#	111	#	0	0	0	0	0	0	0	0	0	1	1	1	0	0	0	0	0	0	1	1	0	1	1	1	2	2	2	0	0	0	0	0	0	0	0	0	0	0	0	0	0	0	0	0	0	0
A0A654L747	#	451	#	10	8	8	1	16	13	4	1	2	44	28	24	4	10	10	4	10	10	1	0	0	0	0	0	10	17	12	3	9	9	0	0	0	0	0	0	0	0	0	0	0	0	2	2	2	1
A0A654L754	#	232	#	0	0	0	0	0	0	0	1	0	2	0	0	0	0	0	0	0	0	0	0	0	1	1	2	0	0	0	1	0	0	0	0	0	0	0	1	0	0	0	0	0	0	0	0	0	0
A0A654L755	#	222	#	2	1	1	0	0	0	1	1	1	2	1	1	0	1	0	0	1	0	0	0	0	2	1	1	3	2	2	0	0	0	0	0	0	0	0	0	1	3	1	0	0	0	1	0	0	0
A0A654L765	#	660	#	0	0	0	0	0	0	0	0	0	0	1	0	0	0	0	0	0	0	0	0	0	0	0	0	0	0	0	0	0	0	0	0	0	0	0	1	0	0	0	0	0	0	0	0	0	0
A0A654L767	#	157	#	0	0	0	0	0	0	0	0	0	0	0	0	0	0	0	0	0	0	0	0	0	0	0	0	0	0	0	0	0	0	0	0	0	0	0	0	0	0	0	0	0	0	0	0	0	0
A0A654L770	#	325	#	3	8	2	1	1	0	1	1	1	3	1	0	0	3	1	0	3	1	1	0	0	0	2	2	2	2	0	3	0	2	0	0	1	1	2	1	4	3	4	0	0	0	1	2	3	1
A0A654L773	#	434	#	1	0	0	0	0	0	0	0	0	0	0	0	0	0	0	0	0	0	0	0	0	0	0	0	0	0	1	0	0	0	0	0	0	0	0	0	0	0	0	0	0	0	0	0	0	0
A0A654L776	#	424	#	0	0	0	0	0	0	0	0	0	1	0	0	0	0	0	0	0	0	0	0	0	0	0	0	0	1	0	0	0	0	0	0	0	0	0	0	0	0	1	0	0	0	0	0	0	0
A0A654L784	#	262	#	0	0	0	0	0	0	0	0	0	0	0	0	0	0	0	0	0	0	0	0	0	0	0	0	0	0	0	0	0	0	0	0	0	0	0	0	0	0	0	0	0	0	0	0	0	0
A0A654L799	#	790	#	0	0	0	0	0	0	0	0	0	1	0	0	0	0	0	0	0	0	0	0	0	0	0	0	0	0	0	0	0	0	0	0	0	0	0	0	0	0	0	0	0	0	0	0	0	0
A0A654L7A9	#	231	#	1	1	1	0	0	1	2	4	2	9	2	2	0	4	2	0	4	2	0	0	0	0	0	0	1	3	2	5	5	4	1	1	2	0	0	1	2	3	4	0	0	0	3	1	1	4
A0A654L7C0	#	838	#	0	0	0	0	0	0	0	0	0	0	0	0	0	0	0	0	0	0	0	0	0	0	0	0	116	138	130	0	0	0	0	0	0	0	0	0	0	0	0	0	0	0	0	0	0	0
A0A654L7D6	#	507	#	0	0	0	0	0	0	0	0	0	1	0	0	0	0	0	0	0	0	0	0	0	0	0	0	0	0	0	0	0	0	0	0	0	0	0	0	0	0	0	0	0	0	0	0	0	0
A0A654L7E4	#	98	#	0	0	0	0	0	0	0	0	0	0	0	0	0	0	0	0	0	0	1	0	0	2	1	0	3	2	1	0	0	0	0	2	0	0	0	0	2	3	2	0	0	0	0	0	0	0
A0A654L7E5	#	247	#	0	0	0	0	0	0	0	0	0	0	0	1	0	0	0	0	0	0	0	0	0	0	0	0	0	0	0	0	0	0	0	0	0	0	0	0	1	1	1	0	0	0	0	0	0	0
A0A654L7E9	#	144	#	0	0	0	0	0	0	0	0	0	0	0	0	0	0	0	0	0	0	1	0	0	1	0	0	1	1	0	0	0	0	0	0	0	0	0	0	0	1	2	0	0	0	0	0	0	0
A0A654L7F4	#	209	#	0	0	0	0	0	0	1	2	1	0	1	0	0	0	0	0	0	0	1	0	0	2	4	3	1	1	1	1	2	1	3	1	1	0	0	0	3	3	3	0	0	0	1	0	1	1
A0A654L7G0	#	138	#	0	0	0	0	0	0	1	2	2	2	0	1	2	1	0	2	1	0	4	1	1	3	3	3	8	5	7	1	0	0	1	2	2	0	0	0	6	9	7	1	4	5	1	2	1	1
A0A654L7G5	#	354	#	7	5	8	0	1	1	0	0	1	8	6	4	0	0	0	0	0	0	0	0	0	0	0	1	4	4	5	0	0	0	0	0	0	0	0	0	0	0	0	0	1	1	0	0	0	0
A0A654L7G6	#	571	#	0	0	0	0	0	1	0	0	0	1	0	0	0	0	0	0	0	0	0	0	0	0	0	0	0	0	0	0	0	0	0	0	0	0	0	0	0	0	0	0	0	0	0	0	0	0
A0A654L7H2	#	280	#	2	3	2	0	0	0	0	0	1	1	2	3	0	3	2	0	3	2	1	0	0	0	0	0	3	3	1	0	0	0	0	0	0	0	0	1	1	1	1	0	0	0	0	0	0	0
A0A654L7I1	#	107	#	0	0	0	0	0	0	0	0	0	2	1	1	1	1	0	1	1	0	1	1	1	0	2	1	3	2	3	0	0	0	0	0	0	0	0	0	0	1	0	0	0	0	0	0	0	0
A0A654L7I3	#	243	#	4	2	0	0	0	0	5	4	3	2	0	2	0	4	1	0	4	1	1	0	0	0	0	0	0	0	0	2	1	4	3	0	1	1	1	1	0	0	0	0	0	0	1	2	3	1
A0A654L7J9	#	819	#	0	0	0	0	0	0	0	0	0	0	0	0	0	0	0	0	0	0	0	0	0	0	0	0	0	1	0	0	0	0	0	0	0	0	0	0	0	0	0	0	0	0	0	0	0	0
A0A654L7K7	#	148	#	1	0	0	0	0	0	0	0	0	0	0	0	0	0	0	0	0	0	0	0	0	0	0	0	0	0	0	0	0	0	0	0	0	0	0	0	0	0	0	0	0	0	0	0	0	0
A0A654L7M3	#	694	#	0	0	0	0	0	0	0	0	0	5	0	0	0	0	0	0	0	0	0	0	0	0	0	0	0	1	0	0	0	0	0	0	0	0	0	0	0	0	0	0	0	0	0	0	0	0
A0A654L7N3	#	196	#	1	2	0	0	0	0	0	0	0	1	0	0	0	0	0	0	0	0	0	0	0	0	0	0	0	0	0	1	0	0	0	1	0	0	0	0	0	0	0	0	0	0	0	0	1	0
A0A654L7X7	#	381	#	2	0	3	0	0	0	0	0	0	0	0	0	0	0	0	0	0	0	1	0	0	0	0	0	0	0	0	0	0	0	0	0	0	0	0	0	0	0	0	0	0	0	0	0	0	0
A0A654L7Y7	#	291	#	0	0	0	0	0	0	0	0	0	0	1	1	0	0	0	0	0	0	0	0	0	0	0	0	0	0	0	0	0	0	0	0	0	0	0	0	0	0	0	0	0	0	0	0	0	0
A0A654L801	#	330	#	2	0	1	0	0	0	0	0	0	0	0	0	0	0	0	0	0	0	0	0	0	0	0	0	0	0	0	0	0	0	0	0	0	0	0	0	0	0	0	0	0	0	0	0	0	0
A0A654L822	#	123	#	0	1	0	0	0	0	0	0	0	0	0	0	0	0	1	0	0	1	0	0	0	1	1	3	2	1	1	0	0	0	0	0	0	0	0	0	0	1	1	0	0	0	0	0	0	0
A0A654L825	#	182	#	1	0	0	0	0	0	0	0	0	1	0	0	0	0	0	0	0	0	0	0	0	0	0	0	0	0	0	0	0	0	0	0	0	0	0	0	0	0	0	0	0	0	0	0	0	0
A0A654L837	#	111	#	2	0	2	0	0	0	0	0	0	3	1	3	0	0	0	0	0	0	0	0	0	1	0	0	3	5	3	0	0	0	0	0	0	0	0	0	0	0	0	0	0	0	0	0	0	0
A0A654L840	#	516	#	1	1	1	0	0	0	0	0	0	0	0	0	0	0	0	0	0	0	0	0	0	0	0	0	0	0	0	0	0	0	0	0	0	0	0	0	0	0	0	0	0	0	0	0	0	0
A0A654L866	#	286	#	0	0	0	0	0	0	1	1	1	1	0	0	0	0	0	0	0	0	0	0	0	0	0	0	0	0	0	0	0	0	0	0	0	0	0	0	0	0	0	0	0	0	0	0	0	0
A0A654L885	#	428	#	19	18	15	0	0	0	0	0	0	0	0	0	0	0	1	0	0	1	0	0	0	0	0	0	0	0	0	0	0	0	0	0	0	0	0	0	0	0	0	0	0	0	0	0	0	1
A0A654L8D3	#	760	#	0	0	0	0	0	0	0	0	1	0	0	0	0	0	0	0	0	0	0	0	0	0	0	0	0	0	0	0	0	0	0	0	0	0	0	0	0	0	0	0	0	0	0	0	0	0
A0A654L8F1	#	255	#	1	1	0	0	0	0	1	0	0	2	0	1	0	1	1	0	1	1	0	0	0	0	0	0	0	1	2	0	0	0	0	0	0	1	0	0	1	1	0	0	0	0	0	0	0	0
A0A654L8F8	#	376	#	0	0	0	0	0	0	0	0	0	0	0	0	0	0	0	0	0	0	0	0	0	0	0	0	0	0	0	0	0	0	0	0	0	0	0	0	0	0	0	0	0	0	0	0	0	0
A0A654L8I4	#	195	#	5	5	4	0	1	0	0	1	0	3	4	3	0	1	0	0	1	0	2	0	0	0	0	0	2	0	1	1	1	0	0	0	0	0	0	1	0	0	0	0	0	0	1	0	0	0
A0A654L8M1	#	832	#	1	0	1	0	0	0	0	0	0	0	0	0	0	0	0	0	0	0	0	0	0	0	0	0	0	0	0	64	55	51	0	0	0	0	0	0	0	0	0	0	0	0	0	0	0	0
A0A654L8N6	#	123	#	1	1	1	0	0	0	0	0	1	0	1	1	0	1	1	0	1	1	2	0	1	1	1	1	2	3	5	0	1	0	1	0	1	0	0	0	0	2	1	0	0	0	1	0	0	0
A0A654L8T4	#	352	#	0	0	1	0	0	0	0	0	0	0	0	0	0	1	0	0	1	0	0	0	0	0	0	0	0	0	0	0	0	0	0	0	0	0	0	0	0	0	0	0	0	0	0	0	0	0
A0A654L8V0	#	492	#	0	0	0	0	0	0	0	0	0	0	0	0	0	0	0	0	0	0	0	0	0	0	0	0	0	0	0	0	0	0	0	0	0	0	0	0	0	0	0	0	0	0	0	0	0	0
A0A654L8Z9	#	334	#	0	0	0	0	0	0	0	0	0	1	0	0	0	0	0	0	0	0	0	0	0	0	0	0	0	0	0	0	0	0	0	0	0	0	0	0	0	0	0	0	0	0	0	0	0	0
A0A654L915	#	133	#	1	1	1	0	0	0	0	0	0	4	0	0	0	0	0	0	0	0	0	0	0	0	0	0	1	2	2	0	0	0	0	0	0	0	0	0	0	1	0	0	0	0	0	0	0	0
A0A654L930	#	284	#	1	0	0	0	0	1	1	1	3	2	2	1	0	0	0	0	0	0	5	1	0	3	4	7	9	10	8	3	2	4	1	2	1	0	0	0	2	0	3	0	0	0	1	0	2	1
A0A654L982	#	1199	#	1	1	1	0	0	0	0	0	0	0	0	0	0	0	0	0	0	0	0	0	0	0	0	0	0	0	0	0	0	0	0	0	0	0	0	0	0	0	0	0	0	0	0	0	0	0
A0A654L9D5	#	183	#	0	0	0	0	0	0	0	1	0	0	0	0	0	0	0	0	0	0	0	0	0	0	0	0	0	0	0	0	0	0	0	0	0	0	0	0	0	0	0	0	0	0	0	0	0	0
A0A654L9I1	#	450	#	5	7	6	0	0	0	2	3	2	16	6	8	1	10	7	1	10	7	0	0	0	2	0	1	5	7	8	1	2	1	1	1	0	0	0	0	2	4	4	0	0	0	1	1	0	0
A0A654L9J9	#	433	#	0	0	0	0	0	0	0	0	0	0	0	0	0	0	0	0	0	0	0	0	0	0	0	0	0	0	0	0	0	0	0	0	0	0	0	0	0	0	0	0	0	0	0	0	0	0
A0A654L9M9	#	92	#	0	0	0	0	0	0	0	0	1	0	0	0	0	0	0	0	0	0	0	0	0	0	0	0	0	0	0	0	0	0	0	0	0	0	0	0	0	0	0	0	0	0	0	0	0	0
A0A654LEV1	#	490	#	1	1	1	0	0	0	0	0	0	0	0	0	0	0	0	0	0	0	0	0	0	0	0	0	0	0	0	0	0	0	0	0	0	0	0	0	0	0	0	0	0	0	0	0	0	0
A0A654LEY8	#	394	#	1	4	4	0	0	1	4	2	2	2	0	0	0	1	1	0	1	1	0	0	0	0	0	0	0	1	0	2	0	1	0	0	0	0	0	0	0	2	0	0	0	0	0	0	0	2
A0A654LF45	#	767	#	0	0	0	0	0	0	0	0	0	0	0	0	0	0	0	0	0	0	0	0	0	0	0	0	0	0	0	0	0	0	0	0	0	0	0	0	0	0	0	12	9	23	0	0	0	0
A0A654LFE7	#	560	#	2	2	2	0	0	0	0	0	0	0	0	1	0	0	0	0	0	0	1	0	0	0	0	0	0	1	1	0	0	0	0	0	0	0	0	0	0	0	0	0	0	0	0	0	0	0
A0A654LFJ9	#	185	#	0	0	0	0	1	1	0	0	0	4	1	0	0	0	0	0	0	0	1	0	0	0	0	0	1	0	0	0	0	0	0	0	0	0	0	0	0	0	0	0	0	0	0	0	0	0
A0A654LFL9	#	512	#	0	0	0	0	0	0	0	0	0	3	1	1	0	0	0	0	0	0	0	0	0	20	28	36	0	0	1	0	0	0	0	0	0	0	0	0	0	0	0	0	0	0	0	0	0	0
A0A654LFN6	#	606	#	1	1	2	0	0	0	0	2	1	2	0	0	0	1	1	0	1	1	0	0	0	0	0	0	0	2	1	0	1	1	0	0	1	0	0	0	0	0	0	0	0	0	1	1	0	0
A0A654LFS4	#	64	#	0	0	0	0	0	0	0	0	0	0	0	0	0	0	0	0	0	0	3	2	2	0	0	3	2	4	4	0	0	0	0	0	0	0	0	0	0	0	0	0	0	0	0	0	0	0
A0A654LFT5	#	176	#	0	0	0	0	0	1	0	0	0	0	0	0	0	0	0	0	0	0	0	0	0	0	0	0	0	0	0	0	0	0	0	0	0	0	0	0	0	0	0	0	0	0	0	0	0	0
A0A654LGE2	#	366	#	0	0	0	0	0	0	0	0	0	1	0	0	0	0	0	0	0	0	0	0	0	0	0	0	0	0	0	0	0	0	0	0	0	0	0	0	0	0	0	0	0	0	0	0	0	0
A0A654LGF8	#	89	#	0	0	0	0	0	0	0	0	0	0	0	0	0	0	0	0	0	0	1	0	0	0	0	0	1	2	0	0	0	0	0	0	0	0	0	1	0	0	0	0	0	0	0	0	0	0
A0A654LGL6	#	167	#	4	5	5	0	0	0	2	2	2	2	3	2	1	3	2	1	3	2	3	0	0	2	1	1	3	3	2	2	3	2	1	2	1	1	1	1	3	0	1	1	1	0	1	1	3	2
A0A654LGR7	#	1449	#	2	2	2	0	0	0	0	0	0	1	0	1	0	0	0	0	0	0	0	0	0	0	0	0	0	0	0	0	0	0	0	0	0	0	0	0	0	0	0	0	0	0	0	0	0	0
A0A654LGX0	#	290	#	1	1	0	0	0	0	0	0	0	0	0	0	0	0	0	0	0	0	0	0	0	0	0	0	0	0	0	0	0	0	0	0	0	0	0	0	0	0	0	0	0	0	0	0	0	0
A0A654LH30	#	283	#	0	2	0	0	0	0	2	2	0	4	1	0	0	1	2	0	1	2	0	0	0	0	0	0	1	1	1	0	0	0	0	0	0	1	0	0	0	0	0	0	0	0	0	0	0	0
A0A654LHF4	#	564	#	0	0	0	0	0	0	0	0	0	0	0	0	0	0	0	0	0	0	0	0	0	0	0	0	0	0	0	0	0	0	0	0	0	0	0	0	0	0	1	0	0	0	0	0	0	0
A0A654LHR2	#	529	#	1	1	0	0	0	0	0	0	0	0	1	1	0	1	0	0	1	0	0	0	0	0	0	0	0	1	0	0	0	0	0	0	0	0	0	1	0	0	0	0	0	0	0	0	0	0
A0A654LHW7	#	257	#	0	1	0	0	0	0	0	0	0	0	0	0	0	0	0	0	0	0	0	0	0	0	0	0	0	0	0	0	0	0	0	0	0	0	0	0	0	0	0	0	0	0	0	0	0	0
A0A654LHY8	#	335	#	0	1	0	0	0	0	0	0	0	0	0	0	0	0	0	0	0	0	0	0	0	0	0	0	0	0	0	0	0	0	0	0	0	0	0	0	0	0	0	0	0	0	0	0	0	0
A0A654LI53	#	233	#	0	0	0	0	0	0	0	0	0	0	0	0	0	0	0	0	0	0	0	0	0	0	0	0	0	0	0	0	0	0	0	0	1	0	0	0	0	0	0	0	0	0	0	0	0	0
A0A654LI65	#	341	#	0	0	0	0	0	0	0	0	0	0	0	0	0	0	0	0	0	0	0	0	0	0	0	0	1	0	0	0	0	0	0	0	0	0	0	0	0	0	0	0	0	0	0	0	0	0
A0A654LI76	#	157	#	1	1	1	0	0	0	2	2	6	2	0	0	0	0	0	0	0	0	1	0	0	3	5	4	1	3	1	3	3	5	6	4	4	0	0	0	7	6	7	0	0	0	2	2	4	3
A0A654LIH8	#	540	#	0	0	0	0	0	0	0	0	0	1	1	0	0	0	0	0	0	0	0	0	0	0	0	0	0	0	0	0	1	0	0	1	0	0	0	0	0	1	1	0	0	0	0	0	0	0
A0A654LIJ4	#	288	#	0	0	0	0	0	0	0	0	0	0	0	0	0	0	0	0	0	0	0	0	0	45	49	51	0	0	0	1	0	1	0	0	0	0	0	0	0	0	0	0	0	0	0	0	0	0
A0A654LIL1	#	183	#	0	0	0	0	0	0	1	1	2	1	0	1	0	0	0	0	0	0	0	0	0	0	0	0	0	0	0	0	0	0	0	0	0	0	0	0	0	0	1	0	0	0	0	0	0	0
A0A654LIM6	#	88	#	0	0	0	0	0	0	0	0	0	0	0	0	0	0	0	0	0	0	3	0	0	0	0	0	3	1	1	0	0	0	0	0	0	0	0	0	1	1	1	0	0	0	0	0	0	0
A0A654LIN9	#	542	#	0	0	0	0	0	0	0	0	0	0	0	0	0	0	0	0	0	0	0	0	0	0	0	0	0	0	0	0	0	0	0	0	0	0	0	0	0	0	0	0	0	0	0	0	0	0
A0A654LIV5	#	409	#	0	0	0	0	0	0	0	0	1	0	0	0	0	0	0	0	0	0	0	0	0	0	0	0	0	0	0	0	0	0	0	0	0	0	0	0	0	0	0	0	0	0	0	0	0	0
A0A654LIZ0	#	263	#	1	0	1	0	0	0	0	0	0	0	0	0	0	0	0	0	0	0	0	0	0	0	0	0	0	0	0	0	0	0	0	0	0	0	0	0	0	0	0	0	0	0	0	0	0	0
A0A654LJ09	#	533	#	0	0	0	0	0	0	0	0	0	0	0	0	0	1	0	0	1	0	0	0	0	0	0	0	0	0	0	0	0	0	0	0	0	0	0	0	0	0	0	0	0	0	0	0	0	0
A0A654LJ67	#	84	#	1	1	1	0	0	0	0	1	0	0	1	0	0	0	1	0	0	1	0	0	0	0	0	0	0	0	0	0	0	0	16	15	16	1	1	1	0	0	0	0	0	0	0	0	0	0
A0A669KAW0	#	656	#	0	0	1	0	1	1	0	0	1	1	0	0	0	0	0	0	0	0	0	0	0	0	0	0	0	0	0	0	1	0	0	0	0	1	0	0	0	0	0	0	0	0	0	1	0	0
A0A669KAW3	#	686	#	0	0	0	0	0	0	0	0	0	1	0	0	0	0	0	0	0	0	0	0	0	0	0	0	0	0	0	0	0	0	0	0	0	0	0	0	0	0	0	0	0	0	0	0	0	0
A0A669KAX9	#	238	#	0	0	0	0	0	0	0	0	0	0	0	0	0	0	0	0	0	0	0	0	0	0	0	0	0	0	0	1	0	0	0	0	0	0	0	0	0	0	0	0	0	0	0	0	0	1
A0A669KAY0	#	358	#	0	0	0	0	0	0	0	0	0	0	0	0	0	0	0	0	0	0	0	0	0	0	0	0	0	0	1	0	0	0	0	0	0	0	0	0	0	0	0	0	0	0	0	0	0	0
A0A669KB05	#	915	#	1	0	1	0	0	0	0	0	0	0	0	0	0	1	0	0	1	0	0	0	0	0	0	0	0	0	0	0	0	0	0	0	0	0	0	0	0	0	2	0	0	0	0	0	0	0
A0A669KB10	#	915	#	0	0	0	0	0	0	0	3	2	0	0	0	0	0	0	0	0	0	0	0	0	0	0	0	0	0	0	0	0	0	0	0	0	0	0	0	2	3	3	0	0	0	1	0	0	0
A0A669KB25	#	1884	#	0	0	0	0	0	0	0	0	0	0	0	0	0	0	0	0	0	0	0	0	0	0	0	0	0	0	0	0	0	0	0	0	0	0	0	0	0	0	0	0	0	0	0	0	0	0
A0A669KB44	#	377	#	0	0	0	0	0	0	0	0	0	0	0	0	0	0	0	0	0	0	0	0	0	0	0	0	0	0	0	0	0	0	0	0	0	0	0	0	0	0	0	0	1	0	0	0	0	0
A0A669KB49	#	704	#	0	0	0	0	0	0	0	0	0	0	0	0	0	0	0	0	0	0	0	0	0	0	0	0	0	0	0	0	0	0	0	0	0	0	0	0	0	0	0	0	0	0	0	0	0	0
A0A669KB52	#	636	#	0	1	0	0	0	0	0	0	0	0	0	0	0	0	0	0	0	0	0	0	0	0	0	0	0	0	0	0	0	0	0	0	0	0	0	0	0	0	0	0	0	0	0	0	0	0
A0A669KB61	#	945	#	0	0	0	0	0	0	0	0	0	0	0	0	0	0	0	0	0	0	0	0	0	0	0	0	0	0	0	1	0	0	0	0	0	0	0	0	0	0	0	0	0	0	0	0	0	0
A0A669KB77	#	1990	#	0	0	0	0	0	0	0	0	0	0	0	0	0	0	0	0	0	0	0	0	0	0	0	0	0	0	0	1	0	0	0	1	0	0	0	0	1	0	0	0	0	0	0	0	0	0
A0A669KBC0	#	385	#	0	0	0	0	0	0	0	0	0	0	0	0	0	0	0	0	0	0	0	0	0	0	0	0	0	0	0	0	0	0	0	0	0	0	0	0	0	1	0	0	0	0	0	0	0	0
A0A669KBE7	#	1035	#	0	0	0	0	0	0	0	0	0	0	0	0	0	0	0	0	0	0	0	0	0	0	0	0	0	0	0	0	0	0	0	0	0	0	0	0	0	0	0	0	0	0	0	0	0	0
A0A669KBF1	#	1556	#	0	0	0	0	0	0	0	0	0	0	0	0	0	0	0	0	0	0	0	0	0	0	0	0	0	0	0	0	0	0	0	0	0	0	1	0	0	0	0	0	0	0	0	0	0	0
A0A669KBF2	#	660	#	0	0	0	0	0	0	0	0	0	0	0	0	0	0	0	0	0	0	0	0	0	0	0	0	0	0	0	0	0	0	1	1	1	0	0	0	0	0	0	0	0	0	0	0	0	0
A0A669KBG0	#	567	#	0	0	0	0	0	0	0	0	0	0	0	0	0	0	0	0	0	0	0	0	0	0	0	0	0	0	0	0	0	0	0	0	0	0	0	0	0	0	0	0	0	0	0	0	0	1
A0A669KBJ4	#	1655	#	0	0	0	0	0	0	0	0	0	0	0	0	0	0	0	0	0	0	0	0	0	0	0	0	0	0	0	0	0	0	0	0	0	0	0	0	0	0	0	0	0	0	0	0	0	0
A0A669KBK7	#	383	#	0	0	0	0	0	0	0	1	0	0	0	0	0	0	0	0	0	0	0	0	0	0	0	0	0	0	0	0	0	0	0	0	0	0	0	0	0	0	0	0	0	0	0	0	0	0
A0A6I8PIH4	#	47	#	0	0	0	0	0	0	0	0	0	0	0	0	0	0	0	0	0	0	0	0	0	0	0	0	0	0	0	0	0	0	0	0	0	0	0	0	0	0	0	0	0	0	0	0	0	0
A0A6I8PIK4	#	456	#	1	0	0	0	1	0	0	0	0	0	0	1	0	0	0	0	0	0	0	0	0	0	0	0	0	0	0	0	0	0	0	0	0	0	0	0	0	0	0	0	0	0	0	0	0	0
A0A6I8PIP7	#	850	#	0	0	0	0	1	1	1	1	1	1	1	0	0	0	0	0	0	0	0	1	0	0	0	0	0	0	0	0	0	0	0	2	1	0	0	0	0	0	0	0	0	0	0	0	0	0
A0A6I8PIT3	#	1164	#	0	0	0	0	0	0	0	0	0	0	0	0	1	0	0	1	0	0	0	0	0	0	0	0	1	0	3	0	0	0	0	0	0	0	0	0	0	0	0	0	0	0	0	0	0	0
A0A6I8PIV1	#	1175	#	0	0	0	0	0	0	0	0	0	0	0	0	0	0	0	0	0	0	0	0	0	0	0	0	0	0	0	0	0	0	0	0	0	0	0	0	1	2	1	0	0	0	0	0	0	0
A0A6I8PRA0	#	1240	#	0	0	0	0	1	1	0	0	0	0	1	0	0	0	0	0	0	0	0	0	0	0	0	0	0	0	0	0	0	0	0	0	0	0	0	0	0	0	0	0	0	0	0	0	0	0
A0A6I8PRE0	#	486	#	0	0	0	0	0	0	0	0	0	0	0	0	0	0	0	0	0	0	0	0	0	0	0	0	0	0	0	0	0	0	0	0	0	0	0	0	0	0	0	0	0	0	0	0	0	0
A0A6I8PRR4	#	115	#	0	0	0	0	0	0	0	0	0	0	1	0	0	0	0	0	0	0	0	0	0	0	0	0	0	0	0	0	0	0	0	0	0	0	0	0	0	0	0	0	0	0	0	0	0	0
A0A6I8PU99	#	334	#	0	0	0	0	0	0	0	0	0	0	0	0	0	0	0	0	0	0	0	0	0	0	0	0	0	0	0	0	0	0	0	0	0	0	0	0	0	0	0	0	0	0	0	1	1	0
A0A6Q8JFT6	#	619	#	0	0	0	0	0	0	0	0	0	0	0	0	0	0	0	0	0	0	0	0	0	0	0	0	0	0	0	0	0	0	1	0	0	0	0	0	0	0	0	0	0	0	0	0	0	0
A0A6Q8JR05	#	4983	#	0	0	0	0	0	0	0	0	0	0	0	0	0	0	0	0	0	0	0	0	0	0	0	0	0	0	0	0	0	0	0	0	0	0	0	0	0	0	0	0	0	0	0	0	0	0
A0A6Q8PEU0	#	104	#	0	0	0	0	0	0	0	0	0	0	0	0	0	0	0	0	0	0	0	0	0	0	0	0	0	0	0	0	0	0	0	0	0	0	0	0	0	0	0	0	0	0	0	0	0	0
A0A6Q8PEX6	#	1299	#	0	0	0	0	0	0	1	0	0	0	0	0	0	0	0	0	0	0	0	0	0	0	0	0	0	0	0	0	0	0	0	0	0	0	0	0	0	0	0	0	0	0	0	0	0	0
A0A6Q8PEX7	#	238	#	0	0	0	0	0	0	0	0	0	0	0	0	0	0	0	0	0	0	0	0	0	0	0	0	0	0	0	0	0	0	0	0	0	0	0	0	0	0	0	0	0	0	0	0	0	0
A0A6Q8PEX8	#	274	#	0	0	0	0	0	0	0	0	1	0	0	0	0	0	0	0	0	0	0	0	0	0	0	0	0	0	0	0	0	0	0	0	0	0	0	0	0	0	0	0	0	0	1	1	0	0
A0A6Q8PEZ7	#	568	#	0	0	0	0	0	0	1	1	0	0	0	1	0	0	0	0	0	0	0	0	0	0	0	0	0	0	0	0	0	0	0	0	0	0	0	0	1	1	0	0	0	0	0	1	0	0
A0A6Q8PF00	#	54	#	0	0	0	0	0	0	0	0	0	0	0	0	1	1	0	1	1	0	0	0	0	0	0	0	0	0	0	0	0	0	0	0	0	0	0	0	0	0	0	0	0	0	0	0	0	0
A0A6Q8PF03	#	256	#	0	0	0	1	0	0	0	0	0	0	0	0	0	0	0	0	0	0	0	0	0	0	0	0	0	0	0	0	0	0	0	0	0	0	0	0	0	0	0	0	0	0	0	0	0	0
A0A6Q8PF33	#	961	#	0	0	0	0	0	0	0	0	0	0	1	0	0	0	0	0	0	0	0	0	0	0	0	0	0	0	0	0	0	0	0	0	0	0	0	0	0	0	0	0	0	0	0	0	0	0
A0A6Q8PF55	#	236	#	0	0	0	0	0	0	0	0	0	0	0	0	0	0	0	0	0	0	0	0	0	0	0	0	0	0	0	0	0	0	0	0	0	0	0	0	0	0	0	0	0	0	0	0	0	0
A0A6Q8PF58	#	733	#	0	0	0	0	0	0	0	2	0	0	0	0	0	0	0	0	0	0	0	0	0	1	0	0	0	0	0	0	0	0	0	0	0	0	0	0	2	1	0	0	0	0	0	0	0	0
A0A6Q8PF67	#	102	#	0	0	0	0	0	0	0	0	0	0	0	0	0	0	0	0	0	0	0	0	0	0	0	0	0	0	0	0	0	0	0	0	0	0	0	0	0	0	0	0	0	0	0	0	0	0
A0A6Q8PF81	#	724	#	0	0	0	0	0	0	0	0	0	0	0	0	0	0	0	0	0	0	0	0	0	1	0	0	0	0	0	0	0	0	0	0	0	0	0	0	0	0	0	0	0	0	0	0	0	0
A0A6Q8PF87	#	248	#	1	2	1	0	0	0	0	0	0	0	0	0	0	0	0	0	0	0	0	0	0	0	0	0	0	0	1	0	0	0	0	0	0	0	0	0	0	0	0	0	0	0	0	0	1	0
A0A6Q8PFA7	#	460	#	0	0	0	0	0	0	2	2	2	0	1	2	0	4	1	0	4	1	0	0	0	0	0	0	0	0	0	0	0	0	0	0	0	0	0	0	0	0	0	0	0	0	0	0	0	0
A0A6Q8PFE0	#	306	#	0	0	0	0	0	0	1	1	1	0	0	0	0	0	0	0	0	0	0	0	0	0	0	0	0	0	0	1	0	0	0	0	0	0	0	0	0	0	0	0	0	0	0	0	0	0
A0A6Q8PFE4	#	332	#	0	0	0	0	0	0	0	0	0	0	0	0	0	0	0	0	0	0	0	0	0	0	0	0	0	0	0	0	0	0	0	0	0	0	0	0	0	0	0	0	0	0	0	0	0	0
A0A6Q8PFG0	#	1090	#	0	0	0	0	0	0	0	0	0	0	0	0	0	0	0	0	0	0	0	0	0	0	0	0	0	0	1	0	0	0	0	0	0	0	0	0	0	0	0	0	0	0	0	0	0	0
A0A6Q8PFI8	#	359	#	0	0	1	0	0	0	0	0	0	0	0	0	0	0	0	0	0	0	0	0	0	0	0	0	0	0	0	0	0	0	0	0	0	0	0	0	0	0	0	0	0	0	1	1	2	0
A0A6Q8PFJ0	#	729	#	4	2	4	3	5	3	1	0	0	5	4	4	0	0	0	0	0	0	1	1	1	0	0	2	0	0	0	0	0	0	0	0	0	2	2	2	0	0	0	0	0	0	0	0	0	0
A0A6Q8PFJ4	#	808	#	0	0	0	0	0	0	0	0	0	0	0	0	0	0	0	0	0	0	0	0	0	0	0	0	0	1	1	0	0	0	1	1	0	0	0	0	2	1	1	0	0	0	0	0	0	0
A0A6Q8PFK2	#	536	#	0	0	0	0	0	0	0	0	0	0	0	0	0	0	0	0	0	0	0	0	0	0	0	0	0	0	0	0	0	0	0	0	0	0	0	0	0	0	0	0	0	0	0	0	1	0
A0A6Q8PFK8	#	198	#	0	0	0	0	0	0	0	0	0	0	0	0	0	0	0	0	0	0	0	0	0	0	0	0	0	0	0	0	0	0	0	0	0	3	5	5	0	0	0	0	0	0	0	0	0	0
A0A6Q8PFY3	#	1414	#	0	0	0	0	0	0	0	1	0	1	0	0	0	0	0	0	0	0	0	0	0	0	0	0	0	0	0	0	0	0	0	0	0	0	0	0	1	1	1	0	0	0	0	0	0	0
A0A6Q8PFZ6	#	546	#	0	0	0	0	0	0	0	0	0	0	0	0	0	0	0	0	0	0	0	0	0	0	0	0	0	0	0	0	0	0	0	0	0	0	0	0	0	0	0	0	0	0	0	0	0	0
A0A6Q8PG20	#	161	#	0	0	0	0	0	1	0	0	0	0	0	2	0	0	0	0	0	0	0	0	0	0	0	0	0	0	0	0	0	0	1	0	0	0	0	0	0	0	0	0	0	0	0	0	0	0
A0A6Q8PG52	#	211	#	2	3	1	1	3	3	4	5	5	1	0	0	0	0	0	0	0	0	1	1	1	1	0	0	2	2	0	3	2	4	4	5	3	0	0	0	3	3	1	0	0	0	4	2	5	2
A0A6Q8PGA8	#	683	#	0	0	0	0	1	1	0	0	0	3	0	0	0	0	0	0	0	0	0	0	0	0	0	0	0	0	0	0	0	0	0	0	0	0	0	0	0	0	0	0	0	0	0	0	0	0
A0A6Q8PGD2	#	1307	#	0	0	0	0	0	0	0	0	0	0	0	0	0	0	0	0	0	0	0	0	0	0	0	0	0	0	0	0	0	0	0	0	0	0	0	0	0	0	0	0	0	0	0	0	0	0
A0A6Q8PGF4	#	1314	#	1	0	0	0	0	0	0	0	0	0	1	1	0	0	0	0	0	0	0	0	0	0	2	0	0	0	0	2	0	0	0	1	0	0	0	0	1	1	1	0	0	0	0	0	0	0
A0A6Q8PGI1	#	205	#	0	0	0	0	0	0	0	0	0	0	0	0	0	0	0	0	0	0	0	0	0	0	0	0	0	0	0	0	1	0	0	0	0	0	0	0	0	0	0	0	0	0	0	0	0	0
A0A6Q8PGK1	#	215	#	3	4	2	0	0	0	11	9	12	0	0	0	0	0	0	0	0	0	5	6	5	0	0	0	11	11	12	4	6	3	7	11	10	0	0	0	15	14	11	0	0	0	0	0	0	6
A0A6Q8PGQ8	#	109	#	0	0	0	0	0	0	0	0	0	0	0	0	0	0	0	0	0	0	0	0	0	0	0	0	0	0	0	0	0	0	0	0	0	0	0	0	1	0	0	0	0	0	0	0	0	0
A0A6Q8PGU6	#	916	#	0	0	0	0	0	1	0	0	0	0	0	0	0	0	0	0	0	0	0	0	0	0	0	0	0	0	0	0	0	0	0	0	0	0	0	0	0	0	0	0	0	0	0	0	0	0
A0A6Q8PGV3	#	171	#	0	0	0	0	1	0	0	0	0	0	0	0	0	0	0	0	0	0	0	0	0	0	0	0	0	0	0	0	0	0	0	0	0	0	0	0	0	0	0	0	0	0	0	0	0	0
A0A6Q8PH09	#	1372	#	0	0	0	0	0	0	2	0	2	0	0	0	0	0	0	0	0	0	0	0	0	0	0	0	0	0	0	0	0	0	0	0	0	0	0	0	0	0	0	0	0	0	0	0	0	0
A0A6Q8PH48	#	1091	#	0	0	0	0	0	0	0	0	0	0	0	0	0	0	0	0	0	0	0	0	0	0	0	0	0	0	0	0	0	0	0	0	0	0	0	0	0	0	0	0	0	0	0	0	0	0
A0A6Q8PH68	#	1264	#	0	0	0	0	0	0	0	0	0	0	0	0	0	0	0	0	0	0	0	0	0	0	0	0	0	0	0	0	0	0	0	0	0	0	0	0	0	0	0	0	0	0	1	0	0	0
A0A6Q8PH99	#	522	#	0	0	0	0	0	0	0	1	1	0	0	0	0	0	0	0	0	0	0	0	0	0	0	0	0	0	0	0	0	0	0	0	0	0	0	0	0	0	0	0	0	0	0	0	0	0
A0A6Q8PHA4	#	858	#	0	0	0	0	0	0	0	0	0	0	0	0	0	0	0	0	0	0	0	0	0	0	0	0	0	0	0	0	0	0	0	0	0	0	0	0	0	0	0	0	0	0	0	0	0	0
A0A6Q8PHC2	#	290	#	0	0	0	0	0	0	0	0	0	0	0	0	0	0	0	0	0	0	0	0	0	0	0	0	0	0	0	0	0	0	0	0	0	0	0	0	0	0	0	0	0	0	0	0	0	0
A0A6Q8PHC3	#	977	#	1	0	0	0	0	0	0	0	0	1	0	0	0	0	0	0	0	0	0	0	0	0	0	0	0	0	0	0	0	0	0	0	0	0	0	0	0	0	0	0	0	0	0	0	0	0
A0A6Q8PHG9	#	315	#	0	0	0	0	0	0	0	1	0	0	0	0	0	0	0	0	0	0	0	0	0	0	0	0	0	0	0	1	0	1	0	0	0	0	0	0	0	0	0	0	0	0	0	1	0	1
A0A6Q8PHP0	#	569	#	0	0	0	0	2	3	0	0	0	5	0	0	0	0	0	0	0	0	0	0	0	0	0	0	0	0	0	0	0	0	0	0	0	0	0	0	0	0	0	0	0	0	0	0	0	0
A0A6Q8PHQ3	#	58	#	0	0	0	0	0	0	0	0	0	0	0	0	0	0	0	0	0	0	0	0	0	0	0	1	0	0	0	0	0	0	0	0	0	0	0	0	0	0	0	0	0	0	0	0	0	0
A0A7I2PJA1	#	1569	#	0	0	0	0	0	0	0	0	0	0	0	0	0	0	0	0	0	0	0	0	0	0	0	0	0	0	0	0	0	0	0	0	0	0	0	0	0	0	0	0	0	0	0	0	0	0
A0A7I2PK40	#	697	#	0	0	0	0	0	0	0	0	0	0	0	0	0	0	0	0	0	0	0	0	0	0	0	0	0	0	1	0	0	0	0	0	0	0	0	0	0	0	0	0	0	0	0	0	0	0
A0A7I2ST14	#	387	#	0	0	0	0	0	0	0	0	0	0	0	0	0	0	0	0	0	0	1	0	0	0	0	0	0	0	0	0	0	0	0	0	0	0	0	0	0	0	0	0	0	0	0	0	0	0
A0A7I2UQ36	#	170	#	0	0	0	0	0	0	0	0	0	0	0	0	0	0	0	0	0	0	0	0	0	0	0	0	0	0	0	0	0	0	0	0	0	0	0	0	0	0	0	0	0	0	0	0	0	0
A0A7I2V258	#	828	#	0	0	0	0	0	0	1	2	1	0	0	0	0	0	0	0	0	0	0	0	0	0	0	0	0	0	0	0	1	1	0	0	0	0	0	0	0	0	1	0	0	0	0	1	1	0
A0A7I2V2C5	#	115	#	0	0	0	0	0	0	0	0	0	0	0	0	0	0	0	0	0	0	0	0	0	0	0	0	0	0	0	0	0	0	0	0	0	0	0	0	0	0	0	0	1	0	0	0	0	0
A0A7I2V2E0	#	1374	#	3	2	3	0	1	1	0	1	2	3	2	1	0	2	1	0	2	1	0	0	0	0	1	2	0	1	0	1	0	1	0	1	1	1	1	1	4	2	4	1	0	1	0	0	1	2
A0A7I2V2F9	#	794	#	1	1	0	0	3	2	5	4	4	1	0	1	1	2	1	1	2	1	1	0	0	1	1	2	2	1	2	6	4	7	2	0	1	0	0	0	1	2	3	0	0	1	3	3	3	4
A0A7I2V2G1	#	765	#	0	0	0	0	3	1	5	4	3	2	0	0	0	0	0	0	0	0	0	0	0	1	1	2	0	0	0	2	1	1	0	0	0	0	0	0	2	4	4	0	0	0	0	0	0	2
A0A7I2V2G2	#	610	#	1	1	1	1	8	5	3	4	4	8	1	4	0	2	0	0	2	0	1	3	1	3	2	4	0	0	0	1	3	3	0	0	0	5	4	8	3	1	2	0	0	0	4	2	6	4
A0A7I2V2H0	#	979	#	1	0	1	0	0	0	0	0	0	0	0	0	0	1	2	0	1	2	0	0	0	0	0	0	0	0	0	0	0	0	0	0	0	0	0	0	0	0	0	0	0	0	0	0	0	0
A0A7I2V2H9	#	452	#	0	0	0	0	0	0	0	1	0	0	0	0	0	0	0	0	0	0	0	0	0	0	0	0	0	0	0	0	1	0	0	0	0	0	0	0	0	0	0	0	0	0	0	0	0	0
A0A7I2V2J0	#	1132	#	0	1	0	0	0	0	0	0	0	0	0	0	0	0	0	0	0	0	0	0	0	0	0	0	0	0	0	0	0	0	0	0	0	0	0	0	0	0	0	0	0	0	0	0	0	0
A0A7I2V2K5	#	211	#	0	0	0	0	0	0	0	0	1	0	0	0	0	0	0	0	0	0	0	0	0	0	0	1	0	0	0	1	0	0	0	0	0	0	0	0	2	1	1	0	0	0	1	0	0	1
A0A7I2V2L0	#	109	#	0	0	0	0	3	4	0	0	0	1	0	0	1	0	0	1	0	0	0	0	0	0	1	1	5	5	4	0	0	0	2	1	2	0	0	0	1	2	2	1	1	1	2	1	2	0
A0A7I2V2L4	#	1489	#	0	0	0	0	0	0	0	0	0	0	0	0	0	0	0	0	0	0	0	0	0	0	0	0	0	0	0	0	0	0	0	0	0	0	0	0	0	0	0	0	0	0	0	0	0	0
A0A7I2V2L9	#	198	#	2	1	2	0	0	0	0	0	0	0	0	0	1	1	2	1	1	2	0	0	0	0	0	0	0	0	0	0	0	0	0	0	0	0	0	1	0	0	0	0	0	0	0	0	0	0
A0A7I2V2M2	#	472	#	0	0	0	0	0	0	0	0	0	0	0	0	0	0	0	0	0	0	0	0	0	0	0	0	0	0	0	0	0	0	0	0	0	0	0	0	0	0	0	0	0	0	0	0	0	0
A0A7I2V2M3	#	347	#	0	0	0	0	0	0	1	2	3	0	0	0	0	0	0	0	0	0	0	2	2	2	2	2	0	0	1	0	0	0	0	0	0	0	0	0	1	0	0	1	0	0	2	1	2	0
A0A7I2V2N9	#	47	#	0	0	0	0	0	0	0	0	0	0	0	0	0	0	0	0	0	0	0	0	0	0	0	0	0	0	0	0	0	0	0	0	0	0	0	0	0	0	0	0	0	0	0	0	0	0
A0A7I2V2R0	#	64	#	0	0	0	0	0	0	0	0	0	0	0	0	0	0	0	0	0	0	1	0	0	0	0	0	0	0	0	0	0	0	0	0	0	0	0	0	0	0	0	0	0	0	0	0	0	0
A0A7I2V2R3	#	331	#	0	0	0	0	0	0	0	0	0	0	0	0	0	0	0	0	0	0	0	1	0	0	0	0	0	0	0	0	0	0	0	0	0	0	0	0	0	0	0	0	0	0	0	0	0	0
A0A7I2V2S3	#	952	#	0	0	0	1	3	2	6	7	5	7	2	2	0	0	0	0	0	0	0	0	0	5	1	2	1	2	3	0	0	0	5	5	6	0	0	0	13	12	14	0	0	0	6	7	7	0
A0A7I2V2T3	#	522	#	0	0	0	0	0	0	0	0	0	0	0	0	0	0	0	0	0	0	0	0	0	0	0	0	0	0	0	0	0	0	0	0	0	0	0	0	0	0	0	0	0	0	0	0	0	0
A0A7I2V2U7	#	626	#	1	2	2	0	0	0	1	4	3	0	0	0	7	2	5	7	2	5	3	7	7	3	2	6	8	8	7	2	4	2	3	2	3	0	0	2	3	2	1	3	1	2	4	2	6	3
A0A7I2V2X6	#	541	#	2	3	0	3	9	5	4	4	1	8	7	9	1	2	0	1	2	0	4	8	6	3	2	2	7	4	6	3	0	1	3	1	1	1	0	0	4	1	3	3	3	1	1	1	1	2
A0A7I2V2X9	#	175	#	0	0	0	0	0	0	0	0	0	0	0	0	0	1	0	0	1	0	0	0	0	0	0	0	0	0	0	0	0	0	0	0	0	0	0	0	0	0	0	0	0	0	0	0	0	0
A0A7I2V2Y2	#	458	#	0	0	0	0	0	1	0	0	0	0	0	0	0	0	0	0	0	0	0	0	0	0	0	0	2	0	2	0	0	0	0	0	0	0	0	0	0	0	0	0	0	0	0	0	0	0
A0A7I2V2Z6	#	780	#	0	0	0	0	0	0	0	0	0	0	0	1	0	0	0	0	0	0	0	0	0	0	0	0	0	1	2	0	0	0	0	0	0	0	0	0	0	0	0	0	0	0	0	0	0	0
A0A7I2V351	#	504	#	2	2	2	0	1	2	4	4	3	3	1	1	0	2	2	0	2	2	1	0	0	0	1	1	1	1	0	1	0	0	0	2	2	1	0	0	3	4	2	0	0	0	1	2	0	1
A0A7I2V361	#	1081	#	0	0	0	0	0	0	0	0	0	0	0	0	0	0	0	0	0	0	0	0	0	0	0	1	0	0	0	0	0	0	0	0	0	0	0	0	0	0	0	0	0	0	0	0	0	0
A0A7I2V367	#	192	#	0	0	0	0	0	0	0	0	0	1	0	0	0	0	0	0	0	0	0	0	0	0	0	0	0	0	0	0	0	0	0	0	0	0	0	0	0	0	0	0	0	0	0	0	0	0
A0A7I2V370	#	302	#	0	0	0	0	1	1	0	2	0	1	0	0	0	0	1	0	0	1	1	0	0	0	0	0	1	1	1	0	0	0	0	1	2	0	0	0	1	1	1	0	0	0	2	2	0	0
A0A7I2V377	#	233	#	0	0	0	0	0	0	0	1	0	0	0	0	0	0	0	0	0	0	0	0	0	0	0	0	0	0	0	0	0	0	0	0	0	0	0	0	0	0	0	0	0	0	0	0	0	0
A0A7I2V381	#	1432	#	0	0	0	0	0	0	0	0	0	0	0	0	0	0	0	0	0	0	0	0	0	0	0	0	1	0	0	0	2	1	0	0	0	0	0	0	0	1	0	0	0	0	0	1	0	0
A0A7I2V383	#	365	#	0	0	0	0	0	0	0	0	0	0	0	0	0	0	0	0	0	0	0	0	0	0	0	0	0	0	0	0	0	0	0	0	0	0	0	0	0	0	0	0	0	0	0	0	0	0
A0A7I2V389	#	885	#	0	0	0	0	2	1	0	0	0	1	1	0	0	0	0	0	0	0	0	0	0	0	0	0	0	0	0	0	0	0	0	0	0	0	0	0	0	0	0	0	0	0	0	0	0	0
A0A7I2V390	#	296	#	0	0	0	0	0	0	0	0	0	0	0	0	0	0	0	0	0	0	0	0	0	0	0	0	0	0	0	0	1	0	0	0	0	0	0	0	1	0	0	0	0	0	0	0	0	0
A0A7I2V3A9	#	987	#	0	0	0	0	0	0	7	10	10	0	0	0	0	0	0	0	0	0	0	0	0	6	6	13	0	0	0	0	0	0	10	9	7	2	2	2	0	0	0	0	0	0	10	9	11	10
A0A7I2V3F1	#	788	#	0	0	0	0	0	0	0	0	0	0	0	0	0	0	0	0	0	0	0	0	0	0	0	0	0	0	0	0	0	0	0	0	0	0	0	0	0	0	1	0	0	0	0	0	0	0
A0A7I2V3F3	#	695	#	0	0	0	0	0	0	0	0	0	0	0	0	0	0	0	0	0	0	0	0	0	0	0	0	0	0	0	0	0	0	0	0	0	0	0	0	0	0	0	0	0	0	0	0	0	0
A0A7I2V3G1	#	137	#	0	0	0	0	0	0	0	0	0	1	0	0	0	0	0	0	0	0	0	0	0	0	0	0	0	0	0	0	0	0	0	0	0	0	0	0	0	0	0	0	0	0	0	0	0	0
A0A7I2V3H3	#	376	#	0	0	0	0	0	0	0	0	0	0	0	0	0	1	0	0	1	0	0	0	0	0	0	0	0	0	0	0	0	0	0	0	0	0	0	0	0	0	0	0	0	0	0	0	0	0
A0A7I2V3I0	#	472	#	0	0	1	0	0	0	0	0	0	0	0	0	0	0	0	0	0	0	2	3	7	4	5	2	1	2	2	0	0	0	1	2	3	0	0	0	3	2	3	1	1	1	2	1	1	0
A0A7I2V3I1	#	249	#	0	0	0	0	0	0	0	0	0	0	0	0	0	0	0	0	0	0	0	0	0	0	1	0	0	0	0	0	0	0	0	0	0	0	0	0	0	0	0	0	0	0	0	0	0	0
A0A7I2V3R8	#	319	#	0	0	0	0	0	0	0	0	0	0	0	0	0	0	0	0	0	0	0	1	2	0	0	0	0	0	0	0	0	0	0	0	0	0	0	0	0	0	0	0	0	0	0	0	0	0
A0A7I2V3T8	#	332	#	0	0	0	0	0	0	0	0	1	0	0	0	0	0	0	0	0	0	0	0	0	0	0	0	1	0	0	0	0	0	0	0	0	0	0	0	0	0	0	0	0	0	0	0	0	0
A0A7I2V3U3	#	324	#	0	0	0	0	0	0	0	0	0	0	0	0	0	0	0	0	0	0	0	0	0	0	0	0	0	0	0	0	0	0	1	6	0	0	0	0	0	0	0	0	0	0	0	0	0	0
A0A7I2V3V0	#	802	#	0	0	0	0	0	0	0	0	0	0	0	0	0	0	0	0	0	0	0	0	0	0	0	0	0	0	0	0	0	0	0	0	0	0	0	0	0	0	0	0	0	0	4	7	3	0
A0A7I2V3W3	#	754	#	0	0	0	0	0	0	0	0	0	0	0	0	0	0	0	0	0	0	0	0	0	0	1	0	0	0	0	0	0	0	0	0	0	0	0	0	0	0	0	0	0	0	0	0	0	0
A0A7I2V3Z0	#	746	#	1	1	1	0	0	0	0	0	0	1	0	0	0	0	0	0	0	0	0	0	0	0	0	0	0	0	0	1	1	0	0	0	0	0	0	0	0	0	0	0	0	0	0	0	0	0
A0A7I2V3Z3	#	399	#	0	0	0	0	0	0	0	0	0	0	0	0	0	0	0	0	0	0	0	0	0	0	0	0	0	0	0	0	0	0	0	0	0	0	0	0	0	0	0	0	0	0	0	0	0	0
A0A7I2V416	#	1048	#	0	0	0	0	0	0	0	0	0	0	0	0	0	0	0	0	0	0	0	0	0	0	0	0	0	0	0	0	0	0	0	0	0	0	0	0	0	0	0	0	0	0	0	0	0	0
A0A7I2V428	#	689	#	0	0	0	3	10	10	0	0	0	8	1	0	0	0	0	0	0	0	0	0	0	0	0	0	0	0	0	0	0	0	0	0	0	0	0	0	0	0	0	0	0	0	0	0	0	0
A0A7I2V464	#	360	#	0	0	0	0	1	0	0	1	0	0	0	0	0	0	0	0	0	0	0	2	1	0	0	0	0	0	0	0	0	0	0	0	0	0	0	0	0	0	0	0	0	0	0	0	0	0
A0A7I2V4G8	#	123	#	1	0	1	0	0	0	0	0	0	0	0	0	0	0	0	0	0	0	0	0	0	0	0	0	0	0	0	1	0	1	0	0	0	0	0	0	0	0	0	1	1	1	0	0	0	0
A0A7I2V4L7	#	601	#	0	0	0	0	0	0	0	0	0	0	0	0	0	0	0	0	0	0	0	0	0	0	0	0	0	0	0	0	0	0	0	0	0	0	0	0	0	0	0	0	0	0	0	0	0	0
A0A7I2V4P4	#	155	#	0	0	0	0	0	0	1	2	3	0	0	0	1	0	0	1	0	0	1	1	0	0	0	0	0	0	0	1	0	1	0	0	0	0	0	0	0	0	0	0	0	0	0	0	2	1
A0A7I2V4Y4	#	895	#	0	0	0	0	0	0	0	1	0	0	0	0	0	0	0	0	0	0	0	0	0	0	0	0	0	0	0	0	0	0	0	0	0	0	0	0	0	0	0	0	0	0	0	1	0	0
A0A7I2V4Z3	#	134	#	0	0	0	0	0	0	0	0	1	0	0	0	0	0	0	0	0	0	0	0	0	0	0	0	0	0	0	0	0	0	0	0	0	0	0	0	0	0	0	0	0	0	0	0	0	0
A0A7I2V540	#	804	#	0	0	0	0	0	0	0	0	0	0	0	0	0	0	0	0	0	0	0	0	0	6	7	9	0	0	0	0	0	0	6	6	4	0	0	0	0	0	0	0	0	0	0	0	0	3
A0A7I2V544	#	396	#	0	0	0	0	0	0	1	2	0	0	0	0	0	0	0	0	0	0	0	0	0	0	0	0	0	0	0	0	0	0	0	0	0	0	0	0	0	0	0	0	0	0	0	0	0	0
A0A7I2V5E0	#	312	#	0	0	0	0	0	0	0	0	0	0	0	0	0	0	0	0	0	0	0	0	0	0	0	0	0	0	0	0	0	0	0	1	0	0	0	0	0	0	0	0	0	0	0	0	0	0
A0A7I2V5F0	#	219	#	0	0	0	0	0	0	0	0	0	0	0	0	0	0	0	0	0	0	1	0	0	0	0	0	0	0	0	0	0	0	0	0	0	0	0	0	0	0	0	0	0	0	0	0	0	0
A0A7I2V5F4	#	144	#	0	0	0	0	0	0	0	0	0	0	0	0	0	0	0	0	0	0	0	0	0	0	0	0	0	0	0	0	0	0	0	0	0	0	0	0	0	0	0	0	0	0	0	0	0	0
A0A7I2V5J5	#	35	#	0	0	0	0	0	0	0	0	0	0	0	0	0	0	0	0	0	0	0	0	0	0	0	0	0	0	0	0	0	0	0	0	0	0	0	0	0	0	0	0	0	0	1	1	1	0
A0A7I2V5J8	#	201	#	0	0	0	0	0	0	2	0	1	0	0	0	0	0	0	0	0	0	0	0	0	1	1	1	2	1	0	0	0	0	2	1	2	0	0	0	0	2	2	0	0	0	0	0	0	0
A0A7I2V5L3	#	188	#	0	0	0	0	0	0	0	0	0	0	0	0	0	0	0	0	0	0	8	8	7	0	0	0	9	8	8	0	0	0	0	0	0	0	0	0	0	0	0	0	0	0	0	0	0	0
A0A7I2V5Q5	#	751	#	0	0	0	0	0	0	0	0	0	0	0	0	0	0	0	0	0	0	0	0	0	0	0	0	0	0	0	0	3	1	0	0	0	0	0	0	0	0	0	0	0	0	0	0	0	0
A0A7I2V5S2	#	305	#	0	0	0	1	4	6	0	0	0	1	1	0	0	0	0	0	0	0	2	3	4	0	0	0	0	0	0	0	0	0	0	0	0	0	0	0	0	0	0	0	0	0	3	2	1	0
A0A7I2V5T6	#	889	#	0	0	0	0	0	0	1	1	1	0	0	0	0	0	0	0	0	0	0	0	0	0	0	0	0	0	0	1	0	0	0	1	1	0	0	0	0	0	0	0	0	0	0	1	0	1
A0A7I2V5X1	#	268	#	0	0	0	0	0	0	0	0	0	1	1	0	0	0	0	0	0	0	0	0	0	0	0	0	0	1	1	1	1	1	1	1	1	0	0	0	0	0	0	0	0	0	1	1	1	0
A0A7I2V5Y3	#	99	#	0	0	0	0	0	0	0	0	0	0	0	0	0	0	0	0	0	0	0	0	0	0	0	0	0	0	0	0	0	0	0	0	0	0	0	0	0	1	1	0	0	0	0	0	0	0
A0A7I2Y1C3	#	1577	#	0	0	0	0	0	0	0	0	0	0	0	0	0	1	0	0	1	0	1	0	2	1	1	0	2	1	1	0	0	0	0	0	0	0	0	0	0	0	0	0	0	0	0	0	0	0
A0A7I2YBM0	#	1802	#	0	0	0	0	0	0	0	0	0	0	0	0	0	0	0	0	0	0	0	0	0	0	0	0	1	0	0	0	0	0	0	0	0	0	0	0	0	0	0	0	0	0	0	0	0	0
A0A7I2YME5	#	1014	#	0	0	0	0	0	0	0	0	0	0	0	0	0	0	0	0	0	0	0	0	0	0	0	0	0	1	0	0	0	0	0	0	0	0	0	0	0	0	0	0	0	0	0	0	0	0
A0A7I2YQC0	#	323	#	0	0	0	0	0	0	0	0	0	0	0	0	0	0	0	0	0	0	0	0	0	0	0	0	0	0	0	0	0	0	0	0	0	0	0	0	0	0	0	0	0	0	0	0	0	0
A0A7I2YQG2	#	216	#	0	0	0	0	0	0	0	0	0	0	0	0	0	0	0	0	0	0	5	5	6	0	0	0	0	0	0	0	1	0	0	0	0	0	0	0	0	0	0	0	0	0	0	0	0	0
A0A7I2YQN2	#	561	#	0	0	0	0	0	0	0	0	0	0	0	0	0	0	0	0	0	0	0	1	2	0	0	0	0	0	0	0	0	0	0	0	0	0	0	0	0	0	0	0	0	0	0	0	0	0
A0A7I2YQV1	#	109	#	0	1	0	0	0	0	0	0	0	0	0	0	0	0	0	0	0	0	0	0	0	0	0	0	0	1	0	0	0	0	0	0	0	0	0	0	2	3	5	0	0	0	0	0	0	0
A0A7I2YQX2	#	177	#	0	0	1	0	0	0	0	0	0	0	0	0	0	0	0	0	0	0	0	0	0	0	0	0	1	0	1	0	0	0	0	0	0	0	0	0	0	0	0	0	0	0	0	0	0	0
A0A7N4I394	#	994	#	0	0	0	1	0	1	0	0	0	0	0	0	0	0	0	0	0	0	0	1	2	0	1	1	1	1	1	0	0	0	1	1	0	0	0	0	2	1	0	0	0	0	0	0	1	0
A0A7P0MKV3	#	359	#	0	0	0	0	0	0	0	0	0	0	0	0	0	0	0	0	0	0	0	0	0	0	0	0	0	0	0	0	0	0	1	0	0	0	0	0	0	0	0	0	0	0	0	0	0	0
A0A7P0MQR8	#	7385	#	0	0	0	0	0	0	0	0	0	0	0	0	0	0	0	0	0	0	0	0	0	0	0	0	0	0	0	0	0	0	0	0	0	0	0	0	0	0	0	0	0	0	0	0	0	1
A0A7P0T7D6	#	438	#	0	0	0	0	0	0	0	0	0	0	0	0	0	0	0	0	0	0	0	0	0	0	0	0	0	0	0	0	0	0	0	0	0	0	0	0	0	0	0	0	0	0	0	1	0	0
A0A7P0T7Z1	#	626	#	1	1	1	0	0	0	0	0	0	0	0	0	0	0	0	0	0	0	0	0	0	0	0	0	0	0	0	0	0	0	0	0	0	0	0	0	0	0	0	0	0	0	0	0	0	0
A0A7P0T7Z2	#	1784	#	0	0	0	0	0	0	0	0	0	0	0	0	0	0	0	0	0	0	0	0	0	0	0	0	0	0	0	0	0	0	0	0	0	0	0	0	1	0	0	0	0	0	0	0	0	0
A0A7P0T7Z5	#	272	#	0	0	0	0	0	0	0	0	0	0	0	0	0	0	0	0	0	0	0	0	1	0	0	0	0	0	0	0	0	0	0	0	0	0	0	0	0	0	0	0	0	0	0	0	0	0
A0A7P0T7Z6	#	220	#	0	0	0	0	0	0	0	0	0	0	0	0	0	0	0	0	0	0	0	0	0	0	1	1	0	0	0	0	0	0	0	0	0	0	0	0	1	0	1	0	0	0	0	0	0	0
A0A7P0T808	#	694	#	0	0	0	0	0	0	3	2	1	1	0	0	0	0	0	0	0	0	0	0	0	1	0	0	0	0	0	0	0	0	0	1	1	0	0	0	4	2	5	0	0	0	0	0	0	1
A0A7P0T823	#	813	#	0	0	0	0	0	0	3	2	2	0	0	0	0	0	0	0	0	0	0	0	0	0	0	0	0	0	0	3	4	1	0	0	0	0	0	0	3	4	4	0	0	0	4	3	1	1
A0A7P0T826	#	61	#	0	0	0	0	0	0	0	0	0	0	0	0	0	0	0	0	0	0	0	0	0	0	0	0	0	0	0	0	0	0	0	0	0	0	0	0	0	0	0	0	0	0	0	0	0	0
A0A7P0T840	#	600	#	4	3	3	1	6	7	14	14	16	10	4	2	2	4	2	2	4	2	3	1	0	4	4	5	5	6	3	10	9	9	7	7	9	1	1	0	11	11	14	2	1	1	14	11	14	8
A0A7P0T850	#	189	#	0	0	0	0	0	0	0	0	0	0	0	0	0	0	0	0	0	0	0	0	0	0	0	0	0	0	0	0	0	0	0	0	0	0	0	0	1	1	0	0	0	0	0	1	0	0
A0A7P0T862	#	404	#	0	0	0	0	0	0	0	0	0	0	0	0	0	0	0	0	0	0	0	0	1	1	1	1	0	0	0	0	0	0	0	0	0	0	0	0	0	0	0	0	0	1	0	0	0	0
A0A7P0T870	#	1066	#	0	0	0	0	0	0	2	0	2	0	0	0	0	0	0	0	0	0	0	0	0	0	0	0	0	0	0	0	0	0	0	0	0	0	0	0	0	0	0	0	0	0	1	0	0	0
A0A7P0T883	#	2301	#	0	0	0	0	0	0	0	0	0	0	0	0	0	0	0	0	0	0	0	0	0	1	0	0	0	0	0	0	0	0	0	0	0	0	0	0	0	0	0	0	0	0	0	0	0	0
A0A7P0T8C0	#	481	#	0	0	0	0	0	0	2	3	0	0	0	0	0	0	0	0	0	0	1	0	0	0	0	0	0	0	0	0	0	0	0	0	0	0	0	0	2	2	2	0	0	0	1	1	0	0
A0A7P0T8C1	#	95	#	0	1	0	0	0	0	0	0	0	0	0	0	0	0	0	0	0	0	0	0	0	0	0	0	0	0	0	0	0	0	0	0	0	0	0	0	0	0	0	0	0	0	0	0	0	0
A0A7P0T8C5	#	322	#	0	0	0	0	2	0	0	0	0	0	0	0	0	0	0	0	0	0	0	0	0	0	0	0	0	0	0	0	0	0	0	0	0	0	0	0	0	0	0	1	0	0	0	0	0	0
A0A7P0T8D3	#	47	#	0	0	0	0	0	0	0	0	0	0	0	0	0	0	0	0	0	0	0	0	0	0	0	0	0	0	0	0	0	0	0	0	0	0	0	1	0	0	0	0	0	0	0	0	0	0
A0A7P0T8F5	#	282	#	0	0	0	0	0	0	0	0	0	0	0	0	0	1	0	0	1	0	0	0	0	0	0	0	0	0	0	0	0	0	0	0	0	0	0	0	0	0	0	0	0	0	0	0	0	0
A0A7P0T8G2	#	279	#	0	0	0	0	0	0	0	0	0	0	0	0	0	0	0	0	0	0	0	0	0	0	0	0	0	0	0	0	0	0	0	0	0	0	0	0	0	0	0	0	0	0	0	0	0	0
A0A7P0T8G6	#	335	#	4	3	5	1	1	0	4	3	1	2	1	3	0	2	0	0	2	0	1	1	0	2	2	2	1	2	2	0	0	0	0	1	0	0	0	0	0	0	0	0	0	1	1	2	1	0
A0A7P0T8G7	#	345	#	0	0	0	0	0	0	0	0	0	0	0	0	0	0	0	0	0	0	0	0	0	0	0	0	0	0	0	0	0	0	0	0	0	0	0	0	0	0	0	0	0	0	0	0	0	0
A0A7P0T8J3	#	488	#	0	0	0	0	5	5	0	0	0	3	0	0	0	0	0	0	0	0	0	0	0	0	0	0	0	0	0	0	0	0	1	0	1	0	0	0	0	0	0	0	0	0	0	0	0	0
A0A7P0T8J7	#	329	#	0	0	0	0	0	0	0	0	0	2	0	0	0	0	0	0	0	0	0	0	0	0	0	0	0	0	0	0	0	0	0	0	0	0	0	0	0	0	0	0	0	0	0	0	0	0
A0A7P0T8K2	#	503	#	0	0	0	0	0	0	0	0	0	0	0	0	0	0	0	0	0	0	0	0	0	0	0	0	1	0	0	0	0	0	0	0	0	0	0	0	0	0	0	0	0	0	0	0	0	0
A0A7P0T8L6	#	568	#	0	0	0	0	0	0	2	1	3	0	0	0	0	0	1	0	0	1	1	1	1	0	0	0	1	2	3	1	2	2	0	0	0	0	0	0	0	0	0	1	0	0	0	0	0	3
A0A7P0T8Q5	#	754	#	0	0	0	0	0	0	0	0	0	0	0	0	0	0	0	0	0	0	0	0	0	0	0	0	0	0	0	0	0	0	0	0	0	0	0	0	0	0	0	0	0	0	6	5	5	0
A0A7P0T8S1	#	2442	#	0	0	0	0	0	0	0	0	0	0	0	0	0	0	0	0	0	0	0	0	0	0	0	0	0	0	0	0	0	0	0	0	0	0	0	0	0	0	0	0	0	0	0	0	0	0
A0A7P0T8U6	#	2517	#	0	0	0	0	0	0	0	0	0	0	0	0	0	0	0	0	0	0	0	0	0	0	0	0	0	0	0	0	0	0	0	0	0	0	0	0	0	0	0	0	0	0	0	0	0	0
A0A7P0T8U9	#	1300	#	0	0	0	0	0	0	0	1	0	0	0	0	0	0	0	0	0	0	0	0	0	0	0	0	0	0	0	0	0	0	0	0	0	0	0	0	0	0	0	0	0	0	0	0	0	0
A0A7P0T8W2	#	97	#	0	0	0	0	2	2	0	0	0	0	0	0	0	0	0	0	0	0	0	0	0	0	0	0	0	1	1	0	0	0	0	0	0	0	0	0	1	0	2	0	0	0	0	2	0	0
A0A7P0T8X1	#	479	#	0	0	0	0	0	0	0	0	0	0	0	0	0	0	0	0	0	0	0	0	0	0	0	0	0	0	0	1	5	6	0	0	0	0	0	0	0	0	0	0	0	0	0	0	0	0
A0A7P0T8Y0	#	1682	#	0	0	0	0	0	0	0	0	0	0	0	0	0	0	0	0	0	0	0	0	0	0	0	0	0	0	0	0	0	0	0	0	0	0	0	0	0	0	0	0	0	0	0	1	0	0
A0A7P0T8Z9	#	91	#	0	0	0	0	0	0	0	0	0	0	0	0	0	0	0	0	0	0	0	0	0	0	0	0	0	0	0	0	0	0	0	0	0	0	0	0	0	0	0	0	0	0	0	0	0	0
A0A7P0T917	#	719	#	0	0	0	0	0	0	0	0	0	0	0	0	0	0	0	0	0	0	4	1	0	1	2	1	0	0	0	0	0	0	5	3	2	0	0	0	0	0	0	0	0	0	0	0	0	0
A0A7P0T931	#	425	#	0	0	0	0	0	0	0	0	0	0	0	0	0	0	0	0	0	0	0	0	0	0	0	0	0	0	0	0	0	0	0	0	0	0	0	0	0	0	0	0	0	0	0	0	0	0
A0A7P0T932	#	374	#	0	0	0	0	0	0	0	0	0	0	0	0	0	0	0	0	0	0	0	0	0	0	0	0	0	0	0	0	0	0	0	0	0	0	0	0	1	3	2	0	0	0	0	0	0	0
A0A7P0T937	#	591	#	0	0	0	0	0	0	0	0	0	0	0	0	0	0	0	0	0	0	0	0	0	0	0	0	0	0	0	0	0	0	0	0	0	0	0	0	0	0	0	0	0	0	0	0	0	0
A0A7P0T938	#	5093	#	0	0	0	0	0	0	0	0	0	0	0	0	0	0	0	0	0	0	0	0	0	0	0	0	0	0	0	0	0	0	0	1	0	0	0	0	0	0	0	0	0	0	0	0	0	0
A0A7P0T944	#	756	#	0	0	0	0	0	0	0	0	0	0	0	0	0	0	0	0	0	0	0	0	0	0	0	0	0	0	0	1	0	0	0	0	0	0	0	0	0	0	0	0	0	0	0	0	0	1
A0A7P0T963	#	1667	#	0	1	0	0	0	0	0	0	0	0	0	0	0	0	0	0	0	0	0	0	0	0	0	0	0	0	0	0	0	0	0	0	0	0	0	0	0	0	0	0	0	0	0	0	0	0
A0A7P0T973	#	444	#	0	0	0	0	0	0	3	8	7	0	0	0	0	0	0	0	0	0	0	0	0	0	0	0	0	0	0	0	0	0	0	0	0	0	0	0	0	0	0	0	0	0	0	0	0	0
A0A7P0T9F7	#	603	#	2	3	1	0	0	0	1	1	2	0	0	0	0	1	1	0	1	1	6	2	1	0	0	0	1	1	2	0	0	0	0	0	0	0	0	0	4	3	3	1	1	0	0	0	0	0
A0A7P0T9G2	#	227	#	0	0	0	0	0	0	0	0	0	0	0	0	0	0	0	0	0	0	0	0	0	0	0	0	0	0	0	0	0	0	0	0	0	0	0	0	0	0	0	0	0	0	0	0	0	0
A0A7P0T9G4	#	1440	#	0	0	0	0	0	0	0	0	0	0	0	0	0	0	0	0	0	0	0	0	0	0	0	0	0	0	0	0	0	0	0	0	0	0	0	0	0	0	0	0	0	0	0	0	0	0
A0A7P0T9G6	#	497	#	1	2	1	0	0	0	0	0	0	0	1	1	0	0	0	0	0	0	0	0	0	0	0	0	0	0	1	0	0	0	0	0	0	0	0	0	0	1	1	0	0	0	0	0	0	0
A0A7P0T9K1	#	1637	#	0	0	0	0	0	0	0	0	0	0	0	0	0	0	0	0	0	0	0	0	0	0	0	0	0	0	0	0	0	0	0	0	0	0	0	0	0	0	0	0	0	0	0	0	0	0
A0A7P0T9R7	#	204	#	0	1	1	0	0	0	2	1	2	2	0	1	1	1	1	1	1	1	0	0	0	2	2	2	2	2	2	2	0	1	1	1	1	1	1	1	1	1	0	1	1	1	1	1	1	0
A0A7P0T9T8	#	754	#	0	0	0	0	0	0	0	0	0	0	0	0	0	0	0	0	0	0	0	1	1	0	0	1	0	0	0	0	0	0	0	0	0	0	0	0	0	0	0	0	0	0	0	0	0	0
A0A7P0TA36	#	347	#	0	0	0	0	0	0	0	0	0	0	0	0	0	0	0	0	0	0	0	1	0	0	0	0	0	0	0	0	0	0	0	0	0	0	0	0	0	0	0	0	0	0	0	0	0	0
A0A7P0TA76	#	712	#	3	3	5	0	2	1	0	0	0	4	1	1	0	0	0	0	0	0	0	0	0	1	1	3	0	0	0	0	0	0	1	4	3	0	0	0	4	6	4	0	0	0	3	3	3	0
A0A7P0TA85	#	266	#	0	0	0	0	0	0	3	1	3	0	0	0	0	0	0	0	0	0	0	0	0	0	0	0	0	0	0	0	2	5	0	0	0	0	0	0	0	0	0	0	0	0	0	0	0	0
A0A7P0TAA4	#	133	#	0	0	0	0	0	0	0	0	0	0	0	0	0	0	0	0	0	0	0	0	0	0	0	0	0	0	0	0	0	0	0	0	0	0	0	0	0	0	0	0	0	0	0	0	0	0
A0A7P0TAD2	#	1180	#	0	0	0	0	0	0	0	0	0	0	0	0	0	0	0	0	0	0	0	0	0	0	0	0	0	0	0	0	0	0	0	0	0	0	0	0	0	0	0	0	0	0	0	0	0	0
A0A7P0TAE3	#	612	#	0	0	0	0	0	0	0	0	0	0	0	0	0	0	0	0	0	0	0	0	0	0	0	0	0	0	0	0	0	0	0	0	0	0	0	0	0	0	0	0	0	0	0	0	0	0
A0A7P0TAI0	#	616	#	0	0	0	0	0	0	0	0	0	0	0	0	0	0	0	0	0	0	0	0	0	0	0	0	0	0	0	0	0	0	0	0	0	0	0	0	0	0	0	1	2	3	0	0	0	0
A0A7P0TAL1	#	12	#	0	0	0	0	0	0	1	0	0	0	0	0	0	0	0	0	0	0	0	0	0	0	0	0	0	0	0	0	0	0	0	0	0	0	0	0	0	0	0	0	0	0	0	0	0	0
A0A7P0TAN7	#	623	#	0	0	0	0	0	0	0	0	0	0	1	1	0	0	0	0	0	0	0	0	0	0	1	2	0	0	0	0	0	0	1	1	1	3	1	3	0	0	0	0	0	0	2	1	1	0
A0A7P0TAQ9	#	768	#	0	0	0	0	1	1	1	2	2	0	1	0	0	0	0	0	0	0	0	0	0	0	0	0	0	0	0	1	1	1	0	0	0	0	0	0	0	0	0	0	0	0	1	0	0	0
A0A7P0TAW3	#	772	#	0	0	0	0	0	0	7	7	6	0	0	0	0	0	0	0	0	0	0	0	0	0	0	0	0	0	0	0	8	5	0	0	0	0	0	0	0	0	0	0	0	0	0	0	0	0
A0A7P0TB36	#	623	#	1	2	2	6	11	8	0	0	0	10	7	6	1	3	0	1	3	0	7	7	8	9	7	16	3	2	2	7	7	9	8	8	8	9	11	14	7	6	7	0	0	0	8	8	6	0
A0A7P0TB45	#	216	#	0	0	0	0	3	1	0	0	0	0	0	0	1	1	0	1	1	0	2	1	0	0	0	0	0	0	0	0	0	0	1	0	1	1	1	1	0	0	0	0	0	0	0	1	2	3
A0A7P0TBF0	#	858	#	0	0	0	0	0	0	0	0	0	0	0	0	0	0	0	0	0	0	0	0	0	0	0	0	0	0	0	0	0	0	0	0	0	0	0	0	0	0	0	0	0	0	0	0	0	0
A0A7P0TBF8	#	533	#	0	1	2	0	0	0	2	2	1	0	0	0	0	1	0	0	1	0	0	0	0	0	0	0	2	1	2	11	13	9	0	0	0	0	0	0	2	2	2	0	1	0	0	0	0	9
A0A7P0Z455	#	4609	#	0	0	0	0	0	0	0	0	0	0	0	0	0	0	0	0	0	0	0	0	0	0	0	0	0	0	0	0	0	0	0	0	0	0	0	0	0	0	0	0	0	0	0	0	0	0
A0A7P0Z489	#	8925	#	0	0	0	0	0	0	0	0	0	0	0	0	0	0	0	0	0	0	0	0	0	1	0	0	0	0	0	0	0	0	0	0	0	0	0	0	0	0	0	0	0	0	0	0	0	0
A0A7P0Z497	#	181	#	0	0	0	0	0	0	2	3	3	0	0	0	0	0	0	0	0	0	0	0	0	0	1	1	0	0	0	5	5	5	0	0	0	0	0	0	2	4	6	0	0	0	0	0	0	0
A0A7P0Z4C3	#	1261	#	0	0	0	0	0	0	0	0	0	0	0	0	0	0	0	0	0	0	0	0	0	0	0	0	0	0	0	0	0	0	0	0	0	0	0	0	0	0	0	0	0	0	0	0	0	0
A0A7P0Z4D3	#	870	#	0	0	0	0	0	0	0	0	0	0	0	0	0	0	0	0	0	0	0	0	0	0	0	0	0	0	0	0	0	0	0	0	0	0	0	0	0	0	0	0	0	0	0	0	0	0
A0A7P0Z4G5	#	360	#	0	0	0	0	0	0	0	0	0	0	0	0	0	0	0	0	0	0	0	0	0	0	0	1	0	0	0	0	0	0	0	0	0	0	0	0	0	0	0	0	0	0	0	0	0	0
A0A804D2Q3	#	106	#	0	0	0	0	0	1	0	0	0	0	0	0	0	0	0	0	0	0	0	0	0	0	0	0	0	0	0	0	0	0	0	0	0	0	0	0	0	0	0	0	0	0	0	0	0	0
A0A804F6T5	#	566	#	0	0	0	0	0	0	0	0	0	0	0	0	1	0	0	1	0	0	8	1	1	0	0	0	3	5	3	3	6	5	0	0	0	0	0	1	0	0	0	0	2	0	0	0	0	2
A0A804GS07	#	366	#	0	0	0	0	0	0	1	0	0	0	0	0	0	0	0	0	0	0	0	0	0	0	0	0	0	0	0	0	0	0	0	0	0	0	0	0	0	1	1	0	0	0	0	0	0	0
A0A804HHR9	#	5553	#	0	0	0	0	0	0	0	0	0	0	0	0	0	0	0	0	0	0	0	0	0	0	0	0	0	0	0	0	0	0	0	0	0	0	1	0	0	0	0	0	0	0	1	0	0	0
A0A804HHS6	#	738	#	0	0	0	0	0	0	0	0	0	0	0	0	0	0	0	0	0	0	0	0	0	0	0	0	0	0	0	0	0	0	0	0	0	0	0	0	0	0	0	0	0	0	0	0	0	0
A0A804HHT7	#	183	#	0	0	0	0	0	0	1	1	1	0	0	0	0	0	0	0	0	0	0	0	0	0	0	0	0	0	0	0	0	0	0	0	0	0	0	0	0	0	0	0	0	0	0	0	0	0
A0A804HHW1	#	181	#	0	0	0	0	0	0	0	0	0	0	0	0	0	0	0	0	0	0	0	0	0	0	0	0	0	0	0	0	0	0	0	0	0	0	0	0	1	0	0	0	0	0	0	0	0	0
A0A804HHW5	#	217	#	0	0	0	0	3	2	0	1	0	0	0	0	0	0	0	0	0	0	0	0	0	0	0	0	0	0	0	0	0	0	0	0	0	0	0	0	0	0	0	0	0	0	0	0	0	0
A0A804HHW7	#	1220	#	0	0	0	0	0	0	1	1	0	0	0	0	0	0	0	0	0	0	0	0	0	0	0	0	0	0	0	1	0	0	0	0	0	0	0	0	2	2	1	0	0	0	0	0	0	0
A0A804HHW9	#	1220	#	0	0	0	0	4	3	0	0	0	1	0	1	0	0	0	0	0	0	0	0	0	0	0	0	0	0	0	0	0	0	1	1	3	0	0	0	0	0	0	0	0	0	0	0	0	0
A0A804HHY9	#	1285	#	0	1	0	0	0	3	0	0	0	2	1	1	1	1	1	1	1	1	0	0	0	0	0	0	0	0	0	0	1	1	0	0	0	0	0	0	3	1	1	0	0	0	0	2	1	0
A0A804HI24	#	480	#	0	0	0	0	0	0	0	0	0	0	0	0	0	0	0	0	0	0	0	0	0	0	0	0	0	0	0	0	0	0	0	0	0	0	0	0	0	0	0	0	0	0	0	0	0	0
A0A804HI25	#	492	#	0	0	0	0	0	0	0	0	0	0	0	0	0	0	0	0	0	0	1	0	0	0	0	0	1	1	0	0	0	0	0	0	0	0	0	0	0	0	0	0	0	0	0	0	0	0
A0A804HI36	#	659	#	0	0	0	0	0	0	0	1	1	1	0	0	0	0	0	0	0	0	0	0	0	0	0	0	0	0	0	0	0	0	0	2	1	0	0	0	0	0	0	0	0	0	1	2	2	0
A0A804HI55	#	1414	#	0	0	0	0	0	0	0	0	0	0	0	0	0	0	0	0	0	0	0	0	0	0	0	0	0	0	0	0	0	0	0	0	0	0	0	0	0	0	0	0	1	0	0	0	0	0
A0A804HI58	#	176	#	0	0	0	0	0	0	0	0	0	0	0	0	0	0	0	0	0	0	1	0	0	0	0	0	0	0	0	0	0	0	0	0	0	0	0	0	0	0	0	0	0	0	0	0	0	0
A0A804HI65	#	847	#	1	0	0	0	0	0	0	0	0	0	0	0	0	0	0	0	0	0	0	0	0	0	0	0	0	0	0	0	0	0	0	0	0	0	0	0	0	0	0	0	0	0	0	0	0	0
A0A804HI79	#	156	#	0	0	0	0	2	2	0	0	0	1	0	0	0	0	0	0	0	0	0	0	0	0	0	0	0	0	0	0	0	0	0	0	0	0	0	0	1	2	1	0	0	0	0	0	0	0
A0A804HI83	#	1092	#	0	0	0	0	0	0	0	0	0	0	0	0	0	0	0	0	0	0	0	0	0	0	0	0	0	0	0	0	0	0	0	0	0	0	0	0	0	0	0	0	0	0	0	0	0	0
A0A804HIA4	#	1479	#	0	0	0	0	0	0	0	0	0	0	0	0	0	0	0	0	0	0	0	0	0	0	0	0	0	0	0	0	0	0	0	0	0	0	0	0	0	0	0	0	0	0	0	0	0	0
A0A804HIB8	#	189	#	0	0	0	0	0	0	0	0	0	0	0	0	0	0	0	0	0	0	0	0	0	0	0	0	0	1	0	0	0	0	0	0	0	0	0	0	0	0	0	0	0	0	0	0	0	0
A0A804HIB9	#	132	#	1	2	1	0	0	0	0	0	0	0	0	0	0	0	0	0	0	0	0	0	0	0	0	0	0	0	0	0	0	0	0	0	0	0	0	0	0	1	0	0	0	0	0	0	0	0
A0A804HIG4	#	1369	#	0	0	0	0	0	0	0	0	0	0	0	0	0	0	0	0	0	0	0	0	0	0	0	0	0	0	0	0	0	0	0	0	0	0	0	0	0	0	0	0	0	0	0	0	0	0
A0A804HIG6	#	288	#	0	0	0	0	0	0	0	0	0	0	0	0	0	0	0	0	0	0	0	0	0	0	0	0	0	0	0	0	0	0	0	0	0	0	0	0	0	0	0	0	0	0	0	0	0	0
A0A804HIH9	#	460	#	0	0	0	0	0	0	0	0	0	0	0	0	0	0	0	0	0	0	0	0	0	0	0	0	0	0	0	0	0	0	0	0	0	0	0	0	0	0	0	0	0	0	0	0	0	0
A0A804HIK0	#	800	#	0	0	0	0	0	0	0	0	0	0	0	0	0	0	0	0	0	0	0	0	0	0	0	0	0	0	0	0	0	0	0	0	0	0	0	0	0	0	0	0	0	0	0	0	0	0
A0A804HIK1	#	214	#	0	0	0	0	0	0	0	1	0	0	0	0	0	0	0	0	0	0	7	4	5	4	8	7	2	1	2	0	0	0	1	2	2	0	0	0	4	5	4	0	0	0	1	1	0	1
A0A804HIK9	#	188	#	0	0	0	0	0	0	0	0	0	0	0	2	0	0	0	0	0	0	0	0	0	0	0	0	0	0	0	0	0	0	0	0	0	0	0	0	0	0	0	0	0	0	0	0	0	0
A0A804HIM8	#	178	#	0	0	0	0	0	0	0	0	0	0	0	0	0	0	0	0	0	0	0	0	0	0	0	0	0	0	1	0	0	0	0	0	0	0	0	0	0	0	0	0	0	0	0	0	0	0
A0A804HIQ1	#	4588	#	0	0	0	0	0	0	0	0	0	0	0	0	0	0	0	0	0	0	0	0	0	0	0	0	0	0	1	0	0	0	0	0	0	0	0	0	0	0	0	0	0	0	0	0	0	0
A0A804HIT4	#	965	#	0	0	0	0	0	0	0	0	0	0	0	0	0	0	0	0	0	0	0	0	0	0	0	0	0	0	0	0	0	0	0	0	0	0	0	0	0	0	0	0	0	0	0	0	0	0
A0A804HJ06	#	154	#	1	1	1	0	0	0	0	0	0	0	0	0	0	0	0	0	0	0	0	0	0	0	0	0	0	0	0	1	0	0	0	0	0	0	0	0	0	0	0	0	0	0	0	0	0	0
A0A804HJ66	#	698	#	0	1	1	0	0	1	2	2	3	5	0	0	0	2	0	0	2	0	0	0	0	0	1	0	0	0	0	1	1	0	1	1	1	0	0	0	4	3	2	0	0	0	1	0	2	2
A0A804HJ87	#	555	#	0	0	0	0	0	0	0	0	0	0	0	0	0	0	0	0	0	0	0	0	0	0	0	0	0	1	0	0	0	0	0	0	0	0	0	0	0	0	0	0	0	0	0	0	0	0
A0A804HJA4	#	1839	#	0	1	0	0	1	0	1	4	2	0	1	1	0	1	0	0	1	0	0	0	0	2	0	0	1	1	0	0	0	0	0	0	0	0	0	0	4	6	4	0	0	0	1	2	1	1
A0A804HJC0	#	292	#	0	0	0	0	0	0	0	0	0	0	0	0	0	0	0	0	0	0	0	0	0	1	0	0	1	0	0	0	0	0	0	0	0	0	0	0	1	2	1	0	0	0	0	0	0	0
A0A804HJE3	#	217	#	1	2	1	0	0	0	0	0	0	0	1	1	0	0	0	0	0	0	0	0	0	0	0	0	0	0	0	0	0	0	0	0	0	0	0	0	0	0	0	0	0	1	0	0	0	0
A0A804HJX8	#	4418	#	0	0	0	0	0	0	0	0	0	0	0	0	0	0	0	0	0	0	0	0	0	0	0	0	0	0	0	0	0	0	0	0	0	0	0	0	0	1	0	0	0	0	0	0	0	0
A0A804HK64	#	1083	#	0	0	0	0	0	0	0	0	0	0	0	0	0	0	0	0	0	0	0	0	0	0	0	0	0	0	0	0	0	0	0	0	0	0	0	0	0	0	0	0	0	1	0	0	0	0
A0A804HK76	#	2562	#	0	0	0	0	0	0	10	10	7	0	0	0	0	0	0	0	0	0	0	0	0	0	3	3	0	0	0	10	9	6	3	2	3	0	0	0	3	2	3	0	0	0	7	5	6	10
A0A804HKC5	#	232	#	1	1	2	0	0	0	0	0	0	0	0	0	0	0	0	0	0	0	0	0	0	0	0	0	0	0	0	0	0	0	0	0	0	0	0	0	1	0	1	0	0	0	1	1	1	0
A0A804HKE7	#	2296	#	0	0	0	0	0	0	0	0	0	0	0	0	0	0	0	0	0	0	0	0	0	0	0	0	0	0	0	0	0	0	0	0	0	0	0	0	0	0	0	0	0	0	0	0	0	0
A0A804HKJ6	#	931	#	0	0	0	0	0	0	0	0	0	0	0	0	0	0	0	0	0	0	0	0	0	0	0	0	0	0	0	0	0	0	0	0	0	0	0	0	0	0	0	0	0	0	0	0	0	0
A0A804HKK1	#	52	#	0	0	0	0	0	0	0	0	0	0	0	0	0	0	0	0	0	0	0	0	1	0	0	0	0	0	0	0	0	0	0	0	0	0	0	0	0	0	0	0	0	0	0	0	0	0
A0A804HKV3	#	332	#	0	0	0	0	0	0	0	1	1	0	0	0	0	0	0	0	0	0	0	0	0	0	0	0	0	0	0	0	0	0	0	0	0	0	0	0	0	0	0	0	0	0	0	0	0	0
A0A804HKX1	#	1285	#	0	0	0	0	0	0	0	0	0	0	0	0	0	0	0	0	0	0	0	0	0	0	0	0	0	0	0	0	0	0	0	0	0	0	0	0	0	0	0	0	0	0	0	0	0	0
A0A804HLD1	#	212	#	0	0	0	0	0	0	0	0	0	0	0	0	0	0	0	0	0	0	0	0	0	0	0	0	0	0	0	0	0	0	0	0	0	0	1	0	0	0	0	0	0	0	0	0	0	0
A0A804HLL8	#	33	#	0	0	0	0	0	1	0	0	0	0	0	0	0	0	0	0	0	0	0	0	0	0	0	0	0	0	0	0	0	0	0	0	0	0	0	0	0	0	0	0	0	0	0	0	0	0
A0A8C8KBL6	#	1058	#	0	1	0	0	0	0	0	0	0	0	0	0	0	0	0	0	0	0	0	0	0	0	0	0	0	0	0	1	0	0	0	0	0	0	0	0	0	0	0	0	0	0	0	0	0	0
A0A8C8KDW0	#	591	#	0	0	0	0	0	0	0	0	0	0	0	0	0	0	0	0	0	0	0	0	0	0	0	0	0	0	0	0	0	0	0	0	0	0	0	0	0	0	0	0	0	0	0	0	0	0
A0A8C8KQ56	#	261	#	0	0	0	0	0	0	0	0	0	0	0	0	0	0	0	0	0	0	0	0	0	0	0	0	0	0	0	0	0	0	0	0	0	0	0	0	0	0	0	0	0	0	0	0	0	0
A0A8C8P5L8	#	2574	#	0	0	0	0	0	0	0	1	2	0	0	0	0	0	0	0	0	0	1	0	0	0	0	0	0	0	1	0	0	0	0	0	0	0	0	0	0	0	0	0	0	0	0	0	0	0
A0A8C8UXK2	#	161	#	0	0	0	0	0	0	0	0	0	0	0	0	0	0	0	0	0	0	0	0	0	0	0	0	0	1	0	0	0	0	0	0	0	0	0	0	0	0	0	0	0	0	0	0	0	0
A0A8I5KND9	#	661	#	1	1	1	1	1	0	0	0	0	0	2	1	0	0	0	0	0	0	0	0	0	1	0	2	2	1	2	0	0	0	0	0	0	0	0	0	0	0	0	0	0	0	0	0	0	0
A0A8I5KNT2	#	318	#	0	0	0	0	0	0	1	0	0	0	0	0	0	0	0	0	0	0	0	0	0	0	0	0	0	0	0	0	0	0	0	0	0	0	0	0	0	0	0	0	0	0	0	0	0	1
A0A8I5KNU9	#	462	#	5	3	4	4	14	10	5	4	8	7	2	6	0	1	0	0	1	0	4	3	4	1	3	2	7	5	4	7	8	6	5	5	3	1	2	1	3	4	5	2	3	5	3	6	4	6
A0A8I5KP51	#	608	#	0	0	0	0	0	0	0	0	0	0	0	0	0	0	0	0	0	0	0	0	0	0	0	0	0	0	0	0	0	0	0	0	0	0	0	0	0	0	1	0	0	0	0	0	0	0
A0A8I5KP74	#	135	#	0	0	0	0	0	0	2	2	2	0	0	1	0	0	0	0	0	0	0	0	0	1	0	0	0	0	0	0	3	1	0	1	0	0	0	0	0	0	0	0	0	0	2	1	1	2
A0A8I5KP93	#	297	#	0	0	0	0	0	0	0	0	0	0	0	0	0	0	0	0	0	0	0	0	0	0	0	0	0	0	0	0	0	0	0	0	0	0	0	0	0	1	0	0	0	0	0	0	0	0
A0A8I5KPC0	#	696	#	0	1	1	0	0	0	0	0	0	0	0	0	0	0	0	0	0	0	0	0	0	0	0	0	0	0	0	0	0	0	0	0	0	0	0	0	0	0	0	0	0	0	0	0	0	0
A0A8I5KPU0	#	239	#	0	0	0	0	0	0	0	0	0	2	0	1	0	0	0	0	0	0	0	0	0	0	0	0	0	0	0	0	0	0	0	0	0	0	0	0	0	0	0	0	0	0	0	0	0	0
A0A8I5KQ98	#	1169	#	0	0	0	0	0	0	0	0	0	0	0	0	0	0	0	0	0	0	0	0	1	0	0	0	0	0	0	0	0	0	0	0	0	0	0	0	0	0	0	0	0	0	0	0	0	0
A0A8I5KQA0	#	899	#	0	0	0	0	0	0	0	0	0	0	0	0	0	0	0	0	0	0	0	0	0	0	0	0	0	0	0	0	0	0	0	0	0	0	0	0	0	0	0	0	0	0	0	0	0	0
A0A8I5KQF5	#	554	#	0	0	0	0	0	0	0	0	0	0	0	0	0	0	0	0	0	0	0	0	0	0	0	0	0	0	1	0	0	0	0	0	0	0	0	0	0	0	0	0	0	0	0	0	0	0
A0A8I5KQG9	#	479	#	0	0	0	0	0	0	0	0	0	0	0	0	0	0	0	0	0	0	0	0	0	0	0	0	0	0	0	0	0	0	0	0	0	0	0	0	0	0	0	0	0	0	0	0	0	0
A0A8I5KQP9	#	52	#	0	0	0	0	0	0	0	0	0	0	0	0	0	0	0	0	0	0	0	0	0	0	0	0	0	0	0	0	0	0	0	0	0	0	0	0	0	0	0	0	0	0	0	0	0	0
A0A8I5KR56	#	356	#	1	0	0	0	0	0	0	0	0	0	0	0	0	0	0	0	0	0	0	0	0	0	0	0	0	0	0	0	0	0	0	0	0	0	0	0	0	0	0	0	0	0	0	0	0	0
A0A8I5KR98	#	928	#	0	0	0	0	0	0	0	0	0	0	0	0	0	0	0	0	0	0	0	0	0	0	0	0	0	0	0	0	0	0	0	0	0	1	1	0	0	0	1	0	0	0	0	0	0	0
A0A8I5KRB8	#	774	#	0	0	0	0	0	0	0	0	0	1	1	0	0	0	0	0	0	0	0	0	0	0	0	1	0	0	0	0	0	0	0	0	0	0	0	0	0	0	0	0	0	0	0	0	0	0
A0A8I5KRH8	#	789	#	0	0	0	0	0	0	0	0	1	0	0	0	0	0	0	0	0	0	0	0	0	0	0	0	0	0	0	0	0	0	0	0	0	0	0	0	0	0	0	0	0	0	0	0	0	0
A0A8I5KRK1	#	1381	#	0	0	0	0	0	0	0	0	0	0	0	0	0	0	0	0	0	0	0	0	0	0	0	0	0	0	0	0	0	0	0	0	0	0	0	0	0	0	0	0	0	0	0	0	0	0
A0A8I5KRL9	#	952	#	0	0	0	0	0	0	0	0	0	0	0	0	0	0	0	0	0	0	0	0	0	0	0	0	0	0	0	0	0	0	0	0	0	0	0	0	0	0	0	0	0	0	0	0	0	0
A0A8I5KRS9	#	1961	#	0	0	0	0	0	1	0	0	0	0	0	0	0	0	0	0	0	0	0	0	0	0	0	1	0	0	0	0	0	0	1	0	0	0	0	0	0	0	0	0	0	0	0	0	0	0
A0A8I5KRT5	#	50	#	0	0	0	0	0	0	0	0	0	0	0	0	0	0	0	0	0	0	0	0	0	0	0	0	0	0	0	1	0	0	0	0	0	0	0	0	0	0	0	0	0	0	0	0	0	0
A0A8I5KRT9	#	458	#	0	0	0	0	0	0	0	0	0	0	0	0	0	0	0	0	0	0	0	0	0	0	0	0	0	0	0	0	0	0	0	0	0	0	0	0	0	0	0	0	0	0	0	0	0	0
A0A8I5KS37	#	725	#	0	0	0	0	0	0	0	0	0	0	0	0	0	0	0	0	0	0	0	0	0	0	0	0	1	0	0	0	0	0	0	0	0	0	0	0	0	0	0	0	0	0	0	0	0	0
A0A8I5KSC3	#	891	#	0	0	0	0	0	0	0	0	0	0	0	0	0	0	0	0	0	0	0	0	0	0	0	0	0	0	0	0	0	0	0	0	0	0	0	0	0	0	0	0	0	0	0	0	0	0
A0A8I5KSD5	#	4453	#	1	0	0	0	1	0	0	0	0	0	0	0	0	0	0	0	0	0	0	0	0	0	0	0	0	0	0	1	0	0	0	0	0	0	0	0	0	0	0	0	0	0	0	0	0	1
A0A8I5KSE2	#	4130	#	0	0	0	0	0	0	0	0	0	0	0	0	0	0	0	0	0	0	0	0	0	0	0	0	0	0	0	0	0	0	0	0	0	0	0	0	0	0	0	0	0	0	0	0	1	0
A0A8I5KSW3	#	89	#	0	1	1	0	0	0	0	0	0	0	0	0	0	0	0	0	0	0	0	0	0	0	0	0	1	0	0	0	0	0	0	0	0	0	0	0	0	0	0	0	0	0	0	0	0	0
A0A8I5KSY6	#	1162	#	0	0	1	5	5	4	0	0	0	1	2	3	0	0	0	0	0	0	0	0	0	0	0	0	0	0	0	0	0	0	0	0	0	0	0	0	0	0	0	0	0	0	0	0	0	0
A0A8I5KT00	#	1484	#	0	0	0	0	1	1	0	0	0	0	0	0	0	0	0	0	0	0	0	0	0	0	0	1	0	0	0	0	0	0	0	0	0	0	0	0	1	0	0	0	0	0	0	0	0	0
A0A8I5KT93	#	1292	#	0	0	0	0	0	0	0	0	0	0	0	0	0	0	0	0	0	0	0	0	0	0	0	0	0	0	0	0	0	0	0	0	0	0	0	0	0	0	0	0	0	0	0	0	0	0
A0A8I5KU53	#	1924	#	0	0	0	0	0	0	0	0	0	0	0	0	0	0	0	0	0	0	0	0	0	0	0	0	0	0	0	0	0	0	0	0	0	0	0	0	0	0	0	0	0	0	0	0	0	0
A0A8I5KUH4	#	476	#	0	0	0	0	0	0	0	0	0	0	0	0	0	0	0	0	0	0	0	0	0	0	0	0	0	0	0	0	0	0	0	0	0	0	0	0	0	0	0	0	0	0	0	0	0	0
A0A8I5KUI7	#	258	#	0	0	0	0	0	0	0	0	0	0	0	0	0	0	0	0	0	0	0	0	0	0	0	0	0	0	0	0	0	0	0	0	0	0	0	0	0	0	0	0	0	0	0	0	0	0
A0A8I5KUL7	#	160	#	0	0	0	0	0	0	1	0	0	0	0	0	0	0	0	0	0	0	0	0	0	0	0	0	0	0	0	0	0	0	0	0	0	0	0	0	0	0	0	0	0	0	0	0	0	0
A0A8I5KUM4	#	504	#	0	0	0	0	0	0	0	0	0	1	0	1	0	0	0	0	0	0	0	0	0	0	0	0	0	0	0	0	0	0	0	0	0	0	0	0	0	0	0	0	0	0	0	0	0	0
A0A8I5KV04	#	680	#	0	0	0	0	0	0	0	0	0	0	0	0	0	0	0	0	0	0	0	0	0	0	0	0	0	0	0	0	0	0	0	0	0	0	0	0	0	0	0	0	1	0	0	0	0	0
A0A8I5KV41	#	736	#	0	0	0	0	0	0	0	0	0	0	0	0	0	0	0	0	0	0	0	0	0	0	0	0	0	0	0	0	0	1	0	0	0	0	0	0	0	0	0	0	0	0	0	0	0	0
A0A8I5KVK4	#	762	#	0	0	0	0	0	0	0	0	0	0	0	0	0	0	0	0	0	0	0	0	0	0	0	0	0	0	0	0	0	0	0	0	1	0	0	0	0	0	0	0	0	0	0	0	0	0
A0A8I5KVV1	#	772	#	0	0	0	0	0	0	0	0	0	0	0	0	0	0	0	0	0	0	0	0	0	0	0	0	0	0	0	0	0	0	0	2	1	0	0	0	0	0	0	0	0	0	1	0	0	0
A0A8I5KVW2	#	493	#	0	0	0	0	0	0	0	0	0	0	0	0	0	0	0	0	0	0	0	0	0	0	0	0	0	0	0	0	0	0	0	0	0	0	0	0	0	0	0	0	0	0	0	0	0	0
A0A8I5KWI8	#	66	#	0	0	0	0	0	0	0	0	0	0	0	0	0	0	0	0	0	0	0	0	0	0	0	0	0	0	0	0	0	0	0	0	1	0	0	0	0	0	0	0	0	0	0	0	0	0
A0A8I5KWQ7	#	1120	#	0	0	0	0	0	0	0	0	0	0	0	0	0	0	0	0	0	0	0	0	0	0	0	0	0	0	0	0	0	0	0	0	0	0	0	0	0	0	0	0	0	0	0	0	0	0
A0A8I5KWT8	#	1981	#	10	28	18	1	2	1	17	21	29	5	5	13	9	9	6	9	9	6	4	0	0	24	41	49	1	2	2	24	32	32	33	32	31	2	3	8	55	54	56	0	0	0	37	28	28	26
A0A8I5KX04	#	1686	#	0	0	0	0	0	0	0	0	0	0	0	0	0	0	0	0	0	0	0	0	0	0	0	0	0	0	0	0	0	0	0	0	0	0	0	0	0	0	0	0	0	0	0	0	0	0
A0A8I5KX72	#	783	#	0	0	0	0	0	0	0	0	0	0	0	0	0	1	0	0	1	0	0	0	0	0	0	0	0	0	0	1	0	0	0	0	0	0	0	0	0	0	0	0	0	0	0	0	0	0
A0A8I5KX78	#	2180	#	0	0	0	0	0	0	1	0	1	0	0	0	0	0	0	0	0	0	0	0	0	0	0	0	0	0	0	0	0	0	0	0	0	0	0	0	0	0	0	0	0	0	0	0	1	1
A0A8I5KXJ3	#	1926	#	0	0	0	0	0	0	0	0	0	0	1	0	0	0	0	0	0	0	0	0	0	0	0	0	0	0	0	0	1	0	0	0	0	0	0	0	0	0	0	1	0	1	0	0	0	0
A0A8I5KXV4	#	306	#	0	0	0	0	0	0	0	0	0	0	0	0	0	0	0	0	0	0	0	0	0	0	0	0	0	0	0	0	0	0	0	0	0	0	0	0	0	0	0	0	0	0	0	0	0	0
A0A8I5KYV1	#	1262	#	0	0	0	0	0	0	0	0	0	0	0	0	0	0	0	0	0	0	0	0	0	0	0	0	0	0	0	0	0	0	0	0	0	0	0	0	0	0	0	0	0	0	0	0	0	0
A0A8I5KZ38	#	1986	#	1	0	0	0	0	0	0	0	0	1	0	1	4	0	0	4	0	0	0	0	0	1	1	2	1	0	0	0	0	0	1	0	0	2	1	7	0	0	0	0	0	0	0	0	0	0
A0A8I5QJC8	#	767	#	0	0	0	0	0	0	0	0	0	0	0	0	0	0	0	0	0	0	0	0	0	0	0	0	0	0	0	0	0	0	0	0	0	0	0	0	0	0	0	0	0	0	0	0	0	0
A0A8I5QJQ0	#	184	#	0	0	0	0	0	0	0	0	0	0	0	0	0	0	0	0	0	0	0	0	0	0	0	0	0	0	0	0	0	0	0	0	0	0	0	0	0	0	0	0	0	0	0	0	0	0
A0A8I5QKL8	#	282	#	0	0	0	0	0	0	0	0	0	0	0	0	0	0	0	0	0	0	0	0	0	0	0	0	0	0	0	0	0	0	0	0	0	0	0	0	1	0	0	0	0	0	0	0	0	0
A0A8I5QKM0	#	639	#	1	1	1	0	0	0	0	0	0	0	0	0	0	0	0	0	0	0	0	0	0	0	0	0	0	0	0	0	0	0	0	0	0	0	0	0	0	0	0	0	0	0	0	0	0	0
A0A8I5QKQ8	#	493	#	0	0	0	0	0	0	2	1	0	0	0	0	0	0	0	0	0	0	0	0	0	0	0	0	0	0	0	0	0	0	0	0	0	0	0	0	0	0	0	0	0	0	0	0	0	0
A0A8I5QKV8	#	76	#	0	0	0	0	0	0	0	0	0	0	0	0	0	0	0	0	0	0	0	0	0	0	0	0	0	0	0	0	0	0	0	0	0	0	0	0	0	0	0	0	0	0	0	0	0	0
A0A8I5QKW3	#	246	#	0	0	0	0	0	0	0	0	0	0	0	0	0	0	0	0	0	0	0	0	0	0	0	0	0	0	0	0	0	0	0	0	0	0	0	0	0	0	0	0	0	0	0	0	0	0
A0A8J9AZZ3	#	426	#	0	0	0	0	0	0	0	0	0	0	0	0	0	0	0	0	0	0	0	0	0	1	0	0	0	0	0	0	0	0	0	0	0	0	0	0	0	0	0	0	0	0	0	0	0	0
A0A8Q3SHJ3	#	205	#	0	0	0	0	0	0	0	0	0	0	0	0	0	0	0	0	0	0	0	0	0	0	0	0	1	0	0	0	0	0	0	0	0	0	0	0	0	0	0	0	0	0	0	0	0	0
A0A8Q3SHJ6	#	119	#	0	0	0	0	0	0	0	0	0	0	0	0	0	0	0	0	0	0	0	0	0	0	0	0	0	0	0	0	0	0	0	0	0	0	0	0	0	0	0	0	0	0	0	0	0	0
A0A8Q3SHR4	#	388	#	0	0	0	0	0	0	0	0	0	0	0	0	0	0	0	0	0	0	0	0	0	0	0	0	0	0	0	0	0	0	0	0	0	0	0	0	0	0	0	0	0	0	0	0	0	0
A0A8Q3SI10	#	332	#	0	0	0	0	0	0	0	0	0	0	0	0	0	0	0	0	0	0	0	0	0	0	0	0	0	0	0	0	0	0	0	0	0	0	0	0	0	0	0	0	0	0	0	0	0	0
A0A8Q3SI24	#	287	#	0	0	0	0	0	0	0	0	0	0	0	0	0	0	0	0	0	0	0	0	0	0	0	0	0	0	0	0	0	0	0	0	0	0	0	0	0	0	0	0	0	0	0	0	0	0
A0A8Q3SI51	#	381	#	0	0	0	0	0	0	0	0	0	0	0	0	0	0	0	0	0	0	1	0	0	0	0	0	0	0	0	0	0	0	0	0	0	0	0	0	0	0	0	0	0	0	0	0	0	0
A0A8Q3SI60	#	237	#	0	0	0	0	0	0	0	0	0	0	0	0	0	0	0	0	0	0	0	0	0	0	0	0	0	0	0	0	0	0	0	0	0	0	0	0	0	0	0	0	0	0	0	0	0	0
A0A8Q3SI81	#	806	#	0	0	0	0	0	0	0	0	0	0	0	0	0	0	0	0	0	0	0	0	0	0	0	0	0	0	0	0	0	0	0	0	0	0	0	0	0	0	0	0	0	0	0	0	0	0
A0A8Q3SIC5	#	217	#	0	0	0	0	0	0	0	0	0	0	0	0	0	0	0	0	0	0	0	0	0	0	0	0	1	0	0	0	0	0	0	0	0	0	0	0	0	0	0	0	0	0	0	0	0	0
A0A8Q3SIG1	#	3320	#	0	0	0	0	0	0	0	0	0	0	0	0	0	0	0	0	0	0	0	0	0	0	0	0	0	0	0	0	0	0	0	0	0	0	0	0	0	0	0	0	0	0	0	0	0	0
A0A8Q3SIN6	#	491	#	0	0	0	0	0	0	0	0	0	0	0	0	0	0	0	0	0	0	1	1	1	0	0	1	0	0	0	0	0	0	0	0	0	0	0	0	0	0	0	0	0	0	0	0	0	0
A0A8Q3SIS9	#	508	#	0	0	0	0	0	0	0	0	0	0	0	0	0	0	0	0	0	0	0	0	0	0	0	0	0	0	0	0	0	0	0	0	0	0	0	0	0	0	0	0	0	0	0	0	0	0
A0A8Q3SIX7	#	426	#	0	0	0	0	0	0	0	0	0	0	0	0	0	0	0	0	0	0	0	1	0	0	0	0	0	0	0	0	0	0	0	0	0	0	0	0	0	0	0	0	0	0	0	0	0	0
A0A8Q3WK65	#	317	#	0	0	0	0	0	0	0	0	0	0	0	0	0	0	0	0	0	0	0	0	0	0	0	0	0	0	0	0	0	0	0	0	0	0	0	0	0	0	0	0	0	0	0	0	0	0
A0A8Q3WKI1	#	657	#	0	0	0	0	0	0	0	0	0	0	0	0	0	0	0	0	0	0	0	0	0	0	0	0	0	0	0	0	0	0	0	0	0	0	0	0	0	0	0	0	0	0	0	0	0	0
A0A8Q3WKJ4	#	561	#	0	0	0	0	0	0	0	0	0	0	0	0	0	0	0	0	0	0	0	0	0	0	0	0	0	0	0	0	0	0	0	0	0	0	0	0	0	0	0	0	0	0	0	0	0	0
A0A8Q3WL10	#	348	#	0	0	0	0	0	0	0	0	0	0	0	0	0	0	0	0	0	0	0	0	0	0	0	0	0	0	0	0	0	0	0	0	0	0	0	0	0	0	0	0	0	0	0	0	0	0
A0A8Q3WLN7	#	269	#	0	0	0	0	0	0	0	0	0	0	0	0	0	0	0	0	0	0	0	0	0	0	0	0	0	0	0	0	0	0	0	0	0	0	0	0	0	0	0	0	0	0	0	0	0	0
A0A8Q3WLQ2	#	404	#	0	0	0	0	0	0	0	0	0	0	0	0	0	0	0	0	0	0	0	0	0	0	0	0	1	0	0	0	0	0	0	0	0	0	0	0	0	0	0	0	0	0	0	0	0	0
A0A8Q3WMA7	#	728	#	0	0	0	0	0	0	0	0	0	0	0	0	0	0	0	0	0	0	0	7	3	0	0	0	0	0	0	0	0	0	0	0	0	0	0	0	0	0	0	0	0	0	0	0	0	0
A0A8Q3WMH8	#	1391	#	0	0	0	0	0	0	0	0	0	0	0	0	0	0	0	0	0	0	0	0	0	0	0	1	0	0	0	0	0	0	0	0	0	0	0	0	0	0	0	0	0	0	0	0	0	0
A0A8V8TKF7	#	953	#	0	0	0	0	0	0	0	0	0	0	0	0	0	0	0	0	0	0	0	0	0	1	2	0	2	1	2	0	0	0	0	0	0	0	0	0	4	3	3	0	0	0	0	0	0	0
A0A8V8TKG6	#	211	#	0	0	0	0	0	0	0	0	0	0	0	0	0	0	0	0	0	0	0	0	0	0	0	0	0	0	0	0	0	0	0	0	0	0	0	0	0	0	1	0	0	0	0	0	0	0
A0A8V8TKK9	#	63	#	0	0	0	0	0	0	0	0	0	0	0	0	0	0	0	0	0	0	0	0	0	1	0	0	0	0	0	0	0	0	0	0	0	0	0	0	0	0	0	0	0	0	0	0	0	0
A0A8V8TKR5	#	628	#	0	0	0	0	0	0	0	0	0	0	0	0	0	0	0	0	0	0	2	0	0	0	0	0	0	0	0	0	0	0	0	0	0	0	0	0	0	0	0	0	0	0	0	0	0	0
A0A8V8TL71	#	864	#	0	0	0	0	0	0	0	0	0	0	0	0	0	0	0	0	0	0	0	0	0	0	0	0	0	0	1	0	0	0	0	0	0	0	0	0	0	0	0	0	0	0	0	0	0	0
A0A8V8TL82	#	1445	#	0	0	0	0	0	0	0	0	0	0	0	0	0	0	0	0	0	0	0	0	0	0	1	1	0	0	0	0	0	0	0	0	0	0	0	0	0	0	0	0	0	0	0	0	0	0
A0A8V8TL87	#	66	#	0	0	0	0	0	0	0	0	0	0	0	0	0	0	0	0	0	0	0	0	0	0	0	0	0	0	0	0	0	0	0	0	0	0	0	0	0	0	0	0	0	0	0	0	0	0
A0A8V8TLC9	#	477	#	0	0	0	0	0	0	0	0	0	0	0	0	0	0	0	0	0	0	0	0	0	0	0	0	0	0	0	0	0	0	0	0	0	0	0	0	0	1	1	0	0	0	0	0	0	0
A0A8V8TLF6	#	313	#	0	0	0	0	0	0	0	0	0	0	0	0	0	0	0	0	0	0	0	0	0	0	0	0	0	0	0	0	0	0	0	0	0	0	0	0	0	0	0	0	0	0	0	0	0	0
A0A8V8TLK4	#	215	#	0	0	0	0	0	0	0	0	0	0	0	0	0	0	0	0	0	0	2	2	2	0	0	0	0	0	0	0	0	0	0	0	0	0	0	0	0	0	0	0	0	0	0	0	0	0
A0A8V8TLK7	#	686	#	0	0	0	0	0	0	0	0	0	0	0	0	0	0	0	0	0	0	0	0	0	3	3	6	4	2	4	0	0	0	0	0	0	0	0	0	2	2	1	0	0	0	0	0	0	0
A0A8V8TLM6	#	795	#	0	0	0	0	0	0	0	0	0	0	0	0	0	0	0	0	0	0	0	0	0	0	0	0	0	0	0	0	0	0	0	0	0	0	0	0	0	0	0	0	0	0	0	0	0	0
A0A8V8TLM8	#	560	#	0	0	0	0	0	0	0	0	0	0	0	0	0	0	0	0	0	0	0	0	0	0	0	0	0	0	1	0	0	0	0	0	0	0	0	0	0	0	0	0	0	0	0	0	0	0
A0A8V8TLN4	#	1521	#	0	0	0	0	0	0	0	0	0	0	0	0	0	0	0	0	0	0	0	0	0	1	1	1	0	0	0	0	0	0	0	0	0	0	0	0	2	0	1	0	0	0	0	0	0	0
A0A8V8TLP7	#	1559	#	0	0	0	0	0	0	0	0	0	0	0	0	0	0	0	0	0	0	0	0	0	0	0	0	0	0	0	0	0	0	0	0	0	0	0	0	0	0	0	0	0	0	0	0	0	0
A0A8V8TLS8	#	641	#	0	0	0	0	0	0	0	0	0	0	0	0	0	0	0	0	0	0	0	1	1	0	0	0	0	0	0	0	0	0	0	0	0	0	0	0	0	0	0	0	0	0	0	0	0	0
A0A8V8TLT5	#	379	#	0	0	0	0	0	0	0	0	0	0	0	0	0	0	0	0	0	0	0	0	0	0	0	0	0	0	0	0	0	0	0	0	0	0	0	0	0	0	0	0	0	0	0	0	0	0
A0A8V8TLX9	#	276	#	0	0	0	0	0	0	0	0	0	0	0	0	0	0	0	0	0	0	0	0	0	0	0	0	0	2	1	0	0	0	0	0	0	0	0	0	0	0	0	0	0	0	0	0	0	0
A0A8V8TM02	#	1914	#	0	0	0	0	0	0	0	0	0	0	0	0	0	0	0	0	0	0	0	0	0	0	0	0	0	0	0	0	0	0	0	0	0	0	0	0	1	0	0	0	0	0	0	0	0	0
A0A8V8TM48	#	619	#	0	0	0	0	0	0	0	0	0	0	0	0	0	0	0	0	0	0	0	0	0	0	0	0	0	0	0	0	0	0	0	0	0	0	0	0	2	3	0	0	0	0	0	0	0	0
A0A8V8TMF7	#	469	#	0	0	0	0	0	0	0	0	0	0	0	0	0	0	0	0	0	0	0	0	0	0	0	0	0	0	0	0	0	0	0	0	0	0	0	0	0	0	0	0	0	0	0	0	0	0
A0A8V8TMK5	#	278	#	0	0	0	0	0	0	0	0	0	0	0	0	0	0	0	0	0	0	0	0	0	0	0	0	1	0	0	0	0	0	0	0	0	0	0	0	0	0	0	0	0	0	0	0	0	0
A0A8V8TMM6	#	796	#	0	0	0	0	0	0	0	0	0	0	0	0	0	0	0	0	0	0	0	0	0	0	0	0	0	0	1	0	0	0	0	0	0	0	0	0	0	0	0	0	0	0	0	0	0	0
A0A8V8TMP7	#	324	#	0	0	0	0	0	0	0	0	0	0	0	0	0	0	0	0	0	0	0	0	0	1	0	0	0	0	0	0	0	0	0	0	0	0	0	0	0	0	0	0	0	0	0	0	0	0
A0A8V8TMR1	#	1687	#	0	0	0	0	0	0	0	0	0	0	0	0	0	0	0	0	0	0	0	0	0	0	0	0	0	0	0	0	0	0	0	0	0	0	0	0	0	0	0	0	0	0	0	0	0	0
A0A8V8TMV0	#	219	#	0	0	0	0	0	0	0	0	0	0	0	0	0	0	0	0	0	0	0	0	0	0	0	0	0	0	0	0	0	0	0	0	0	0	0	0	0	0	0	0	0	0	0	0	0	0
A0A8V8TMY4	#	835	#	0	0	0	0	0	0	0	0	0	0	0	0	0	0	0	0	0	0	0	0	0	0	0	1	0	2	1	0	0	0	0	0	0	0	0	0	2	4	3	0	0	0	0	0	0	0
A0A8V8TNE8	#	320	#	0	0	0	0	0	0	0	0	0	0	0	0	0	0	0	0	0	0	0	0	0	0	1	0	0	0	0	0	0	0	0	0	0	0	0	0	0	0	0	0	0	0	0	0	0	0
A0A8V8TNT2	#	182	#	0	0	0	0	0	0	0	0	0	0	0	0	0	0	0	0	0	0	0	0	0	0	0	0	0	0	0	0	0	0	0	0	0	0	0	0	0	0	0	0	0	0	0	0	0	0
A0A8V8TNX9	#	605	#	0	0	0	0	0	0	0	0	0	0	0	0	0	0	0	0	0	0	0	0	0	3	1	1	0	0	0	0	0	0	0	0	0	0	0	0	7	4	7	0	0	0	0	0	0	0
A0A8V8TPE0	#	808	#	0	0	0	0	0	0	0	0	0	0	0	0	0	0	0	0	0	0	0	0	0	0	0	0	0	1	0	0	0	0	0	0	0	0	0	0	0	0	0	0	0	0	0	0	0	0
A0A8V8TPL8	#	901	#	0	0	0	0	0	0	0	0	0	0	0	0	0	0	0	0	0	0	0	0	0	0	0	0	0	0	0	0	0	0	0	0	0	0	0	0	0	1	0	0	0	0	0	0	0	0
A0A8V8TPT1	#	629	#	0	0	0	0	0	0	0	0	0	0	0	0	0	0	0	0	0	0	0	0	0	0	0	0	0	0	0	0	0	0	0	0	0	0	0	0	0	0	0	0	0	0	0	0	0	0
A0A8V8TPW8	#	344	#	0	0	0	0	0	0	0	0	0	0	0	0	0	0	0	0	0	0	0	0	0	1	0	0	1	1	1	0	0	0	0	0	0	0	0	0	0	0	0	0	0	0	0	0	0	0
A0A8V8TQ37	#	1023	#	0	0	0	0	0	0	0	0	0	0	0	0	0	0	0	0	0	0	1	1	2	0	0	0	2	2	2	0	0	0	0	0	0	0	0	0	0	0	0	0	0	0	0	0	0	0
A0A8V8TQ52	#	1590	#	0	0	0	0	0	0	0	0	0	0	0	0	0	0	0	0	0	0	0	0	0	0	0	0	0	0	0	0	0	0	0	0	0	0	0	0	3	0	0	0	0	0	0	0	0	0
A0A8V8TQ95	#	722	#	0	0	0	0	0	0	0	0	0	0	0	0	0	0	0	0	0	0	0	0	0	0	0	0	0	0	0	0	0	0	0	0	0	0	0	0	0	0	0	0	0	0	0	0	0	0
A0A8V8TQA1	#	252	#	0	0	0	0	0	0	0	0	0	0	0	0	0	0	0	0	0	0	0	0	0	0	0	0	0	0	0	0	0	0	0	0	0	0	0	0	0	0	0	0	0	0	0	0	0	0
A0A8V8TQE5	#	65	#	0	0	0	0	0	0	0	0	0	0	0	0	0	0	0	0	0	0	0	0	0	0	0	0	0	0	0	0	0	0	0	0	0	0	0	0	0	0	0	0	0	0	0	0	0	0
A0A8V8TQF2	#	557	#	0	0	0	0	0	0	0	0	0	0	0	0	0	0	0	0	0	0	1	4	4	0	0	0	0	0	0	0	0	0	0	0	0	0	0	0	0	0	0	0	0	0	0	0	0	0
A0A8V8TQF4	#	90	#	0	0	0	0	0	0	0	0	0	0	0	0	0	0	0	0	0	0	0	0	0	0	0	0	0	0	0	0	0	0	0	0	0	0	0	0	0	0	1	0	0	0	0	0	0	0
A0A8V8TQQ5	#	184	#	0	0	0	0	0	0	0	0	0	0	0	0	0	0	0	0	0	0	0	0	0	0	0	0	0	0	0	0	0	0	0	0	0	0	0	0	0	1	0	0	0	0	0	0	0	0
A0A8V8TQT5	#	587	#	0	0	0	0	0	0	0	0	0	0	0	0	0	0	0	0	0	0	0	0	0	0	0	0	0	0	0	0	0	0	0	0	0	0	0	0	0	0	0	0	0	0	0	0	0	0
A0A8V8TQT9	#	390	#	0	0	0	0	0	0	0	0	0	0	0	0	0	0	0	0	0	0	0	0	0	0	0	1	1	1	0	0	0	0	0	0	0	0	0	0	0	0	0	0	0	0	0	0	0	0
A0A8V8TQW4	#	1203	#	0	0	0	0	0	0	0	0	0	0	0	0	0	0	0	0	0	0	0	0	0	0	0	0	0	0	0	0	0	0	0	0	0	0	0	0	0	1	0	0	0	0	0	0	0	0
A0A994J3H1	#	603	#	0	0	0	0	0	0	0	0	0	0	0	0	0	0	0	0	0	0	0	0	0	1	0	1	0	0	0	0	0	0	0	0	0	0	0	0	0	0	0	0	0	0	0	0	0	0
A0A994J3I9	#	580	#	0	0	0	0	0	0	0	0	0	0	0	0	0	0	0	0	0	0	1	1	1	0	0	0	1	1	1	0	0	0	0	0	0	0	0	0	0	0	0	0	0	0	0	0	0	0
A0A994J3Q8	#	666	#	0	0	0	0	0	0	0	0	0	0	0	0	0	0	0	0	0	0	0	0	0	0	0	0	1	0	0	0	0	0	0	0	0	0	0	0	0	0	0	0	0	0	0	0	0	0
A0A994J414	#	362	#	0	0	0	0	0	0	0	0	0	0	0	0	0	0	0	0	0	0	0	0	0	0	0	0	0	0	0	0	0	0	0	0	0	0	0	0	0	0	0	0	0	0	0	0	0	0
A0A994J420	#	525	#	0	0	0	0	0	0	0	0	0	0	0	0	0	0	0	0	0	0	1	0	0	0	0	0	0	0	0	0	0	0	0	0	0	0	0	0	0	0	0	0	0	0	0	0	0	0
A0A994J434	#	106	#	0	0	0	0	0	0	0	0	0	0	0	0	0	0	0	0	0	0	0	0	0	0	0	0	1	1	1	0	0	0	0	0	0	0	0	0	0	0	0	0	0	0	0	0	0	0
A0A994J451	#	196	#	0	0	0	0	0	0	0	0	0	0	0	0	0	0	0	0	0	0	2	0	1	1	3	2	1	4	3	0	0	0	0	0	0	0	0	0	0	0	0	0	0	0	0	0	0	0
A0A994J483	#	4302	#	0	0	0	0	0	0	0	0	0	0	0	0	0	0	0	0	0	0	0	0	0	0	1	2	0	0	0	0	0	0	0	0	0	0	0	0	0	0	0	0	0	0	0	0	0	0
A0A994J485	#	589	#	0	0	0	0	0	0	0	0	0	0	0	0	0	0	0	0	0	0	0	0	0	0	0	1	0	0	0	0	0	0	0	0	0	0	0	0	0	0	0	0	0	0	0	0	0	0
A0A994J491	#	2290	#	0	0	0	0	0	0	0	0	0	0	0	0	0	0	0	0	0	0	0	0	0	0	3	3	0	0	0	0	0	0	0	0	0	0	0	0	0	0	0	0	0	0	0	0	0	0
A0A994J4A5	#	135	#	0	0	0	0	0	0	0	0	0	0	0	0	0	0	0	0	0	0	0	0	0	2	0	1	0	0	0	0	0	0	0	0	0	0	0	0	0	0	0	0	0	0	0	0	0	0
A0A994J4C4	#	227	#	0	0	0	0	0	0	0	0	0	0	0	0	0	0	0	0	0	0	0	0	0	0	0	0	0	0	1	0	0	0	0	0	0	0	0	0	0	0	0	0	0	0	0	0	0	0
A0A994J4E9	#	435	#	0	0	0	0	0	0	0	0	0	0	0	0	0	0	0	0	0	0	4	2	4	0	1	3	0	1	0	0	0	0	0	0	0	0	0	0	0	0	0	0	0	0	0	0	0	0
A0A994J4R3	#	264	#	0	0	0	0	0	0	0	0	0	0	0	0	0	0	0	0	0	0	0	1	1	0	0	0	2	0	1	0	0	0	0	0	0	0	0	0	0	0	0	0	0	0	0	0	0	0
A0A994J4X4	#	68	#	0	0	0	0	0	0	0	0	0	0	0	0	0	0	0	0	0	0	0	0	0	0	0	0	0	0	0	0	0	0	0	0	0	0	0	0	0	0	0	0	0	0	0	0	0	0
A0A994J4Z0	#	305	#	0	0	0	0	0	0	0	0	0	0	0	0	0	0	0	0	0	0	0	0	0	0	0	0	0	0	0	0	0	0	0	0	0	0	0	0	0	0	0	0	0	0	0	0	0	0
A0A994J542	#	999	#	0	0	0	0	0	0	0	0	0	0	0	0	0	0	0	0	0	0	0	0	0	0	0	0	0	0	1	0	0	0	0	0	0	0	0	0	0	0	0	0	0	0	0	0	0	0
A0A994J575	#	1848	#	0	0	0	0	0	0	0	0	0	0	0	0	0	0	0	0	0	0	0	0	0	0	0	0	0	0	0	0	0	0	0	0	0	0	0	0	0	0	0	0	0	0	0	0	0	0
A0A994J5G0	#	254	#	0	0	0	0	0	0	0	0	0	0	0	0	0	0	0	0	0	0	0	0	0	0	0	0	0	0	0	0	0	0	0	0	0	0	0	0	0	0	0	0	0	0	0	0	0	0
A0A994J5J1	#	654	#	0	0	0	0	0	0	0	0	0	0	0	0	0	0	0	0	0	0	0	0	0	0	0	1	0	2	0	0	0	0	0	0	0	0	0	0	0	0	0	0	0	0	0	0	0	0
A0A994J5K9	#	738	#	0	0	0	0	0	0	0	0	0	0	0	0	0	0	0	0	0	0	1	0	0	0	0	0	1	1	1	0	0	0	0	0	0	0	0	0	0	0	0	0	0	0	0	0	0	0
A0A994J6E6	#	485	#	0	0	0	0	0	0	0	0	0	0	0	0	0	0	0	0	0	0	0	0	0	0	0	0	0	0	0	0	0	0	0	0	0	0	0	0	0	0	0	0	0	0	0	0	0	0
A0A994J6S0	#	31	#	0	0	0	0	0	0	0	0	0	0	0	0	0	0	0	0	0	0	0	0	0	0	0	0	0	0	0	0	0	0	0	0	0	0	0	0	0	0	0	0	0	0	0	0	0	0
A0A994J6V8	#	379	#	0	0	0	0	0	0	0	0	0	0	0	0	0	0	0	0	0	0	0	0	0	1	0	1	2	2	1	0	0	0	0	0	0	0	0	0	0	0	0	0	0	0	0	0	0	0
A0A994J738	#	532	#	0	0	0	0	0	0	0	0	0	0	0	0	0	0	0	0	0	0	0	0	0	1	1	3	1	1	1	0	0	0	0	0	0	0	0	0	0	0	0	0	0	0	0	0	0	0
A0A994J771	#	2051	#	0	0	0	0	0	0	0	0	0	0	0	0	0	0	0	0	0	0	0	0	0	0	0	0	0	0	0	0	0	0	0	0	0	0	0	0	0	0	0	0	0	0	0	0	0	0
A0A994J7P9	#	746	#	0	0	0	0	0	0	0	0	0	0	0	0	0	0	0	0	0	0	0	0	0	0	0	2	0	0	0	0	0	0	0	0	0	0	0	0	0	0	0	0	0	0	0	0	0	0
A0A9H4DBI9	#	542	#	0	0	0	0	0	0	0	0	0	0	0	0	0	0	0	0	0	0	0	0	0	0	0	0	0	0	0	0	0	0	0	0	0	0	0	0	0	0	0	0	0	0	0	0	0	0
A0A9L9PY92	#	316	#	0	0	0	0	0	0	0	0	0	0	0	0	0	0	0	0	0	0	0	0	0	0	0	0	0	0	0	0	0	0	0	0	0	0	0	0	0	0	0	0	0	0	0	0	0	0
A0PJZ3	#	443	#	0	0	0	0	0	0	0	0	0	0	0	0	0	0	0	0	0	0	0	0	0	0	0	1	0	0	0	0	0	0	0	0	0	0	0	0	0	0	0	0	0	0	0	0	0	0
A2A2D0	#	85	#	0	0	0	0	0	0	0	0	0	0	0	0	0	0	0	0	0	0	0	0	0	1	0	0	0	0	0	0	0	0	0	0	0	0	0	0	0	0	0	0	0	0	0	0	0	0
A2A3R5	#	218	#	1	2	2	2	5	5	1	2	5	1	1	0	2	2	1	2	2	1	0	0	0	4	3	6	0	0	0	0	0	0	0	0	0	0	0	0	0	0	0	0	0	0	1	1	1	2
A2A437	#	262	#	0	0	0	0	0	0	0	0	0	0	0	0	0	0	0	0	0	0	0	0	0	0	0	0	0	0	0	0	0	0	0	0	0	0	0	0	0	0	0	0	0	0	0	0	0	0
A2A492	#	341	#	0	0	0	0	0	0	0	0	0	0	0	0	0	1	0	0	1	0	0	0	0	0	0	0	0	0	0	0	0	0	0	0	0	0	0	0	0	0	0	0	0	0	0	0	0	0
A2IBA6	#	417	#	0	0	0	0	0	0	0	0	0	0	0	0	0	0	0	0	0	0	0	0	0	0	0	0	0	0	0	0	0	0	0	1	0	0	0	0	0	0	0	0	0	0	0	0	0	0
A2RRP1	#	2371	#	0	0	0	0	1	0	0	0	0	1	0	0	0	0	0	0	0	0	0	0	0	0	0	0	0	0	0	0	0	1	0	0	0	0	0	0	0	0	0	0	0	0	0	0	0	1
A2RTY3	#	570	#	0	0	0	0	0	0	0	0	0	0	0	0	0	0	0	0	0	0	0	0	0	0	0	0	0	0	0	0	0	0	0	0	0	0	0	0	0	0	0	0	0	0	0	0	0	0
A2RU67	#	622	#	0	0	0	0	0	0	0	0	0	0	0	0	0	0	0	0	0	0	0	0	0	0	0	0	0	0	0	0	0	0	0	0	0	0	0	0	0	0	0	0	0	0	0	0	0	0
A2VEC9	#	5150	#	0	0	0	0	0	0	0	0	0	0	0	0	0	0	0	0	0	0	0	0	0	0	0	0	0	0	0	1	0	0	0	0	0	0	0	0	0	0	0	0	0	0	0	0	0	0
A3QJZ6	#	481	#	0	0	0	0	0	0	0	0	0	0	1	0	0	0	0	0	0	0	0	0	0	0	0	0	0	0	0	0	0	0	0	0	0	0	0	0	0	0	0	0	0	0	0	0	0	0
A4D1F6	#	860	#	0	0	0	0	0	0	0	0	0	0	0	1	0	0	0	0	0	0	0	0	0	0	0	0	0	0	0	0	0	0	0	0	0	0	0	0	0	0	0	0	0	0	0	0	0	0
A4D2B8	#	440	#	0	0	0	0	0	0	0	0	0	0	0	0	0	0	0	0	0	0	0	0	0	0	0	0	0	0	0	0	0	0	0	0	0	0	0	0	0	0	0	0	0	0	0	0	0	0
A5PKY6	#	231	#	0	0	0	0	0	0	0	0	0	0	0	0	0	0	0	0	0	0	0	0	0	0	0	0	0	0	0	0	0	0	0	0	0	0	0	0	0	1	0	0	0	0	0	0	0	0
A6NCC9	#	127	#	0	0	0	0	0	0	0	0	0	0	0	0	0	0	0	0	0	0	0	0	0	0	0	0	0	0	0	0	0	1	0	0	0	0	0	0	0	0	0	0	0	0	0	0	0	0
A6NCN8	#	305	#	0	1	0	0	0	0	0	0	0	0	0	0	0	0	0	0	0	0	0	0	0	0	0	0	0	0	0	0	0	0	0	0	0	0	0	0	0	0	0	0	0	0	0	0	0	0
A6NCT7	#	966	#	0	0	0	0	0	0	0	0	0	0	0	0	0	0	0	0	0	0	0	0	0	0	0	0	0	0	0	0	0	0	0	0	0	0	0	0	0	0	0	0	0	0	0	0	0	0
A6ND36-2	#	477	#	0	0	0	0	0	0	0	0	0	0	0	0	0	0	0	0	0	0	0	0	0	0	0	0	0	0	0	0	0	0	0	0	0	0	0	0	0	0	0	0	0	0	0	0	1	0
A6NDU8	#	294	#	2	2	2	0	1	1	0	0	0	0	1	1	0	0	0	0	0	0	0	0	0	0	0	1	1	2	1	0	0	0	0	0	0	0	0	0	2	1	2	0	0	1	0	0	0	0
A6NEQ2	#	426	#	0	0	0	0	0	0	0	0	0	0	0	0	0	0	0	0	0	0	0	0	0	0	0	0	0	0	0	0	0	0	0	0	0	0	0	0	0	0	0	0	0	0	0	0	0	0
A6NGJ0	#	152	#	0	0	0	0	0	0	0	0	0	0	0	0	0	0	0	0	0	0	0	0	0	0	0	0	0	0	0	0	0	0	0	0	0	0	0	0	1	0	0	0	0	0	0	0	0	0
A6NGT6	#	294	#	0	0	0	0	0	0	0	0	0	0	0	0	0	0	0	0	0	0	0	0	0	0	0	0	0	0	0	1	0	0	0	0	0	0	0	0	0	0	0	0	0	0	0	0	1	0
A6NHB5	#	1372	#	0	0	0	0	0	0	0	0	0	1	0	0	0	0	0	0	0	0	0	0	0	0	0	0	0	0	0	0	1	0	0	0	0	0	0	0	0	0	0	0	0	0	0	0	0	0
A6NHK2	#	52	#	0	0	0	0	0	0	0	0	0	0	0	0	1	1	1	1	1	1	1	1	1	1	1	0	2	0	1	0	0	0	0	0	0	0	0	0	1	1	1	0	0	0	1	0	1	0
A6NHL2	#	446	#	0	0	0	0	0	0	0	1	0	0	0	0	0	0	0	0	0	0	0	0	0	0	0	0	0	0	0	0	0	0	0	0	0	0	0	0	0	0	0	0	0	0	0	0	0	0
A6NHM7	#	589	#	0	0	0	0	0	0	0	0	0	0	0	0	0	0	0	0	0	0	0	0	0	0	0	0	0	1	1	0	0	0	0	0	0	0	0	0	0	0	0	0	0	0	0	0	0	0
A6NHX0	#	329	#	0	0	0	0	0	0	0	0	0	0	0	0	0	0	0	0	0	0	0	0	0	0	0	0	0	0	0	0	0	0	0	0	0	0	0	0	0	0	0	0	0	0	0	0	0	0
A6NIT2	#	1181	#	1	0	1	0	0	0	0	0	0	0	0	0	0	0	0	0	0	0	0	0	0	0	0	0	0	0	0	0	0	0	0	0	0	0	0	0	0	0	0	0	0	0	0	0	0	0
A6NJG2	#	315	#	0	0	0	0	0	0	0	0	0	0	0	0	0	0	0	0	0	0	0	0	0	0	0	0	0	0	0	0	0	0	1	0	0	0	0	0	0	0	0	0	0	0	0	0	0	0
A6NJH9	#	127	#	0	0	0	0	0	0	0	1	0	0	0	0	0	0	0	0	0	0	0	0	0	0	0	0	1	0	0	0	0	0	1	1	0	0	0	0	1	1	2	0	0	0	1	0	1	0
A6NJZ7	#	1639	#	0	0	0	0	0	0	0	0	0	0	0	0	0	0	0	0	0	0	0	0	0	0	0	0	0	0	0	0	0	0	0	0	0	0	0	0	0	0	0	0	0	0	0	0	0	0
A6NKF1	#	404	#	0	0	0	0	0	0	0	0	0	0	0	0	0	0	0	0	0	0	0	0	0	0	0	0	0	0	0	0	0	0	0	0	0	0	0	0	0	0	0	0	0	0	0	0	0	0
A6NL76	#	351	#	0	0	0	0	0	0	0	0	0	0	0	0	0	0	0	0	0	0	0	0	0	0	0	0	0	0	0	5	3	1	0	0	0	1	0	0	1	1	2	0	0	0	1	0	0	1
A6NLM8	#	148	#	0	0	0	0	0	0	0	0	0	0	0	0	0	0	0	0	0	0	0	0	0	0	0	0	1	1	0	0	0	0	0	0	0	0	0	0	0	0	0	0	0	0	0	0	0	0
A6NM43	#	557	#	0	0	0	1	0	0	0	0	0	0	0	0	0	0	0	0	0	0	0	0	0	0	0	0	0	0	0	0	0	0	0	0	0	0	0	0	0	0	0	0	0	0	0	0	0	0
A6NNL5	#	157	#	0	0	0	0	0	0	0	0	0	0	0	0	0	0	0	0	0	0	0	0	0	0	0	0	0	0	0	0	0	0	1	0	0	0	0	0	0	0	0	0	0	0	0	0	0	0
A6NP52	#	160	#	1	2	1	0	1	1	1	1	0	0	1	0	0	1	0	0	1	0	0	0	0	1	0	0	1	2	0	0	1	1	0	2	1	0	0	0	0	0	0	0	0	0	1	0	0	1
A6PVS0	#	133	#	0	0	0	0	0	0	0	0	0	0	0	0	0	0	0	0	0	0	0	0	0	0	0	0	0	0	0	0	0	0	0	0	0	0	0	0	0	0	0	0	0	0	0	0	0	0
A6PW57	#	550	#	0	0	0	0	0	0	0	0	0	0	0	0	0	0	0	0	0	0	0	0	0	0	0	0	0	0	0	0	0	0	0	0	0	0	0	0	0	0	1	0	0	0	0	0	0	0
A6QRG9	#	234	#	0	0	0	0	0	1	0	0	0	2	0	0	0	0	0	0	0	0	0	0	0	0	0	2	0	0	0	0	0	0	0	0	0	0	0	0	0	0	0	0	0	0	0	0	0	0
A8DPD7	#	566	#	0	0	0	0	0	0	0	0	0	0	0	0	0	0	1	0	0	1	0	0	0	0	0	0	0	0	0	0	0	0	0	0	0	0	0	0	0	0	0	0	0	0	0	0	0	0
A8K8V0	#	405	#	0	0	0	0	0	0	0	0	0	0	0	0	0	0	0	0	0	0	1	0	0	0	0	0	0	0	0	0	0	0	0	0	0	0	0	0	0	0	0	0	0	0	0	0	0	0
A8K979-4	#	328	#	0	0	0	0	0	1	0	0	0	0	0	0	0	0	0	0	0	0	0	0	0	0	0	0	0	0	0	0	0	0	0	0	0	0	0	0	0	0	0	0	0	0	0	0	0	0
A8MQ03	#	144	#	0	0	0	0	0	0	0	1	0	0	0	0	0	0	0	0	0	0	0	0	0	0	0	0	0	0	0	0	0	0	0	0	0	0	0	0	0	0	0	0	0	0	0	0	0	0
A8MT21	#	291	#	0	0	0	0	0	0	0	0	0	0	0	0	0	0	0	0	0	0	0	0	0	0	0	0	0	0	0	0	0	0	0	0	0	0	0	0	0	0	0	0	0	0	0	0	0	0
A8MT23	#	300	#	0	0	0	0	0	0	0	0	0	0	0	0	0	0	0	0	0	0	0	0	0	0	0	0	0	0	0	0	0	0	0	0	0	0	0	1	0	0	0	0	0	0	0	0	0	0
A8MTM1	#	222	#	0	0	0	0	0	0	0	0	0	0	0	0	0	0	0	0	0	0	0	0	0	1	2	1	0	0	0	0	0	0	0	0	0	0	0	0	0	0	0	0	0	0	2	1	0	0
A8MU21	#	184	#	0	0	0	0	0	0	0	0	0	0	0	0	0	0	0	0	0	0	0	0	0	0	0	0	0	0	0	0	0	0	0	0	0	0	0	0	0	0	0	0	0	0	0	0	0	0
A8MU58	#	242	#	0	0	0	0	0	0	0	0	0	0	0	0	0	0	0	0	0	0	0	0	0	0	0	0	0	1	0	0	0	0	0	0	0	0	0	0	0	0	0	0	0	0	0	0	0	0
A8MUD9	#	208	#	1	2	2	2	4	3	0	0	0	1	2	1	4	4	3	4	4	3	0	0	0	0	0	0	0	0	0	0	0	0	0	0	0	0	0	0	0	0	0	2	2	2	0	0	0	0
A8MUH2	#	119	#	0	0	1	0	0	0	0	0	0	0	0	0	0	0	0	0	0	0	0	0	0	0	0	0	0	0	0	0	0	0	1	1	1	0	0	0	0	0	0	0	0	0	1	1	1	0
A8MV23	#	424	#	0	0	0	0	0	0	0	0	0	0	0	0	0	0	1	0	0	1	0	0	0	0	0	0	0	0	0	0	0	0	0	0	0	0	0	0	0	0	0	0	0	0	0	0	0	0
A8MX15	#	303	#	0	0	0	0	0	0	0	0	0	0	0	0	0	0	0	0	0	0	0	0	0	0	0	0	0	0	0	0	0	0	0	0	0	0	0	0	0	0	0	1	0	0	0	0	0	0
A8MX34	#	341	#	0	0	0	0	0	0	0	0	0	0	0	0	1	0	0	1	0	0	0	0	0	0	0	0	0	0	0	0	0	0	0	0	0	0	0	0	0	0	0	0	0	0	0	0	0	0
A8MX94	#	174	#	0	0	0	0	0	0	0	0	0	0	0	0	0	0	0	0	0	0	0	0	0	0	0	0	0	0	0	0	0	0	0	0	0	0	0	0	1	0	1	0	0	0	0	0	0	0
A8MXP8	#	216	#	0	0	0	0	0	0	0	0	0	1	0	0	0	0	0	0	0	0	0	0	0	0	0	0	0	0	0	0	0	0	0	0	0	0	0	0	0	0	1	0	0	0	0	0	1	0
A8MYJ8	#	81	#	0	0	0	0	0	0	0	0	0	0	0	0	0	0	0	0	0	0	0	0	0	0	0	0	0	0	0	0	0	0	0	0	0	0	0	0	0	0	0	0	0	0	0	0	0	0
A8MYV2	#	272	#	0	0	0	0	0	0	0	2	3	0	0	0	0	0	0	0	0	0	0	0	0	0	0	0	0	0	0	0	0	0	0	0	0	0	0	0	0	0	0	0	0	0	0	0	1	0
A8MYZ0	#	460	#	0	0	0	0	0	0	0	0	0	0	0	0	0	0	0	0	0	0	0	0	0	0	0	0	0	0	1	0	0	0	0	0	0	0	0	0	0	0	0	0	0	0	0	0	0	0
B0AZT5	#	95	#	0	0	0	0	0	0	0	0	0	0	0	0	0	0	0	0	0	0	0	0	0	0	0	0	0	0	0	0	0	0	0	0	0	0	0	0	0	0	0	0	0	0	0	0	0	0
B0QXZ4	#	101	#	0	0	0	0	0	0	0	0	0	0	0	0	0	0	0	0	0	0	0	0	0	0	0	0	0	0	0	0	0	0	0	0	0	0	0	0	0	0	0	0	0	0	0	0	0	0
B0QXZ6	#	394	#	0	1	0	0	0	0	0	0	0	0	0	0	0	0	0	0	0	0	0	0	0	0	0	0	0	0	0	0	0	0	0	0	0	0	0	0	0	0	0	0	0	0	0	0	0	0
B0QY59	#	349	#	0	0	0	0	0	0	0	0	0	0	0	0	0	0	0	0	0	0	0	0	0	0	0	0	0	0	0	0	0	0	1	1	1	0	0	0	0	0	0	0	0	0	0	0	0	0
B0QY60	#	725	#	0	0	0	0	0	0	0	0	0	0	0	0	12	10	9	12	10	9	8	11	10	6	4	7	11	12	10	0	0	0	0	0	0	0	0	0	2	1	2	14	10	14	0	0	0	0
B0QY64	#	671	#	0	0	0	6	11	15	14	13	10	9	3	2	0	0	0	0	0	0	0	0	0	0	0	0	0	0	0	8	6	11	6	8	7	0	0	0	0	1	1	0	0	0	8	9	12	7
B0QY89	#	607	#	0	0	0	0	0	0	0	2	1	0	0	0	0	0	0	0	0	0	0	1	2	1	0	0	0	0	0	0	0	0	2	1	1	0	0	0	1	1	0	0	0	0	0	0	0	0
B0QYA5	#	269	#	0	0	0	0	0	0	0	0	0	0	0	0	0	0	0	0	0	0	0	2	3	0	0	0	0	0	0	0	0	0	0	0	0	0	0	0	0	0	0	0	0	0	0	0	0	0
B0QZ65	#	497	#	0	0	0	0	0	0	0	0	0	0	0	0	0	0	0	0	0	0	0	0	0	1	0	0	0	0	0	0	0	0	0	0	0	0	0	0	1	1	1	0	0	0	0	0	0	0
B0QZ77	#	277	#	0	0	0	0	0	0	0	0	0	0	0	0	0	0	0	0	0	0	0	0	0	0	0	0	0	0	0	0	0	0	0	0	0	0	0	0	0	1	0	0	0	0	1	1	0	0
B0QZK8	#	124	#	0	0	0	0	0	0	0	0	0	0	0	0	0	0	0	0	0	0	0	1	1	0	0	0	0	0	0	0	0	0	0	0	0	0	0	0	0	0	0	0	0	0	0	0	0	0
B0YIW2	#	117	#	1	0	0	0	0	0	0	0	0	0	0	0	0	0	0	0	0	0	0	0	0	0	2	1	0	0	0	0	0	0	0	0	0	0	0	0	0	0	0	0	0	0	0	2	0	1
B0YIW6	#	552	#	0	0	0	0	0	0	0	0	0	0	0	0	0	0	0	0	0	0	0	0	0	0	0	0	0	0	0	0	0	0	0	0	0	0	0	0	0	0	0	0	0	0	0	0	0	0
B0YJC4	#	431	#	0	0	0	0	0	0	7	7	5	0	0	0	0	0	0	0	0	0	0	0	0	0	0	0	0	0	0	0	0	0	0	0	0	0	0	0	17	8	10	0	0	0	0	0	0	4
B1AHC9	#	559	#	0	0	0	0	0	0	0	0	0	0	0	0	1	0	0	1	0	0	1	1	1	0	0	1	1	0	0	0	0	0	0	0	0	0	0	0	1	2	1	0	0	0	0	0	0	0
B1AHE3	#	126	#	0	0	0	0	0	0	0	0	0	0	0	0	0	0	0	0	0	0	0	0	0	0	0	0	0	0	0	0	0	0	0	0	0	0	0	0	0	0	0	0	0	0	0	0	0	0
B1AHL2	#	721	#	0	0	0	0	1	0	0	0	0	0	0	0	0	0	0	0	0	0	0	0	0	0	0	0	0	0	0	0	0	0	0	0	0	0	0	0	0	0	0	0	0	0	0	0	0	0
B1AJQ6	#	215	#	0	0	0	0	0	0	0	0	0	0	0	0	0	0	0	0	0	0	0	0	0	0	0	0	0	0	0	0	0	0	0	0	0	0	0	0	1	1	1	0	0	0	0	0	0	0
B1AJS1	#	1228	#	0	0	0	0	0	0	0	0	0	0	0	0	0	0	0	0	0	0	0	0	0	0	0	0	0	0	0	1	0	0	0	0	0	0	0	0	0	0	0	0	0	0	0	0	0	0
B1AJY5	#	185	#	0	0	0	0	0	0	0	0	0	0	0	0	0	0	0	0	0	0	0	0	0	0	0	0	0	0	0	0	0	0	0	0	0	0	0	0	0	0	0	0	0	0	0	0	0	0
B1AJY7	#	193	#	0	0	0	0	0	0	0	0	0	0	0	0	0	0	0	0	0	0	0	0	0	0	0	0	0	0	0	0	1	0	0	0	0	0	0	0	0	0	0	0	0	0	1	1	0	1
B1AK81	#	301	#	0	0	0	0	0	0	0	0	0	0	0	0	0	0	0	0	0	0	0	0	0	0	0	0	0	0	0	0	0	0	0	0	0	0	0	0	0	0	0	0	0	0	0	0	0	1
B1AKQ8	#	107	#	0	0	0	0	0	0	1	1	0	0	0	0	0	0	0	0	0	0	0	0	0	0	0	0	0	0	0	0	0	0	0	0	0	0	0	0	0	0	0	0	0	0	1	1	1	0
B1ALA9	#	285	#	3	4	2	0	0	0	1	1	0	0	0	0	9	6	5	9	6	5	6	8	6	0	0	0	0	1	1	0	0	1	0	0	0	0	0	0	0	0	0	6	5	5	0	0	1	1
B1AMA2	#	1039	#	0	0	0	0	0	0	0	0	0	0	0	0	0	0	0	0	0	0	0	0	0	0	0	0	0	0	0	0	0	0	0	0	0	0	0	0	0	0	0	0	0	0	0	0	0	0
B1AMN7	#	271	#	0	0	0	0	0	0	0	0	0	0	0	0	0	0	0	0	0	0	0	0	0	0	0	0	0	0	0	0	0	0	0	0	0	0	0	0	0	0	0	0	0	0	0	0	0	0
B1AMS2	#	431	#	0	0	0	0	0	0	0	0	1	0	0	0	0	0	0	0	0	0	0	0	0	0	0	1	0	0	0	0	0	0	1	0	0	0	0	0	0	0	0	0	0	0	0	0	1	0
B1AMX7	#	171	#	0	0	0	0	0	0	0	0	0	0	0	1	0	0	0	0	0	0	0	0	0	0	0	0	0	0	0	0	0	0	0	0	0	0	0	0	0	0	0	0	0	0	0	0	0	0
B1AP46	#	153	#	1	0	0	0	0	0	0	0	0	0	0	0	0	0	0	0	0	0	0	0	0	0	0	0	0	0	0	0	0	0	0	0	0	0	0	0	0	0	0	0	0	0	0	0	0	0
B1APY4	#	704	#	0	0	0	0	0	0	0	0	0	0	0	0	0	0	0	0	0	0	0	0	0	0	0	0	0	0	0	0	0	0	0	0	0	0	0	0	0	1	0	0	0	0	0	0	0	0
B1AQK6	#	2337	#	0	0	0	0	0	0	0	0	0	0	0	0	0	0	1	0	0	1	0	0	0	0	0	0	0	0	0	0	0	0	0	0	0	0	0	0	0	0	0	0	0	0	0	0	0	0
B1AXG1	#	711	#	0	0	0	0	0	0	0	0	0	0	0	1	0	0	0	0	0	0	0	0	0	0	0	0	0	0	0	0	0	0	0	0	0	0	0	0	0	0	0	0	0	0	0	0	0	0
B2RPK0	#	211	#	0	1	0	0	0	0	0	0	0	0	0	0	0	0	0	0	0	0	1	1	1	0	0	0	2	2	2	0	0	0	0	0	0	0	0	1	0	0	0	0	0	0	0	0	0	0
B2ZWH1	#	50	#	0	0	0	0	0	1	0	0	0	0	0	0	0	0	0	0	0	0	0	0	0	0	0	0	0	0	0	0	0	0	0	0	0	0	0	0	0	0	0	0	0	0	0	0	0	0
B3EWF7	#	344	#	1	0	0	0	0	0	0	0	0	0	0	0	0	0	0	0	0	0	0	0	0	0	0	0	0	0	0	0	0	0	0	0	0	0	0	0	0	0	0	0	0	0	0	0	0	0
B3KQ25	#	193	#	0	0	0	0	0	0	1	1	0	0	0	0	0	0	0	0	0	0	0	0	0	0	0	0	0	0	0	1	0	0	0	0	0	0	0	0	0	0	0	0	0	0	0	1	0	0
B3KQV6	#	410	#	0	0	0	0	0	0	1	1	0	0	0	0	0	0	0	0	0	0	0	0	0	0	0	0	0	0	0	1	0	0	0	0	0	0	0	0	0	0	0	0	0	0	0	1	1	0
B3KS98	#	366	#	0	0	0	0	0	0	1	2	1	0	0	0	0	0	0	0	0	0	1	1	1	1	0	0	1	1	1	2	2	0	1	6	1	0	0	0	2	2	1	0	0	0	2	1	1	1
B3KT41	#	676	#	0	0	0	0	0	0	0	0	0	0	0	0	0	1	0	0	1	0	0	0	0	0	0	0	0	0	0	0	0	0	0	0	0	0	0	0	0	0	0	0	0	0	0	0	0	0
B3KVL5	#	186	#	0	0	0	0	0	0	0	0	0	0	0	0	0	0	0	0	0	0	0	0	0	0	0	0	0	0	0	0	0	0	0	0	0	0	0	0	0	0	0	0	0	0	0	0	0	0
B4DEE7	#	188	#	0	0	0	0	0	0	0	0	0	0	0	0	0	0	0	0	0	0	0	0	0	0	0	0	0	0	0	0	0	0	0	0	0	0	0	0	0	0	0	0	0	0	0	0	0	0
B4DEM9	#	350	#	1	0	0	0	0	0	0	0	0	0	0	0	0	0	0	0	0	0	0	0	0	0	0	0	0	0	0	0	0	0	0	0	0	0	0	0	0	0	0	0	0	0	0	0	0	0
B4DEV8	#	164	#	0	0	0	0	0	0	0	0	0	0	0	0	0	0	0	0	0	0	0	0	0	0	0	0	0	0	0	0	0	0	0	0	0	0	0	0	0	0	0	0	0	0	0	0	0	1
B4DFG5	#	336	#	0	0	0	0	0	0	0	0	0	0	0	0	0	0	0	0	0	0	0	0	0	0	0	0	0	0	0	0	0	0	0	0	0	0	0	0	0	0	0	0	0	0	0	0	0	0
B4DFZ0	#	184	#	0	0	0	0	0	0	0	0	0	0	0	0	0	0	0	0	0	0	0	0	0	0	0	0	0	0	0	0	0	0	0	0	0	0	0	0	0	0	0	0	0	0	0	0	0	0
B4DGA7	#	308	#	0	0	0	0	0	0	0	0	0	0	0	0	0	0	0	0	0	0	0	0	0	0	0	0	0	0	0	0	0	0	0	0	0	0	0	0	0	1	0	0	0	0	0	0	0	0
B4DIW9	#	722	#	0	0	0	0	0	0	0	0	0	0	0	0	0	0	0	0	0	0	0	0	0	0	0	0	0	0	0	0	0	0	1	0	0	0	0	0	0	0	0	0	0	0	0	0	0	0
B4DJF2	#	94	#	0	0	0	0	0	0	0	0	0	0	0	0	0	0	0	0	0	0	0	0	0	0	0	0	0	0	0	0	0	0	0	0	0	0	0	0	0	0	0	0	0	0	0	0	0	0
B4DJX4	#	977	#	0	0	0	0	0	0	0	0	0	0	0	0	0	0	0	0	0	0	0	0	0	0	0	0	0	0	0	0	0	0	0	0	1	0	0	0	0	0	0	0	0	0	0	0	0	0
B4DLN1	#	442	#	0	0	0	0	0	0	1	1	2	0	0	0	0	0	0	0	0	0	0	0	0	0	0	0	0	0	0	0	0	0	0	0	0	0	0	0	0	0	0	0	0	0	0	0	0	2
B4DMU5	#	138	#	0	0	0	0	0	0	0	0	0	0	0	0	0	0	0	0	0	0	0	0	0	0	0	0	0	0	0	0	0	0	0	0	0	0	0	0	0	0	0	0	0	0	0	0	0	0
B4DN07	#	604	#	0	0	0	0	0	0	0	0	0	0	0	0	0	0	0	0	0	0	0	1	0	0	0	0	0	0	0	0	0	0	0	0	0	0	0	0	0	0	0	0	0	0	0	0	0	0
B4DNK4	#	457	#	0	0	0	0	0	0	0	0	0	0	0	0	0	0	0	0	0	0	0	0	0	0	0	0	0	0	0	0	0	0	0	0	0	0	0	0	0	0	0	0	0	0	3	2	3	0
B4DP31	#	282	#	0	0	0	0	0	0	2	2	1	0	0	0	0	0	0	0	0	0	0	0	0	0	0	0	0	0	0	0	0	0	0	0	0	0	0	0	0	0	0	0	0	0	1	0	1	0
B4DQI4	#	188	#	0	0	0	0	0	0	1	0	0	0	0	0	0	1	0	0	1	0	0	0	0	0	0	0	0	0	0	0	0	0	0	0	0	0	0	0	0	0	0	0	0	0	0	0	0	0
B4DQK9	#	187	#	0	0	0	0	0	0	0	0	0	0	0	0	0	0	0	0	0	0	0	1	0	0	0	0	0	0	0	0	0	0	0	0	0	0	0	0	0	0	0	0	0	0	0	0	0	0
B4DR61	#	482	#	0	0	0	0	0	0	2	3	1	0	0	0	0	0	0	0	0	0	0	0	0	0	0	0	0	0	0	0	0	0	0	0	0	0	0	0	0	0	0	0	0	0	0	0	1	1
B4DS77-2	#	344	#	0	0	0	0	0	0	0	0	0	0	0	0	0	0	0	0	0	0	0	0	0	0	0	0	0	0	0	0	0	0	0	0	0	0	0	0	0	1	0	0	0	0	0	0	0	0
B4DTC1	#	131	#	0	0	0	0	2	1	0	0	0	0	0	0	0	0	0	0	0	0	0	0	0	0	0	0	0	0	0	0	0	0	0	0	0	0	0	0	0	0	0	0	0	0	0	0	0	0
B4DTQ9	#	298	#	0	0	0	0	0	0	0	0	1	0	0	0	0	0	0	0	0	0	0	0	0	0	0	0	0	0	0	0	0	0	0	0	0	0	0	0	0	0	0	0	0	0	0	0	1	0
B4DUR8	#	500	#	3	2	2	0	2	2	0	0	0	3	0	1	0	1	0	0	1	0	0	0	0	0	0	0	0	1	1	0	0	0	0	0	0	0	0	0	0	0	0	0	0	0	0	0	0	9
B4DXZ6	#	608	#	0	0	0	1	3	5	0	0	0	0	0	0	0	0	0	0	0	0	0	0	0	0	0	0	0	0	0	0	0	0	0	0	0	0	0	0	0	0	0	0	0	0	0	0	0	0
B4DZG7	#	135	#	0	0	0	0	1	0	1	1	0	1	0	0	0	0	0	0	0	0	0	0	0	0	0	0	0	0	0	0	0	0	1	0	0	0	0	0	0	1	0	0	0	0	1	1	0	0
B4E0T2	#	660	#	0	0	0	0	0	0	0	0	0	0	0	0	0	0	0	0	0	0	0	0	0	0	0	0	0	0	0	0	0	0	0	0	0	0	0	0	0	0	0	0	0	0	0	0	0	0
B4E0Y9	#	438	#	0	0	0	0	0	0	0	0	0	0	0	0	0	0	0	0	0	0	0	0	0	0	0	0	0	0	0	0	0	0	0	1	0	0	0	0	0	0	0	0	0	0	0	0	0	0
B4E128	#	389	#	0	0	0	0	0	0	0	0	0	0	0	0	0	0	0	0	0	0	0	0	0	0	0	0	0	0	0	0	0	0	0	0	0	0	0	0	1	0	0	0	0	0	0	0	0	0
B4E1S2	#	142	#	0	0	0	0	0	0	0	0	0	0	0	0	0	0	0	0	0	0	0	0	0	0	0	0	0	0	0	0	0	0	0	0	0	0	0	0	0	1	0	0	0	0	0	0	0	0
B5MCD9	#	112	#	0	0	0	0	0	0	0	0	0	0	0	0	0	0	0	0	0	0	0	0	0	0	0	0	0	0	0	0	0	0	0	0	0	0	0	0	0	0	0	0	0	0	0	0	0	0
B5MCE7	#	225	#	0	0	0	0	0	0	0	0	0	1	0	0	0	0	0	0	0	0	0	0	0	0	0	1	0	0	0	0	0	0	0	0	0	0	0	0	0	0	0	0	0	0	0	1	0	0
B5MCI8	#	108	#	0	0	0	0	0	1	0	0	0	0	0	0	0	0	0	0	0	0	0	0	0	0	0	0	0	0	0	0	0	0	0	0	0	0	0	0	0	0	0	0	0	0	0	0	0	0
B5MCN0	#	413	#	0	0	0	0	0	0	0	0	0	0	0	0	0	0	0	0	0	0	0	0	0	0	0	0	0	0	0	0	0	0	0	0	0	0	0	0	0	0	0	0	0	0	0	0	0	0
B5MCP9	#	187	#	0	0	0	0	0	0	0	0	0	0	0	0	0	0	0	0	0	0	0	0	0	0	0	0	0	0	0	2	1	3	0	0	0	0	0	0	0	0	0	0	0	0	0	0	0	0
B5MCQ6	#	268	#	0	0	0	0	0	0	0	0	0	0	0	0	0	0	0	0	0	0	0	0	0	0	0	0	0	0	0	0	0	0	0	0	0	0	0	0	0	0	0	0	0	0	0	0	0	0
B5MCT8	#	139	#	0	0	0	0	1	1	0	0	0	0	0	0	0	0	0	0	0	0	0	0	0	0	0	0	0	0	0	0	0	0	0	0	0	0	0	0	0	0	0	0	0	0	0	0	0	0
B5MCW2	#	272	#	0	0	0	1	3	5	0	0	0	2	0	0	0	0	0	0	0	0	0	0	0	0	0	0	0	0	0	0	0	0	0	0	0	0	0	0	0	0	0	0	0	0	0	0	0	0
B5MCX3	#	321	#	0	0	0	0	0	0	1	0	0	0	0	0	0	0	0	0	0	0	0	0	0	0	1	1	0	0	0	0	0	0	1	1	1	0	0	0	0	0	0	0	0	0	0	0	0	0
B5MD38	#	351	#	0	0	0	0	0	0	0	0	0	0	0	0	0	0	0	0	0	0	0	0	0	0	0	0	0	1	0	0	0	0	0	0	0	0	0	0	0	0	0	0	0	0	0	0	0	0
B5MDF5	#	233	#	2	3	2	3	0	2	0	0	0	1	1	2	0	0	0	0	0	0	2	1	1	0	0	3	3	2	1	0	0	0	0	0	0	0	0	0	0	0	0	0	0	0	0	0	0	0
B5ME19	#	914	#	0	0	0	0	0	0	2	5	2	2	2	1	0	0	0	0	0	0	0	0	0	0	0	0	2	2	3	0	0	0	3	5	1	0	0	0	0	0	0	1	1	0	0	0	0	0
B5ME97	#	544	#	0	0	0	0	0	0	0	0	0	0	0	0	0	0	0	0	0	0	0	0	0	0	0	0	0	0	0	0	0	0	0	0	0	0	0	0	0	0	0	0	0	0	1	1	0	0
B7Z2D2	#	445	#	0	0	0	0	0	1	1	1	0	0	0	0	0	0	0	0	0	0	0	0	0	0	0	0	0	0	0	0	0	0	0	0	0	0	0	0	0	0	0	0	0	0	0	0	0	0
B7Z2R2	#	161	#	1	0	0	0	0	0	0	0	0	0	0	0	0	0	0	0	0	0	0	0	0	0	0	0	0	0	0	0	1	1	0	0	0	0	0	0	0	0	0	0	0	0	0	0	0	0
B7Z385	#	365	#	0	0	0	0	0	0	0	0	0	0	0	0	0	0	0	0	0	0	0	0	0	0	0	0	1	0	0	0	0	0	0	0	0	0	0	0	0	0	0	0	0	0	0	0	0	0
B7Z4C8	#	130	#	0	0	0	0	0	0	0	0	0	1	1	0	1	0	0	1	0	0	0	0	0	0	1	2	1	4	1	0	0	0	1	0	0	0	0	0	0	1	1	1	1	0	0	0	0	0
B7Z4L4	#	435	#	0	0	0	0	0	0	0	0	0	0	0	0	0	0	0	0	0	0	0	0	0	0	0	0	6	7	6	0	0	0	0	0	0	1	2	1	4	3	5	1	0	1	0	0	0	0
B7Z5P7	#	366	#	0	0	0	0	0	0	0	0	0	0	1	0	0	0	0	0	0	0	0	0	0	0	0	0	0	0	0	0	0	0	0	0	0	0	0	0	0	0	0	0	0	0	0	0	0	0
B7Z7P0	#	538	#	0	0	0	0	0	0	0	0	0	0	0	0	0	0	0	0	0	0	0	0	0	0	0	0	0	0	0	0	0	0	0	0	0	0	0	0	1	0	0	0	0	0	0	0	0	0
B7Z8D3	#	130	#	0	0	0	0	0	0	0	0	0	0	0	0	0	1	0	0	1	0	0	0	0	0	1	1	1	1	1	0	0	0	0	0	0	0	0	0	0	0	0	0	0	0	0	0	0	0
B7ZAR1	#	503	#	3	2	2	0	0	0	0	0	0	0	0	0	0	1	0	0	1	0	0	0	0	0	0	0	2	2	3	0	0	0	0	0	0	0	0	0	0	0	0	0	0	1	0	0	0	14
B7ZKQ9	#	481	#	1	1	0	0	0	0	0	0	0	0	0	0	0	0	0	0	0	0	0	0	0	0	0	0	1	1	1	0	0	0	0	0	0	0	0	0	0	0	0	0	0	0	0	0	0	0
B7ZL48	#	375	#	0	0	0	0	0	0	0	0	0	0	0	0	0	0	0	0	0	0	0	0	0	0	0	0	0	0	0	0	0	0	0	0	0	0	0	0	0	0	0	0	0	0	0	0	0	0
B7ZLU9	#	865	#	1	0	0	0	0	0	0	0	0	0	0	0	0	0	0	0	0	0	0	0	0	0	0	0	0	0	0	0	0	0	0	0	0	0	0	0	0	0	0	0	0	0	0	0	0	0
B8ZZ98	#	158	#	0	0	0	0	0	0	0	1	1	0	0	0	0	0	0	0	0	0	0	0	0	0	0	0	0	0	0	0	0	2	0	0	1	0	0	0	2	2	1	0	0	0	0	0	0	0
B8ZZA8	#	169	#	0	0	0	0	0	0	1	1	0	0	0	0	0	0	0	0	0	0	0	0	0	0	0	0	0	0	0	0	0	0	0	0	0	0	0	0	0	0	0	0	0	0	0	0	0	0
B8ZZI4	#	588	#	0	0	0	0	0	0	0	0	0	0	0	0	0	0	0	0	0	0	0	0	0	0	0	0	0	0	0	0	0	0	0	0	0	0	0	0	0	0	0	0	0	0	0	0	0	0
B8ZZJ6	#	253	#	0	0	0	0	0	0	0	0	0	0	0	0	0	0	0	0	0	0	0	0	0	0	0	0	0	0	0	0	0	0	0	0	0	0	0	0	0	0	0	0	0	0	0	0	0	0
B8ZZS2	#	486	#	0	0	0	0	0	0	0	0	0	0	0	0	0	0	0	0	0	0	0	0	0	0	0	0	0	0	0	0	0	0	0	0	0	0	0	0	0	0	0	0	0	0	0	0	0	0
B8ZZT4	#	99	#	0	1	1	0	0	0	0	1	0	1	0	1	0	2	0	0	2	0	0	0	1	2	0	0	0	2	1	0	0	0	1	1	1	0	0	0	1	1	1	0	1	1	1	1	1	0
B9A067	#	711	#	1	1	1	0	0	0	0	0	0	0	0	0	0	0	0	0	0	0	0	0	0	0	0	0	0	0	0	0	0	0	0	0	0	0	0	0	0	0	0	0	0	0	0	0	0	0
C0HLS1	#	120	#	0	0	0	0	0	0	0	0	0	0	0	0	0	0	0	0	0	0	0	0	0	0	0	0	0	0	0	0	0	0	0	0	0	0	0	0	0	0	0	0	0	0	0	0	0	0
C9IYR0	#	224	#	1	0	0	0	0	0	0	0	0	0	0	0	0	0	0	0	0	0	0	0	0	0	0	0	0	0	0	0	0	0	0	0	0	0	0	0	0	0	0	0	0	0	0	0	0	0
C9IZL8	#	165	#	0	0	0	0	0	0	0	0	0	0	0	0	0	0	0	0	0	0	0	0	0	0	0	0	0	0	0	0	0	0	0	0	0	0	0	0	0	0	0	0	0	0	0	0	0	0
C9J0E4	#	63	#	0	0	0	0	0	0	0	0	0	0	1	1	0	0	0	0	0	0	0	0	0	0	0	0	0	0	0	0	0	0	0	0	0	0	0	0	0	0	0	0	1	0	0	0	0	0
C9J0E9	#	226	#	0	0	0	0	0	0	0	0	0	0	0	0	0	0	0	0	0	0	0	0	0	0	0	0	0	0	0	0	0	0	0	0	0	0	0	0	0	0	0	0	0	0	0	0	0	0
C9J0I9	#	459	#	0	0	0	1	1	1	0	0	0	0	0	0	0	0	0	0	0	0	0	0	0	0	0	0	0	0	0	0	0	0	0	0	0	0	0	0	0	0	0	0	0	0	0	0	0	0
C9J0M4	#	188	#	0	0	0	0	0	0	0	1	1	0	0	0	0	0	0	0	0	0	0	0	0	0	0	0	0	0	0	0	0	1	0	0	0	0	0	0	0	0	0	0	0	0	0	0	0	0
C9J0X3	#	173	#	0	0	0	0	0	0	0	0	0	0	0	0	0	0	0	0	0	0	0	0	0	0	0	0	0	0	0	0	0	0	0	0	0	0	0	0	0	0	0	0	0	0	0	0	0	0
C9J126	#	821	#	1	1	1	0	0	0	0	0	0	0	0	0	0	0	0	0	0	0	0	0	0	0	0	0	0	0	0	0	0	0	0	0	0	0	0	0	0	0	0	0	0	0	0	0	0	0
C9J2Y9	#	1167	#	0	0	0	0	0	0	0	0	0	0	0	0	0	0	0	0	0	0	0	0	0	0	0	0	0	0	0	0	0	0	0	0	0	0	0	0	0	0	0	0	0	0	0	0	0	0
C9J4Z3	#	68	#	0	0	0	0	0	0	0	0	0	0	0	0	0	0	0	0	0	0	1	1	1	0	0	0	0	1	2	0	0	0	0	0	0	0	0	0	0	0	0	0	0	0	0	0	0	0
C9J578	#	139	#	0	0	0	0	0	0	0	0	0	0	0	0	0	0	0	0	0	0	0	0	0	0	0	0	0	0	0	0	0	0	1	1	0	0	0	0	0	0	0	0	0	0	0	0	0	0
C9J590	#	136	#	0	0	0	0	0	0	0	0	0	0	0	0	0	0	0	0	0	0	1	0	0	0	0	0	0	0	0	0	0	0	0	0	0	0	0	0	0	0	0	0	0	0	0	0	0	0
C9J597	#	283	#	0	0	0	0	0	0	0	0	0	0	0	0	0	0	0	0	0	0	0	0	0	0	0	0	0	0	0	0	0	0	0	0	1	0	0	0	0	0	0	0	0	0	0	0	0	0
C9J5H8	#	244	#	0	0	0	0	0	0	0	0	0	0	0	0	0	0	0	0	0	0	0	0	0	1	0	0	0	0	0	0	0	0	0	0	0	0	0	0	2	1	1	0	0	0	0	0	0	0
C9J5K4	#	56	#	0	1	0	0	0	0	0	0	0	0	0	0	0	0	0	0	0	0	0	0	0	0	0	0	0	0	0	0	0	0	0	0	0	0	0	0	0	0	0	0	0	0	0	0	0	0
C9J5V9	#	216	#	0	0	0	0	0	0	4	4	3	0	0	0	0	0	0	0	0	0	0	0	0	0	0	0	0	0	0	0	0	0	0	0	0	0	0	0	0	0	0	0	0	0	1	4	2	3
C9J6A1	#	163	#	0	0	0	0	0	0	0	0	0	0	0	0	0	0	0	0	0	0	0	0	0	0	0	0	0	0	0	0	0	0	0	0	0	0	0	0	0	0	0	0	0	0	0	0	0	0
C9J712	#	91	#	0	0	0	0	1	0	0	0	0	0	0	0	0	0	0	0	0	0	0	0	0	0	0	0	0	0	0	0	0	0	0	0	0	0	0	0	0	0	0	0	0	0	0	0	0	0
C9J7B7	#	144	#	0	1	1	0	0	0	0	0	0	0	0	0	0	0	0	0	0	0	0	0	0	0	0	1	1	0	0	0	0	0	0	0	0	0	0	0	0	1	0	0	0	0	1	0	0	0
C9J7E5	#	957	#	0	0	0	0	0	0	0	1	0	1	0	0	0	1	0	0	1	0	0	0	0	1	0	1	0	1	1	0	0	0	1	1	0	0	0	0	3	3	2	0	0	0	0	1	1	0
C9J7E8	#	643	#	0	0	0	0	0	0	0	0	0	1	0	0	0	0	0	0	0	0	0	0	0	0	0	0	0	0	0	0	0	0	0	0	0	0	0	0	0	0	0	0	0	0	0	0	0	0
C9J7M1	#	242	#	0	0	0	0	0	0	0	0	0	0	0	0	0	0	0	0	0	0	0	0	0	0	0	0	0	0	0	0	0	0	0	0	0	0	0	0	0	0	0	0	0	0	0	0	0	0
C9J826	#	276	#	0	0	0	0	1	1	0	0	0	0	0	0	0	0	0	0	0	0	0	0	0	0	0	0	0	0	0	0	0	0	0	0	0	0	0	0	0	0	0	0	0	0	0	0	0	0
C9J830	#	114	#	0	0	0	0	0	0	0	0	0	0	0	0	0	0	0	0	0	0	0	0	0	0	0	0	0	0	0	0	0	0	0	0	0	0	0	0	0	0	0	0	0	0	0	0	0	0
C9J8P9	#	196	#	0	0	0	0	0	0	0	0	0	0	0	0	0	0	0	0	0	0	1	0	0	0	0	0	0	0	0	0	0	0	0	0	0	0	0	0	0	0	0	0	0	0	0	0	0	0
C9J8T5	#	271	#	0	0	0	0	0	0	0	0	0	0	0	0	0	0	0	0	0	0	0	0	0	0	0	0	0	0	0	0	0	0	0	0	0	0	0	0	0	0	0	0	1	0	0	0	0	0
C9J8T6	#	98	#	0	0	0	0	0	0	0	0	0	0	0	0	0	0	0	0	0	0	0	0	0	0	0	0	0	0	0	0	0	0	0	0	0	0	0	0	0	0	0	0	0	0	0	0	0	0
C9J9B2	#	264	#	0	0	0	0	0	0	1	0	0	0	0	0	0	0	0	0	0	0	0	0	0	0	0	0	0	0	0	0	0	1	0	0	0	0	0	0	0	0	0	0	0	0	0	1	0	0
C9J9W2	#	166	#	0	0	0	0	0	0	0	0	0	0	0	0	0	0	0	0	0	0	0	0	0	0	0	0	0	0	0	0	0	0	0	0	0	0	0	0	0	0	0	0	0	0	0	0	0	0
C9JA08	#	529	#	0	0	0	0	0	0	0	0	0	1	0	0	0	0	0	0	0	0	0	0	0	0	0	0	0	0	0	0	0	0	0	0	0	0	0	0	0	0	0	0	0	0	0	0	0	0
C9JA28	#	174	#	2	3	5	0	1	1	0	0	1	2	0	1	0	0	0	0	0	0	0	0	0	0	1	0	1	1	0	0	0	1	2	2	0	0	0	0	1	1	1	0	0	0	1	0	1	1
C9JAF1	#	71	#	0	0	0	0	0	0	0	0	0	0	0	0	0	0	0	0	0	0	0	0	0	1	0	0	0	0	0	0	0	0	0	0	0	0	0	0	0	0	0	0	0	0	0	0	0	0
C9JAG1	#	180	#	0	0	0	0	0	0	0	0	0	0	0	0	0	0	0	0	0	0	0	0	0	0	0	0	0	0	0	0	0	0	0	0	0	0	0	0	0	0	0	0	0	0	0	0	0	0
C9JAM7	#	166	#	0	0	0	0	0	0	0	0	0	0	0	0	0	0	0	0	0	0	0	0	0	0	0	0	0	0	0	0	0	0	0	0	0	0	0	0	0	0	0	0	0	0	0	0	0	0
C9JAW5	#	83	#	4	3	3	0	0	0	2	1	1	3	2	3	0	3	3	0	3	3	1	1	2	0	0	0	3	3	3	0	1	1	1	2	0	0	0	1	0	0	0	0	1	0	2	1	2	0
C9JC84	#	461	#	0	0	0	0	0	0	0	0	0	0	0	0	0	0	0	0	0	0	0	0	0	0	0	0	0	0	0	0	0	0	0	0	0	0	0	0	0	0	0	0	0	0	0	0	0	0
C9JCS5	#	121	#	0	0	0	0	0	0	0	0	0	0	0	0	0	0	0	0	0	0	0	0	0	0	0	0	0	0	0	0	0	0	0	0	0	0	0	0	0	0	0	0	0	0	0	0	0	0
C9JDE6	#	211	#	0	0	0	0	0	0	0	0	0	0	0	0	0	0	0	0	0	0	0	0	0	0	0	0	0	0	0	0	0	0	0	0	0	0	0	0	0	0	0	0	0	0	0	0	0	0
C9JDR0	#	254	#	0	1	2	0	0	0	0	1	1	0	0	0	0	0	0	0	0	0	0	1	0	0	1	1	1	1	1	0	0	0	0	2	1	0	0	0	2	2	2	1	1	0	1	2	0	0
C9JDV8	#	75	#	0	0	0	0	0	0	0	0	0	0	0	0	0	0	0	0	0	0	0	0	0	0	0	0	0	0	0	0	0	0	0	0	0	0	0	0	0	0	0	0	0	0	0	0	0	0
C9JEG4	#	148	#	0	0	1	0	0	0	0	0	0	0	1	0	0	0	0	0	0	0	0	0	0	0	0	0	0	0	0	0	0	0	0	0	0	0	0	0	0	0	0	0	0	0	0	0	0	0
C9JFM5	#	175	#	1	2	2	1	1	0	0	0	0	0	1	0	0	1	0	0	1	0	1	0	0	0	0	0	1	1	1	0	1	1	1	0	0	0	0	0	0	0	0	0	0	1	0	0	1	0
C9JFQ5	#	137	#	0	0	0	0	0	0	0	0	0	0	0	0	0	0	0	0	0	0	0	0	0	0	0	0	0	0	0	0	0	0	0	0	0	0	0	0	0	0	0	0	0	0	0	0	0	0
C9JG08	#	5388	#	0	0	0	0	0	0	0	0	0	0	0	0	0	0	0	0	0	0	0	0	0	0	0	0	0	0	1	0	0	0	0	0	0	0	0	0	0	0	0	0	0	0	0	0	0	0
C9JG87	#	297	#	0	0	0	0	0	0	0	0	0	0	0	0	0	0	0	0	0	0	0	0	0	0	0	0	0	0	0	0	0	0	0	0	0	0	0	0	0	0	0	0	0	0	0	0	0	0
C9JHJ7	#	87	#	0	0	0	0	0	0	0	0	0	0	0	0	0	0	0	0	0	0	0	0	0	0	0	0	0	0	0	0	0	0	1	0	0	0	0	0	0	0	0	0	0	0	0	0	0	0
C9JI87	#	183	#	1	2	2	0	0	0	0	0	0	0	0	0	0	1	1	0	1	1	0	0	0	0	0	0	0	0	0	0	0	0	0	0	0	0	0	0	0	0	0	0	0	0	0	0	0	0
C9JIX5	#	75	#	0	0	0	0	0	0	0	0	0	0	0	0	0	0	0	0	0	0	0	0	0	0	0	0	0	0	0	0	0	0	0	0	0	0	0	0	0	0	0	0	0	0	0	0	0	0
C9JJH3	#	530	#	0	0	0	0	0	0	0	0	0	0	0	0	0	0	0	0	0	0	0	0	0	0	0	0	0	0	0	0	1	0	0	0	0	0	0	0	0	0	0	0	0	0	0	0	0	0
C9JLS9	#	130	#	0	0	0	0	0	0	0	0	0	0	0	0	0	0	0	0	0	0	0	0	0	0	0	2	0	0	0	0	0	0	0	0	0	0	0	0	0	0	0	0	0	0	0	0	0	0
C9JMJ2	#	137	#	0	0	0	0	0	0	0	0	0	0	0	0	0	0	0	0	0	0	1	1	1	0	0	0	0	0	0	0	0	0	0	0	0	0	0	0	0	0	0	0	0	0	0	0	0	0
C9JMN4	#	151	#	0	0	0	0	0	0	0	0	0	0	0	0	0	0	0	0	0	0	0	0	0	0	0	0	0	0	0	0	0	0	0	0	0	0	0	0	0	0	0	0	0	0	0	0	0	0
C9JNA8	#	274	#	0	0	0	0	0	0	0	0	0	0	0	0	0	0	0	0	0	0	0	0	0	0	0	0	0	0	0	0	0	0	0	0	0	0	0	0	0	0	0	0	0	0	0	0	0	0
C9JNR7	#	61	#	0	0	0	0	0	0	0	0	0	0	0	0	0	0	0	0	0	0	0	0	0	0	0	0	0	0	0	0	0	0	0	0	0	0	0	0	0	0	0	0	0	0	0	0	0	0
C9JNW5	#	150	#	0	0	0	1	3	2	1	1	1	1	0	0	0	0	0	0	0	0	0	0	0	0	0	0	0	0	0	0	0	0	1	1	0	0	1	0	1	2	2	1	0	0	0	0	0	0
C9JPC9	#	1043	#	0	0	0	0	0	0	0	0	0	0	0	0	0	0	0	0	0	0	0	0	0	0	0	0	0	0	0	0	0	0	0	0	0	0	0	0	0	0	0	0	0	0	0	0	0	0
C9JQN7	#	153	#	0	0	0	0	0	0	0	0	0	0	0	0	0	0	0	0	0	0	0	0	0	0	0	0	0	0	0	0	0	0	0	0	0	0	0	0	0	1	0	0	0	0	0	0	0	0
C9JS50	#	339	#	0	0	0	0	0	0	0	0	0	0	0	0	0	0	0	0	0	0	0	0	0	0	0	0	0	0	0	0	0	0	0	0	0	0	0	0	0	0	0	0	0	0	0	0	0	0
C9JSF2	#	226	#	0	0	0	0	0	0	0	0	0	0	0	0	0	0	0	0	0	0	0	0	0	0	0	0	0	0	0	0	0	0	0	0	0	0	0	0	0	0	1	0	0	0	0	0	0	0
C9JSW8	#	159	#	0	0	0	1	0	0	0	0	0	0	0	0	0	0	0	0	0	0	0	0	0	0	0	0	0	0	0	0	0	0	0	0	0	0	0	0	0	0	0	0	0	0	0	0	0	0
C9JU14	#	83	#	0	0	0	0	0	0	0	1	0	0	0	0	0	0	0	0	0	0	0	0	0	0	0	0	0	0	0	0	0	0	0	0	0	0	0	0	0	0	0	0	0	0	0	0	0	0
C9JUG7	#	146	#	0	0	0	0	1	0	0	0	0	0	0	0	0	0	0	0	0	0	0	0	0	0	0	0	0	0	0	0	0	0	0	0	0	0	0	0	0	0	0	0	0	0	0	0	0	0
C9JUL9	#	112	#	0	0	0	0	0	0	0	0	0	1	0	0	0	0	0	0	0	0	0	0	0	0	0	0	0	0	0	0	0	0	0	0	0	0	0	0	0	0	0	0	0	0	0	0	0	0
C9JV50	#	187	#	0	0	0	0	0	0	0	0	0	0	0	0	0	0	0	0	0	0	0	0	0	0	0	0	0	0	0	0	0	0	0	0	0	0	0	0	0	0	0	0	0	0	0	0	0	0
C9JW37	#	84	#	0	0	0	0	0	0	0	0	0	0	0	0	0	0	0	0	0	0	0	0	0	0	0	0	0	0	0	0	0	0	0	0	0	0	0	0	0	0	0	0	0	0	0	0	0	2
C9JWU7	#	53	#	0	0	0	0	0	0	0	0	0	0	0	0	0	0	0	0	0	0	0	0	0	0	0	0	0	0	0	0	0	0	0	0	0	0	0	0	0	1	0	0	0	0	0	0	0	0
C9JX88	#	430	#	0	0	1	0	0	0	2	2	3	0	0	0	0	0	0	0	0	0	0	0	0	0	0	0	0	0	0	6	2	3	2	4	1	0	0	0	3	4	5	0	0	0	0	1	2	3
C9JY26	#	258	#	0	0	0	0	1	1	0	0	0	0	0	0	0	0	0	0	0	0	0	0	0	0	0	0	0	0	0	0	0	0	0	0	0	0	0	0	0	0	0	0	0	0	0	0	1	0
C9JYS6	#	128	#	0	0	0	0	0	0	0	0	0	0	0	0	0	0	0	0	0	0	0	0	0	0	0	0	0	0	0	0	0	0	0	0	0	0	0	0	0	0	0	0	0	0	0	0	0	0
C9JYX1	#	189	#	0	0	0	0	0	0	0	0	0	0	0	0	0	0	0	0	0	0	0	0	1	0	0	0	0	0	0	0	0	0	0	0	0	0	0	0	0	0	0	0	0	0	0	0	0	0
C9JZ20	#	218	#	5	3	3	0	0	0	0	0	0	0	0	0	0	0	0	0	0	0	1	2	1	0	0	0	1	1	1	0	0	0	0	0	0	0	0	0	0	0	0	0	0	0	0	0	0	0
C9JZF7	#	701	#	0	0	0	0	0	0	0	0	0	0	0	0	0	0	0	0	0	0	0	0	0	0	0	0	0	0	0	0	0	0	0	0	0	0	0	0	0	0	0	0	0	0	0	0	0	0
C9JZG1	#	302	#	1	0	0	0	0	0	0	0	0	0	1	1	0	0	0	0	0	0	0	0	0	0	0	0	2	3	2	0	0	0	0	0	0	0	0	0	0	0	0	0	1	2	0	0	1	0
C9JZP6	#	225	#	0	0	0	0	0	0	0	0	0	0	0	0	0	0	0	0	0	0	0	0	0	0	0	0	0	1	0	0	0	0	0	0	0	0	0	0	0	0	0	0	0	0	0	0	0	0
C9K068	#	80	#	0	0	0	0	0	0	0	1	0	0	0	0	0	0	0	0	0	0	0	0	0	0	0	0	0	0	0	0	0	0	0	0	0	0	0	0	0	0	0	0	0	0	0	0	0	0
C9K088	#	82	#	0	0	0	0	0	0	0	0	0	0	0	0	0	0	0	0	0	0	0	0	0	0	0	0	0	0	0	0	0	0	0	0	0	0	0	0	0	1	1	0	0	0	0	0	0	0
C9K0K7	#	244	#	0	0	0	0	0	0	0	0	0	0	0	0	0	0	0	0	0	0	0	1	0	0	0	0	0	0	0	0	0	0	0	0	0	0	0	0	0	0	0	0	0	0	0	0	0	0
D3DNG8	#	394	#	0	0	0	1	0	0	0	0	0	0	0	0	0	0	0	0	0	0	0	0	0	0	0	0	0	0	0	0	0	0	0	0	0	0	0	0	0	0	0	0	0	0	0	0	0	0
D3DUE4	#	527	#	0	0	0	0	0	0	0	0	0	0	0	0	0	0	0	0	0	0	0	0	0	0	0	0	0	0	0	0	0	0	0	0	0	0	0	0	0	1	0	0	0	0	0	0	0	0
D3YTB1	#	133	#	1	2	1	0	0	0	0	0	0	1	0	1	1	0	1	1	0	1	5	5	5	0	0	0	5	2	3	0	0	0	0	0	0	0	0	0	0	0	0	0	1	1	0	0	0	0
D3YTB5	#	708	#	0	1	0	0	0	0	0	0	0	0	0	0	0	0	0	0	0	0	0	0	0	0	0	0	0	0	0	0	0	0	0	0	0	0	0	0	0	0	0	0	0	0	0	0	0	0
D3YTF2	#	611	#	0	0	0	0	0	0	0	0	0	0	0	0	0	0	0	0	0	0	0	0	0	0	1	0	0	0	0	0	0	0	0	0	0	0	0	0	0	0	0	0	0	0	0	0	0	0
D3YTJ7	#	200	#	0	0	0	0	0	0	0	0	0	0	0	0	0	0	0	0	0	0	0	0	0	0	0	0	0	0	0	0	0	0	0	0	0	1	0	1	0	0	0	0	0	0	0	0	0	0
D4PHA6	#	111	#	0	0	0	0	0	0	0	0	0	0	0	0	0	0	1	0	0	1	0	0	0	0	0	0	0	0	0	0	0	1	0	0	0	0	0	0	0	0	0	0	0	0	0	0	0	0
D6R940	#	94	#	0	0	0	0	0	0	0	0	0	0	0	0	0	0	0	0	0	0	0	0	0	0	0	0	0	0	0	0	0	1	0	0	0	0	0	0	0	0	0	0	0	0	0	0	0	0
D6R9A6	#	134	#	0	0	0	0	0	0	0	0	0	0	0	0	0	0	0	0	0	0	0	0	0	0	0	0	0	0	0	0	0	0	0	0	0	0	0	0	0	0	0	0	0	0	0	0	0	0
D6R9H8	#	266	#	0	0	0	0	0	0	0	0	0	0	0	0	0	0	0	0	0	0	1	0	0	0	0	0	0	0	0	0	0	0	0	0	0	0	0	0	0	0	0	0	0	0	0	0	0	0
D6R9R0	#	463	#	0	0	0	0	0	0	0	0	0	0	0	0	0	0	0	0	0	0	0	0	0	0	0	0	1	0	0	0	0	0	0	0	0	0	0	0	0	0	0	0	0	0	0	0	0	0
D6R9W4	#	317	#	0	0	0	0	0	0	0	0	0	0	0	0	0	0	0	0	0	0	0	0	0	0	0	0	0	0	0	0	0	0	0	0	0	0	0	1	0	0	0	0	0	0	0	0	0	0
D6R9Y1	#	67	#	0	0	0	0	0	0	0	0	0	0	0	0	0	0	0	0	0	0	0	0	0	0	0	0	0	0	0	0	0	0	0	0	0	0	0	0	0	0	0	0	0	0	0	0	0	0
D6RA70	#	739	#	0	0	0	0	0	0	0	0	0	0	0	0	0	0	0	0	0	0	0	0	0	0	0	0	0	0	0	0	0	0	0	0	0	0	0	0	0	0	0	0	0	0	0	0	0	0
D6RA82	#	284	#	0	0	0	0	0	0	0	0	0	0	0	0	0	0	0	0	0	0	0	0	0	0	0	1	0	0	0	0	0	0	0	0	0	0	0	0	0	0	0	0	0	0	0	0	0	0
D6RAA6	#	222	#	0	0	0	0	0	1	1	1	1	1	0	0	0	0	0	0	0	0	0	0	0	0	0	0	0	0	0	0	0	0	0	0	0	0	0	0	1	1	0	0	0	0	0	1	1	0
D6RAL7	#	14	#	0	0	0	0	0	0	0	0	0	0	0	0	0	0	0	0	0	0	0	0	0	0	0	0	0	0	0	0	0	0	0	0	0	0	0	0	0	0	0	0	0	0	0	1	0	0
D6RAN4	#	181	#	0	1	0	0	1	1	0	0	0	1	1	0	0	0	0	0	0	0	0	0	0	0	0	0	0	0	0	0	0	0	0	0	0	0	0	0	0	0	0	0	0	0	0	0	0	0
D6RAT0	#	227	#	0	0	0	3	3	2	2	2	3	0	0	0	0	0	0	0	0	0	0	0	0	4	6	7	0	0	0	0	0	0	0	0	0	0	0	0	0	0	0	2	1	2	0	0	0	6
D6RB29	#	133	#	0	0	0	0	0	0	0	0	0	0	0	0	0	0	0	0	0	0	0	0	0	0	0	0	0	0	0	0	0	0	0	0	0	0	0	0	0	0	0	0	0	0	1	1	0	0
D6RB97	#	158	#	0	0	0	0	0	0	0	0	0	0	0	0	0	0	0	0	0	0	0	0	0	0	0	0	0	0	0	0	0	0	0	0	0	0	0	0	1	0	0	0	0	0	0	0	0	0
D6RB98	#	118	#	0	0	0	0	0	0	0	0	1	0	0	0	0	0	0	0	0	0	0	0	0	0	0	0	0	0	0	0	0	0	0	0	0	0	0	0	0	0	0	0	0	0	0	0	0	0
D6RBB7	#	129	#	0	0	0	0	0	0	0	0	0	0	0	0	0	0	0	0	0	0	0	0	0	0	0	0	0	0	0	0	0	0	0	0	0	0	0	0	0	0	0	0	0	0	0	0	0	0
D6RBD7	#	150	#	0	0	0	0	1	2	0	0	0	0	1	1	0	0	0	0	0	0	1	1	1	1	1	1	0	1	0	1	1	0	1	1	1	0	0	0	1	1	1	0	0	0	1	0	1	1
D6RBH1	#	203	#	0	0	0	0	0	0	0	0	0	0	0	0	0	0	0	0	0	0	0	0	0	0	0	0	0	0	0	0	1	2	0	0	0	0	0	0	0	0	0	0	0	0	0	0	0	0
D6RBV2	#	325	#	0	0	0	0	0	0	2	2	0	0	0	0	0	0	0	0	0	0	0	0	0	0	0	0	0	0	0	0	0	0	0	0	0	0	0	0	0	0	0	0	0	0	1	2	1	0
D6RC80	#	40	#	0	0	0	0	0	0	0	0	0	0	0	0	0	0	0	0	0	0	0	0	0	0	0	0	0	0	0	0	1	1	0	0	0	0	0	0	0	0	0	0	0	0	0	0	1	0
D6RCC7	#	1095	#	0	0	0	0	0	0	0	0	0	0	0	0	0	0	0	0	0	0	0	0	0	0	0	0	0	0	0	0	0	0	0	0	0	0	0	0	0	0	0	0	0	0	0	0	0	0
D6RCD8	#	173	#	0	0	0	0	0	0	0	0	0	0	0	0	0	0	1	0	0	1	0	0	0	0	0	0	0	0	0	0	0	0	0	0	0	0	0	0	0	0	0	0	0	0	0	0	0	0
D6RCE6	#	223	#	0	0	0	0	0	0	0	0	0	0	0	0	0	0	0	0	0	0	0	0	0	0	0	0	0	0	0	0	0	0	0	0	0	0	0	0	0	0	1	0	0	0	0	0	0	0
D6RCF4	#	145	#	0	0	0	0	0	0	0	0	0	0	0	0	0	0	0	0	0	0	0	0	0	0	0	0	0	0	0	0	1	0	0	0	0	0	0	0	0	0	0	0	0	0	0	0	0	0
D6RCN7	#	148	#	0	0	0	0	0	0	0	1	1	0	0	0	0	0	0	0	0	0	0	0	0	0	0	0	0	0	0	0	0	0	0	0	0	0	0	0	0	0	0	0	0	0	0	0	0	0
D6RCQ1	#	201	#	0	0	0	0	0	0	0	0	0	0	0	0	0	0	0	0	0	0	0	0	0	0	0	0	0	0	0	0	0	0	0	0	0	0	0	0	0	0	0	0	0	0	0	0	0	0
D6RD24	#	284	#	0	0	0	0	0	0	0	0	0	0	0	0	0	0	0	0	0	0	0	0	0	0	0	0	0	0	0	0	0	0	0	0	0	0	0	0	0	0	0	0	0	0	0	0	0	0
D6RD58	#	79	#	0	0	0	0	0	0	0	0	0	0	0	0	0	0	0	0	0	0	0	0	1	0	0	0	0	0	0	0	0	0	0	0	0	0	0	0	0	0	0	0	0	0	0	0	0	0
D6RDG7	#	144	#	0	0	0	0	0	0	0	0	0	0	0	0	0	0	0	0	0	0	0	0	0	0	0	0	0	0	0	0	0	0	0	0	0	0	0	0	0	0	0	0	0	0	0	0	0	0
D6RDI1	#	114	#	0	0	0	0	0	0	0	0	0	0	0	0	0	0	0	0	0	0	0	0	0	0	0	0	0	0	0	0	0	0	0	0	0	0	0	0	0	0	0	0	0	0	0	0	0	0
D6RDN1	#	41	#	0	0	0	0	0	0	0	0	0	0	0	0	0	0	0	0	0	0	0	0	0	0	1	0	0	0	0	0	0	0	0	0	0	0	0	0	0	0	0	0	0	0	0	0	0	0
D6RDU9	#	357	#	0	0	0	0	0	0	0	0	0	0	0	0	0	0	0	0	0	0	0	0	0	0	0	0	0	0	0	0	0	0	0	0	0	0	0	0	0	0	0	0	0	0	0	0	0	0
D6REB1	#	67	#	0	0	0	0	0	1	0	0	0	2	0	0	0	0	0	0	0	0	0	0	0	0	0	0	0	0	0	0	0	0	0	0	0	0	0	0	0	0	0	0	0	0	0	0	0	0
D6REE7	#	446	#	0	0	0	1	1	1	0	0	0	1	0	0	0	0	0	0	0	0	0	0	0	0	0	0	0	0	0	0	0	0	0	0	0	0	0	0	0	0	0	0	0	0	0	0	0	0
D6REM5	#	58	#	0	0	0	0	0	1	0	0	0	0	0	0	0	0	0	0	0	0	1	0	0	0	0	0	0	0	0	0	0	0	0	0	0	0	0	0	0	0	0	0	0	0	0	0	0	0
D6RER5	#	432	#	0	0	0	0	0	0	0	0	0	0	0	0	0	0	0	0	0	0	0	0	0	0	0	0	0	0	0	0	0	0	0	0	0	0	0	0	0	0	0	0	0	0	0	0	0	0
D6RF34	#	169	#	0	0	0	0	0	0	0	0	0	0	0	0	0	0	0	0	0	0	0	0	0	0	0	0	0	0	0	0	0	0	0	0	0	0	0	0	0	0	0	0	0	0	0	0	0	0
D6RF62	#	333	#	0	0	0	0	1	1	0	0	0	0	0	0	0	0	0	0	0	0	0	0	0	0	0	0	0	0	0	0	0	0	0	0	0	0	0	0	0	0	0	0	0	0	0	0	0	0
D6RFH3	#	87	#	0	0	0	0	0	0	0	0	0	0	0	0	0	0	0	0	0	0	0	0	0	0	0	0	0	0	0	0	0	0	0	0	0	0	0	0	0	0	0	0	0	0	0	0	0	0
D6RFI3	#	262	#	0	0	0	0	0	0	0	0	0	0	0	0	0	0	0	0	0	0	0	0	0	0	0	0	0	0	0	0	0	0	0	0	0	0	0	0	1	0	0	0	0	0	0	0	0	0
D6RFM5	#	583	#	0	0	0	0	0	0	2	1	2	0	0	0	0	0	0	0	0	0	0	0	0	0	0	0	0	0	0	0	1	1	0	0	0	0	0	0	0	0	0	0	0	0	0	0	0	0
D6RFX7	#	223	#	0	0	0	0	0	0	0	0	0	0	0	0	0	0	0	0	0	0	0	0	0	0	0	0	0	0	0	0	0	0	0	0	1	0	0	0	0	0	0	0	0	0	0	0	0	0
D6RJ96	#	531	#	0	0	0	0	0	0	0	0	0	0	0	0	0	0	0	0	0	0	0	0	0	0	0	0	0	0	0	0	0	0	0	0	0	0	0	0	0	0	0	0	0	0	0	0	0	0
D6RJB7	#	1930	#	0	0	0	0	0	0	0	0	0	0	0	0	0	0	0	0	0	0	0	0	0	0	0	0	0	0	0	0	0	0	0	0	0	0	0	0	0	0	0	0	0	0	0	0	0	0
D6W5Y5	#	297	#	0	0	0	0	0	0	0	0	2	0	0	0	0	0	0	0	0	0	2	3	4	0	0	2	2	0	1	0	0	0	1	0	0	0	0	0	2	1	2	0	0	0	0	0	0	1
D9J307	#	362	#	0	0	0	0	0	0	0	0	0	0	0	0	0	0	0	0	0	0	0	0	0	0	0	0	0	0	0	0	0	0	0	0	0	0	0	0	0	0	0	0	0	0	1	0	2	0
E1B6W4	#	236	#	0	0	0	0	0	0	0	0	0	0	0	0	0	0	0	0	0	0	0	0	0	0	0	0	0	0	0	0	0	0	0	0	0	0	0	0	0	0	0	0	0	0	0	0	0	0
E2PSN0	#	171	#	0	0	0	0	0	0	0	0	0	0	0	0	0	0	0	0	0	0	2	0	1	0	0	0	0	0	0	0	0	0	0	0	0	0	0	0	0	0	0	0	0	0	0	0	0	0
E2QRF0	#	766	#	0	0	0	0	0	0	0	0	0	0	0	0	0	1	0	0	1	0	0	0	0	0	0	0	0	1	0	0	0	0	0	0	0	0	0	0	0	0	0	0	0	0	0	0	0	0
E2QRM3	#	76	#	0	0	0	0	0	0	0	0	0	0	0	0	0	1	0	0	1	0	0	0	0	0	0	0	0	0	0	0	0	0	0	0	0	0	0	0	0	0	0	0	0	0	0	0	0	0
E3W980	#	1034	#	0	0	0	0	0	0	0	0	0	0	0	0	0	0	1	0	0	1	0	0	0	0	0	0	0	0	0	0	0	0	0	0	0	0	0	0	0	0	0	0	0	0	0	0	0	0
E5RFH6	#	372	#	0	0	0	0	0	0	0	0	0	0	0	0	0	1	0	0	1	0	0	0	0	0	0	0	0	0	0	0	0	0	0	0	0	0	0	0	0	0	0	0	0	0	0	0	0	0
E5RFK7	#	166	#	0	0	0	0	0	0	0	0	0	0	0	0	0	0	0	0	0	0	0	0	0	0	0	0	0	0	0	0	0	0	0	0	0	0	0	0	0	0	0	0	0	0	0	0	0	0
E5RFZ8	#	89	#	0	0	0	0	0	0	0	1	1	0	0	0	0	0	0	0	0	0	0	0	0	0	0	0	0	0	0	0	0	0	0	0	0	0	0	0	0	0	0	0	0	0	0	1	0	0
E5RG49	#	101	#	0	0	0	0	0	0	0	0	0	0	0	0	0	0	0	0	0	0	0	0	0	0	0	0	0	0	0	0	0	0	0	0	0	0	0	0	1	1	0	0	0	0	0	0	0	0
E5RGB5	#	27	#	0	0	0	0	0	0	0	0	0	0	0	0	0	0	0	0	0	0	0	0	0	0	0	0	1	0	0	0	0	1	0	0	0	0	0	0	0	0	0	0	0	0	0	0	1	0
E5RGB7	#	128	#	1	0	0	0	0	0	0	0	0	0	0	0	0	0	0	0	0	0	0	0	0	0	0	0	0	0	0	0	0	0	0	0	0	0	0	0	0	0	0	0	0	0	0	0	0	0
E5RGC1	#	563	#	0	0	0	0	0	0	1	0	0	0	0	0	0	0	0	0	0	0	0	0	0	0	0	0	0	0	0	0	0	0	0	0	0	0	0	0	0	0	0	0	0	0	0	0	0	0
E5RGE1	#	51	#	0	0	0	0	1	0	0	0	0	0	0	0	0	0	0	0	0	0	1	0	0	0	0	0	0	0	0	0	0	0	0	0	0	0	0	0	0	0	0	0	0	0	0	0	0	0
E5RGG7	#	105	#	0	0	0	0	0	0	0	0	1	0	0	0	0	0	0	0	0	0	0	0	0	0	0	0	0	0	0	0	0	0	0	0	0	0	0	0	0	0	0	0	0	0	0	0	0	0
E5RGM3	#	102	#	0	0	0	0	0	0	0	1	0	0	0	0	0	0	0	0	0	0	0	0	0	0	0	0	0	0	0	0	0	0	0	0	0	0	0	0	0	0	0	0	0	0	0	1	0	0
E5RGS2	#	251	#	0	0	0	0	0	0	0	0	0	0	0	0	0	0	0	0	0	0	0	0	0	0	0	0	0	0	0	0	0	0	0	0	0	0	0	0	0	0	0	0	0	0	0	0	0	0
E5RGU4	#	235	#	0	0	0	0	0	0	0	0	0	0	0	0	0	0	0	0	0	0	0	0	0	0	0	0	0	0	0	0	0	0	0	0	0	0	0	0	0	0	0	0	0	0	0	0	0	0
E5RGV0	#	155	#	0	0	0	0	0	0	0	0	0	0	0	0	0	0	0	0	0	0	0	4	5	0	0	0	0	0	0	0	0	0	0	0	0	0	0	0	0	0	0	0	0	0	0	0	0	0
E5RGY7	#	136	#	0	0	0	0	0	0	0	0	0	0	0	0	0	0	0	0	0	0	0	0	0	0	0	0	0	0	0	0	0	0	0	0	0	0	0	0	0	1	0	0	0	0	0	0	0	0
E5RGZ4	#	283	#	0	0	0	0	0	0	0	0	0	0	0	0	0	0	0	0	0	0	0	0	0	0	0	0	0	0	1	0	0	0	0	0	0	0	0	0	0	0	0	0	0	0	0	0	0	0
E5RH09	#	113	#	0	0	0	0	0	0	0	0	0	0	0	0	0	0	0	0	0	0	0	0	0	0	0	0	0	0	0	0	0	0	0	0	0	0	0	0	0	0	0	0	0	1	0	0	0	0
E5RH41	#	198	#	0	0	0	0	0	0	0	1	0	0	0	0	0	0	0	0	0	0	0	0	0	0	0	0	0	0	0	0	0	0	0	0	0	0	0	0	0	0	0	0	0	0	0	0	0	0
E5RHJ4	#	277	#	0	0	0	0	0	0	1	1	0	0	0	0	0	0	0	0	0	0	0	0	0	0	0	0	0	0	0	1	0	0	0	0	0	0	0	0	0	0	0	0	0	0	0	0	0	0
E5RHL7	#	825	#	0	0	0	0	0	0	1	0	0	0	0	0	0	0	0	0	0	0	0	0	0	0	0	0	0	0	0	0	0	0	0	0	0	0	0	0	0	1	0	0	0	0	0	0	0	0
E5RHR8	#	126	#	0	0	0	0	0	0	0	0	0	0	0	0	0	0	0	0	0	0	0	0	0	0	0	0	0	0	0	0	0	0	0	0	0	0	0	0	0	0	0	1	1	0	0	0	0	0
E5RHT3	#	277	#	0	0	0	0	0	0	0	0	0	0	0	0	0	0	0	0	0	0	0	0	0	0	0	0	1	0	0	0	0	0	0	0	0	0	0	0	0	0	0	0	0	0	0	0	0	0
E5RHT6	#	244	#	0	0	0	0	0	0	0	0	0	0	0	0	0	0	0	0	0	0	0	0	0	0	0	0	0	0	0	0	0	0	0	0	0	0	0	0	0	0	0	0	0	0	0	0	0	0
E5RHV8	#	87	#	0	0	0	1	0	0	0	0	0	0	0	0	0	0	0	0	0	0	0	0	0	0	0	0	0	0	0	0	0	0	0	0	0	0	0	0	0	0	0	0	0	0	0	0	0	0
E5RI99	#	114	#	0	0	0	0	0	0	0	0	0	0	0	0	0	0	0	0	0	0	0	3	2	0	0	0	0	5	3	0	0	0	0	0	0	0	0	0	0	0	0	0	0	0	0	0	0	0
E5RIG2	#	3565	#	0	0	0	0	0	0	0	0	0	0	0	0	0	0	0	0	0	0	1	0	0	0	0	0	0	0	0	0	0	0	0	0	0	0	0	0	0	0	0	0	0	0	0	0	0	0
E5RIH5	#	477	#	0	0	0	0	0	0	0	0	0	0	0	0	0	0	0	0	0	0	0	0	0	0	0	0	0	0	0	0	0	0	0	0	0	0	0	0	0	0	0	0	0	0	0	0	0	0
E5RIP1	#	46	#	1	1	1	1	1	1	0	0	0	0	0	0	0	0	0	0	0	0	2	3	3	0	0	0	1	2	2	0	0	0	0	0	0	0	0	0	0	0	0	2	1	1	0	0	0	2
E5RIQ5	#	120	#	0	0	0	0	0	0	0	0	0	0	0	0	0	0	0	0	0	0	0	1	0	0	0	0	0	0	0	0	0	0	0	0	0	0	0	0	0	0	0	0	0	0	0	0	0	0
E5RIT6	#	128	#	0	0	1	1	3	2	0	0	0	1	0	0	0	1	0	0	1	0	0	0	0	0	0	2	0	0	0	0	0	0	0	0	0	0	0	0	1	0	0	1	1	0	0	0	0	0
E5RIV2	#	407	#	0	0	0	0	0	0	0	0	0	0	0	0	0	0	0	0	0	0	0	0	0	0	0	0	0	0	0	0	0	0	0	0	0	0	0	0	0	0	0	0	0	0	0	0	0	0
E5RJM0	#	639	#	0	0	0	0	0	0	0	0	0	0	0	0	0	0	0	0	0	0	0	0	0	0	0	0	0	0	0	0	0	0	0	0	0	0	0	0	0	0	0	0	0	1	0	0	0	0
E5RJU9	#	526	#	0	0	0	0	0	0	0	0	0	0	0	0	0	0	0	0	0	0	0	1	2	1	0	0	0	0	0	0	0	0	0	0	0	0	0	0	1	1	1	0	0	0	0	0	0	0
E5RK64	#	71	#	0	0	0	0	1	0	0	1	0	0	0	0	0	0	0	0	0	0	0	0	1	1	1	1	0	0	0	0	0	0	1	0	1	0	0	0	0	0	0	0	0	0	0	0	0	0
E7EM57	#	320	#	1	0	1	1	2	1	0	0	0	1	0	1	0	0	0	0	0	0	0	0	0	0	0	0	0	0	0	0	0	1	1	0	0	0	0	0	0	0	0	0	0	0	0	0	0	0
E7EM81	#	100	#	0	0	0	0	0	0	0	0	0	0	0	0	0	0	0	0	0	0	0	0	0	1	0	0	0	0	0	0	1	0	0	0	0	0	0	0	0	0	0	0	0	0	0	0	0	0
E7EMB1	#	527	#	0	0	0	0	0	0	0	0	0	0	0	0	0	0	0	0	0	0	0	0	0	0	0	0	0	0	0	0	0	0	0	0	0	0	0	0	0	0	0	0	0	0	0	0	0	0
E7EMB7	#	94	#	0	0	0	0	0	0	0	0	0	0	0	0	0	0	0	0	0	0	0	0	0	0	0	0	0	0	0	0	0	0	0	0	0	0	0	0	1	1	1	0	0	0	0	0	0	0
E7EMC7	#	378	#	0	0	0	0	1	1	1	1	0	1	3	3	0	0	0	0	0	0	1	0	1	0	0	0	1	1	1	0	0	0	0	0	0	0	0	0	0	1	1	0	0	0	0	0	0	0
E7EMD0	#	418	#	0	0	0	0	0	0	0	0	0	0	0	0	0	0	0	0	0	0	0	0	0	0	0	0	0	0	0	0	0	0	1	0	0	0	0	0	0	0	0	0	0	0	1	0	0	0
E7EMF1	#	815	#	0	0	0	0	0	0	0	0	0	0	0	0	0	0	0	0	0	0	0	0	0	0	0	0	0	0	0	0	0	0	0	0	0	0	0	0	0	0	0	0	0	0	0	0	0	0
E7EMU4	#	214	#	0	0	0	0	0	0	0	0	0	0	0	0	1	2	1	1	2	1	1	1	1	1	1	0	2	1	2	0	0	0	0	0	0	0	0	0	0	0	0	0	0	2	0	0	0	0
E7EMW7	#	2792	#	0	0	0	0	0	0	0	0	0	0	0	0	0	0	0	0	0	0	0	0	0	0	0	0	0	0	0	0	0	0	1	0	0	0	0	0	0	0	0	0	0	0	0	0	0	0
E7EN72	#	284	#	0	0	0	0	1	0	0	0	0	1	1	0	1	1	0	1	1	0	0	0	0	0	0	0	0	0	0	0	0	0	0	0	0	0	0	0	0	0	0	0	0	0	0	0	0	0
E7EN77	#	919	#	0	0	0	0	0	0	0	0	0	0	0	0	0	0	0	0	0	0	0	0	0	0	0	0	0	0	0	0	0	0	0	0	0	0	0	0	0	0	0	0	0	0	0	0	0	0
E7END7	#	173	#	0	0	0	0	0	0	0	0	0	0	0	0	0	0	0	0	0	0	1	0	0	1	1	1	0	0	0	0	0	0	0	0	0	0	0	0	0	0	0	0	1	0	0	0	0	0
E7ENJ2	#	85	#	0	0	0	0	0	0	0	0	0	0	0	0	0	0	0	0	0	0	0	0	0	0	0	0	0	0	0	0	0	0	0	0	0	0	0	0	0	0	0	0	0	0	0	0	0	0
E7ENK3	#	949	#	0	0	1	0	0	0	0	0	0	0	0	0	0	0	0	0	0	0	0	0	0	0	0	0	0	0	0	0	0	0	0	0	0	0	0	0	0	0	0	0	0	0	0	0	0	0
E7ENZ3	#	486	#	0	0	0	0	0	0	0	0	0	0	0	0	0	0	0	0	0	0	1	3	4	0	0	0	0	0	0	0	0	0	0	0	0	0	0	0	0	0	0	0	0	0	0	0	0	0
E7EP60	#	614	#	0	0	0	0	0	0	0	0	0	0	0	0	0	0	0	0	0	0	0	0	0	0	0	0	0	0	0	0	0	0	0	0	0	0	0	0	1	0	0	0	0	0	0	0	0	0
E7EP66	#	510	#	0	0	0	0	0	0	0	0	0	0	0	0	0	0	0	0	0	0	0	0	0	0	0	0	0	0	0	0	0	0	0	0	0	0	0	0	0	0	0	0	0	0	0	0	0	0
E7EPA1	#	268	#	0	0	0	0	0	0	0	0	0	0	0	0	0	0	0	0	0	0	0	0	0	0	0	0	0	0	0	0	0	0	0	0	0	0	0	0	0	0	0	0	0	0	0	0	0	0
E7EPB3	#	124	#	0	0	0	0	1	0	0	0	0	0	0	0	0	0	0	0	0	0	2	2	3	0	0	0	2	1	2	0	0	0	0	0	0	0	0	0	0	1	0	0	0	0	0	0	0	0
E7EPI0	#	1338	#	0	0	0	0	0	0	0	0	0	0	0	0	0	0	0	0	0	0	0	0	0	0	0	0	0	0	0	0	0	0	0	0	0	0	0	0	0	0	0	0	0	0	0	0	0	0
E7EPI8	#	374	#	0	0	0	0	0	0	0	0	0	0	0	0	0	0	0	0	0	0	0	0	0	0	0	0	0	0	0	0	0	0	0	0	0	0	0	0	0	0	0	0	0	0	0	0	0	0
E7EQ52	#	1090	#	0	0	0	0	0	0	0	0	0	0	0	0	0	0	0	0	0	0	0	0	0	0	0	0	0	0	0	0	0	0	0	0	0	0	0	0	0	0	0	0	0	0	0	0	0	0
E7EQB2	#	696	#	0	0	0	0	0	0	1	0	0	0	0	0	0	0	0	0	0	0	0	0	0	0	0	0	0	0	0	0	0	0	0	0	0	0	0	0	0	0	0	0	0	0	0	0	0	0
E7EQG2	#	362	#	3	1	4	0	1	0	0	0	0	3	1	1	0	2	0	0	2	0	0	0	0	0	0	0	0	2	0	0	0	0	0	0	0	0	0	0	3	4	1	0	0	0	0	0	0	0
E7EQL5	#	305	#	0	0	0	0	0	0	0	0	0	0	0	0	0	0	0	0	0	0	0	0	0	0	0	0	0	0	0	0	0	0	0	0	0	0	0	0	0	0	0	0	0	0	0	0	0	0
E7EQN5	#	925	#	0	0	0	0	0	0	0	0	0	0	0	0	0	0	0	0	0	0	0	0	0	0	0	0	0	0	0	1	0	0	0	0	0	0	0	0	0	0	0	0	0	0	0	0	0	0
E7EQR6	#	401	#	2	3	2	0	0	0	0	0	0	0	0	0	0	0	0	0	0	0	0	0	0	0	0	0	0	0	0	0	0	0	0	0	0	0	0	0	0	0	0	0	0	0	0	0	0	0
E7EQT5	#	126	#	0	0	0	0	0	0	0	0	0	0	0	0	0	1	0	0	1	0	0	0	0	0	0	0	0	0	0	0	0	0	0	0	0	0	0	0	0	0	0	0	0	0	0	0	0	0
E7ER47	#	118	#	0	0	0	0	0	0	0	0	0	0	0	0	0	0	0	0	0	0	0	0	0	0	0	0	0	0	0	0	0	0	0	0	0	0	0	0	0	0	0	0	0	0	0	0	0	0
E7ERC4	#	184	#	0	0	0	0	0	0	0	0	0	0	0	1	0	0	0	0	0	0	0	0	0	0	0	0	0	0	1	0	0	0	0	0	0	0	0	0	0	0	0	0	0	0	0	0	0	0
E7ERK9	#	544	#	0	1	0	0	1	1	0	0	0	0	0	0	0	0	0	0	0	0	0	0	0	0	0	0	0	1	0	0	0	0	0	0	0	0	0	0	1	0	1	0	0	0	0	0	1	0
E7ERL0	#	139	#	0	0	0	1	1	2	0	0	0	0	1	0	0	0	0	0	0	0	0	0	0	0	0	0	0	0	0	0	0	0	0	0	0	0	0	0	0	0	0	0	0	0	0	0	0	0
E7ESC6	#	1088	#	0	0	0	0	0	0	0	0	0	1	0	0	0	0	0	0	0	0	0	0	0	0	0	1	0	0	1	0	0	0	0	0	0	0	0	0	2	0	0	0	0	0	0	0	0	0
E7ESE2	#	202	#	0	0	0	0	0	0	1	0	0	0	0	0	0	0	0	0	0	0	0	0	0	0	0	0	0	0	0	0	0	0	0	0	0	0	0	0	0	0	0	0	0	0	0	0	0	0
E7ESI2	#	238	#	0	0	0	0	0	0	0	0	0	0	0	0	0	0	0	0	0	0	0	0	0	0	0	0	1	1	1	0	0	0	0	0	0	0	0	0	0	0	0	0	0	0	0	0	0	0
E7ESY4	#	703	#	0	0	0	0	0	0	0	0	0	0	0	0	0	0	0	0	0	0	1	0	0	0	0	0	0	0	0	0	0	0	0	0	0	0	0	0	0	0	0	0	0	0	0	0	0	0
E7ET15	#	1028	#	0	0	0	0	1	1	0	0	2	1	0	0	3	1	0	3	1	0	0	3	1	0	0	0	0	0	0	1	1	1	0	1	0	0	0	0	0	1	1	0	0	0	0	0	0	0
E7ET49	#	631	#	0	0	0	0	0	0	0	0	0	0	0	0	0	0	0	0	0	0	0	0	0	0	0	0	0	0	0	0	0	0	0	0	0	0	0	0	0	0	1	0	0	0	0	0	0	0
E7ETB3	#	493	#	0	0	0	0	0	0	0	0	0	0	0	0	0	0	0	0	0	0	0	0	0	0	0	0	0	0	0	0	0	0	0	0	0	0	0	0	0	0	0	0	0	0	0	0	0	0
E7ETU9	#	703	#	1	1	1	0	0	1	0	0	0	1	0	0	0	0	0	0	0	0	0	0	0	0	0	0	0	0	0	0	1	1	1	0	0	0	0	0	0	0	1	0	0	0	0	0	0	0
E7ETY7	#	158	#	0	3	0	0	0	0	0	0	1	1	0	0	0	0	0	0	0	0	0	0	0	0	0	1	0	0	0	0	0	0	0	0	0	0	0	0	0	1	2	0	0	0	1	0	0	0
E7ETZ4	#	408	#	0	0	0	0	0	0	0	0	0	0	0	0	0	0	0	0	0	0	0	0	0	0	0	0	0	0	0	0	0	0	0	0	0	0	0	0	2	3	3	0	0	0	0	0	0	0
E7EUJ0	#	85	#	0	0	0	0	0	0	0	0	1	0	0	0	0	0	0	0	0	0	0	0	0	0	0	0	0	0	0	0	0	0	0	0	0	0	0	0	0	0	0	0	0	0	0	0	0	0
E7EUT5	#	260	#	0	0	0	0	0	0	0	0	0	0	0	0	1	0	0	1	0	0	0	0	0	5	4	2	0	0	0	1	3	4	2	4	1	0	0	0	0	0	0	1	1	2	0	0	0	4
E7EVQ3	#	459	#	0	0	0	0	0	0	0	0	0	0	0	0	0	0	0	0	0	0	0	0	0	0	0	0	0	0	0	0	0	0	0	0	0	0	1	0	0	0	0	0	0	0	0	0	0	0
E7EVS6	#	334	#	11	10	11	0	0	0	1	1	1	0	0	0	0	0	0	0	0	0	0	0	0	10	13	40	0	0	0	1	1	2	0	0	1	0	0	1	1	2	1	0	0	0	1	1	1	0
E7EVX8	#	493	#	0	0	0	0	0	0	0	0	0	0	0	0	0	0	0	0	0	0	2	2	4	1	3	3	0	0	0	0	0	0	0	0	0	0	0	0	0	0	0	0	0	0	0	0	0	0
E7EW60	#	253	#	0	0	0	0	0	0	0	0	0	0	0	0	0	0	0	0	0	0	0	0	0	0	0	0	0	0	0	0	0	0	0	0	0	0	0	0	0	0	0	0	0	0	0	0	0	0
E7EWD3	#	832	#	0	0	0	0	0	0	0	0	0	0	0	0	0	0	0	0	0	0	0	0	0	0	0	0	0	0	0	0	0	0	0	0	0	0	0	0	1	0	0	0	0	0	0	0	0	0
E7EWK3	#	797	#	0	0	0	0	0	0	0	0	0	0	0	0	0	0	0	0	0	0	0	0	0	0	0	0	0	0	0	0	0	0	0	0	0	0	0	0	0	0	0	0	0	0	0	0	0	0
E7EX17	#	616	#	0	0	0	0	0	0	0	0	0	0	0	0	0	0	0	0	0	0	0	1	2	0	0	0	0	0	0	0	0	0	0	0	0	0	0	0	0	0	0	0	0	0	0	0	0	0
E7EX48	#	722	#	0	0	0	0	0	0	0	0	0	0	0	0	1	0	0	1	0	0	0	0	0	0	0	0	0	0	0	0	0	0	0	0	0	0	0	0	0	0	0	0	0	0	0	0	0	0
E7EX92	#	352	#	0	0	0	0	0	0	0	0	0	0	0	0	0	0	0	0	0	0	0	0	0	0	0	0	0	0	0	0	0	1	0	0	0	0	0	0	0	0	0	0	0	0	0	0	0	0
E7EXA8	#	178	#	0	0	0	0	0	0	0	0	0	1	0	0	0	0	0	0	0	0	0	0	0	0	0	0	0	0	0	0	0	0	0	0	0	0	0	0	0	0	0	0	0	0	0	0	0	0
E9PAM4	#	449	#	0	0	0	0	0	0	0	0	0	0	0	0	0	0	0	0	0	0	0	0	0	0	0	0	1	1	1	0	0	0	0	0	0	0	0	0	0	0	0	0	0	0	0	0	0	0
E9PAV3	#	2078	#	0	0	0	0	0	0	0	0	0	0	0	0	0	0	0	0	0	0	0	0	0	0	0	0	0	0	0	0	0	0	0	1	0	0	0	0	0	0	0	0	0	0	0	0	0	0
E9PB51	#	240	#	0	0	0	0	0	0	0	0	0	0	0	0	0	0	0	0	0	0	0	0	1	0	0	0	0	0	0	0	0	0	0	0	0	0	0	0	0	0	0	0	0	0	0	0	0	0
E9PB61	#	264	#	0	0	0	0	0	0	0	0	0	0	0	0	0	0	0	0	0	0	0	0	0	1	0	0	0	0	0	0	0	0	0	0	0	0	0	0	0	0	0	0	0	0	0	0	0	0
E9PBL0	#	662	#	0	0	0	0	0	0	0	0	0	0	0	0	0	0	0	0	0	0	0	0	0	0	0	0	1	0	0	0	0	0	0	0	0	0	0	0	0	0	0	0	0	0	0	0	0	0
E9PBL8	#	962	#	0	0	0	0	0	0	0	0	0	0	0	0	0	0	0	0	0	0	0	0	0	0	0	0	0	0	0	0	0	0	0	0	0	0	0	0	0	0	0	0	0	0	0	0	0	0
E9PBS1	#	413	#	0	0	0	0	0	0	0	0	0	0	0	0	0	0	0	0	0	0	0	0	1	0	0	0	0	0	0	0	0	0	0	0	0	0	0	0	0	0	1	0	0	0	0	0	0	0
E9PBX6	#	113	#	0	0	0	0	0	0	0	0	0	0	0	0	0	0	1	0	0	1	0	0	0	0	0	0	0	0	1	0	0	0	0	0	0	0	1	0	0	0	0	0	0	0	0	0	0	0
E9PC52	#	416	#	0	0	0	0	0	0	0	0	0	0	0	0	0	0	0	0	0	0	1	0	1	0	0	0	1	1	1	0	0	0	0	0	0	0	0	0	1	0	0	0	0	0	0	1	0	0
E9PCQ7	#	140	#	0	0	0	0	0	0	0	0	0	0	0	0	0	1	0	0	1	0	0	0	0	0	0	0	0	0	0	0	0	0	0	0	0	0	0	0	0	0	0	0	0	0	0	0	0	0
E9PCX4	#	146	#	0	0	0	0	0	0	0	0	0	0	0	0	0	0	0	0	0	0	0	0	0	0	0	0	0	0	0	0	0	0	0	0	0	0	0	1	0	0	0	0	0	0	0	0	0	0
E9PD53	#	1263	#	1	1	1	0	0	0	0	0	0	0	0	0	0	2	0	0	2	0	0	0	1	0	0	1	2	0	1	0	0	0	0	0	0	0	0	0	2	2	0	0	0	0	1	1	2	0
E9PD68	#	570	#	0	0	0	0	0	0	0	0	0	0	0	0	0	0	0	0	0	0	0	0	0	0	0	0	0	0	0	0	0	0	0	0	0	0	0	0	0	0	0	0	0	0	0	0	0	0
E9PDQ8	#	379	#	0	0	0	0	0	0	0	0	0	0	0	0	0	0	0	0	0	0	0	0	0	0	0	0	0	0	0	0	0	0	0	0	0	0	0	0	0	0	0	0	0	0	0	0	0	0
E9PDW2	#	334	#	0	0	0	0	0	0	0	0	0	0	0	0	0	0	0	0	0	0	0	0	0	0	0	0	0	0	0	0	0	0	0	0	0	0	0	0	1	0	0	0	0	0	0	0	0	0
E9PE47	#	357	#	0	0	0	0	0	0	0	0	0	0	0	0	0	0	0	0	0	0	0	0	0	0	0	0	0	0	0	0	0	0	0	0	0	0	0	0	0	0	0	0	0	0	0	0	0	0
E9PE96	#	1217	#	0	0	0	0	0	0	0	0	0	0	0	0	0	0	0	0	0	0	0	0	0	0	0	0	0	0	0	0	0	0	0	0	0	0	0	0	1	1	0	0	0	0	0	0	0	0
E9PEB5	#	655	#	0	0	0	0	0	0	0	0	0	0	0	0	0	0	0	0	0	0	0	0	0	0	0	0	0	0	0	0	0	0	0	0	0	0	0	0	0	0	0	0	0	0	0	0	0	1
E9PF10	#	1327	#	0	0	0	0	3	1	0	0	0	2	0	0	0	0	0	0	0	0	0	0	0	0	0	0	0	0	0	0	0	0	0	0	0	0	0	0	0	0	0	0	0	0	0	0	0	0
E9PF19	#	411	#	0	0	0	0	0	0	0	0	0	1	0	0	0	0	0	0	0	0	0	0	0	0	0	0	0	0	0	0	0	0	0	0	0	0	0	0	0	0	0	0	0	0	0	0	0	0
E9PFD7	#	1165	#	2	1	2	0	0	0	0	0	0	0	0	0	0	0	0	0	0	0	0	0	0	0	0	0	0	0	0	0	0	0	0	0	0	0	0	0	0	0	0	0	0	0	0	0	0	0
E9PFF2	#	334	#	2	3	1	0	0	0	0	0	0	0	0	0	0	0	0	0	0	0	0	0	0	0	0	0	0	0	0	0	0	0	0	0	0	0	0	1	0	0	0	0	0	0	0	0	0	0
E9PFG7	#	873	#	0	0	0	0	0	0	0	0	0	0	0	0	0	0	0	0	0	0	0	0	0	0	0	1	0	0	0	0	0	0	0	0	0	0	0	0	0	0	0	0	0	0	0	0	0	0
E9PFH2	#	1476	#	0	0	0	0	0	0	0	0	0	0	0	0	0	0	0	0	0	0	0	0	0	0	1	0	0	0	0	0	0	0	0	0	0	0	0	0	0	0	0	0	0	0	0	0	0	0
E9PFK5	#	788	#	0	0	0	0	0	0	0	0	0	0	0	0	0	0	0	0	0	0	0	0	0	0	0	0	0	0	0	0	0	0	0	0	0	0	0	0	1	1	1	0	0	0	0	0	0	0
E9PFN5	#	190	#	0	0	0	0	0	0	0	0	0	1	0	0	0	0	0	0	0	0	0	0	0	0	0	0	0	0	0	0	0	0	0	0	0	0	0	0	1	0	0	0	0	0	1	1	1	0
E9PFQ8	#	95	#	0	0	0	0	1	1	0	0	0	0	0	0	0	0	0	0	0	0	0	0	0	0	0	2	0	0	0	0	0	0	0	0	0	0	0	0	0	0	0	0	0	0	0	0	0	0
E9PG15	#	149	#	0	0	0	0	1	1	0	0	0	1	0	1	0	0	0	0	0	0	1	0	1	0	0	0	0	0	1	0	0	0	0	0	0	0	0	0	0	0	0	0	0	0	0	0	0	0
E9PGC8	#	3041	#	0	0	0	0	0	0	0	0	0	0	0	0	0	0	0	0	0	0	0	0	0	0	0	0	0	0	0	0	0	0	0	0	0	0	0	0	0	0	1	0	0	0	0	0	0	0
E9PGK7	#	1553	#	0	0	0	0	0	0	0	0	0	0	0	0	0	0	0	0	0	0	0	0	0	0	0	0	0	0	0	0	0	0	0	0	0	0	0	0	0	0	0	0	0	0	0	0	0	0
E9PH60	#	355	#	0	0	0	0	0	0	0	0	0	0	0	0	0	0	0	0	0	0	0	0	0	0	0	0	0	0	0	0	0	0	0	0	0	0	0	0	0	0	0	0	0	0	0	0	0	0
E9PHI6	#	407	#	0	0	0	0	0	0	0	0	0	0	0	0	0	0	0	0	0	0	0	0	0	0	0	0	0	0	0	0	0	0	0	0	0	0	0	0	0	0	0	0	0	0	0	0	0	0
E9PHT2	#	538	#	0	0	0	0	0	0	0	0	0	0	0	0	0	0	0	0	0	0	0	0	0	0	0	0	0	0	0	0	0	0	0	0	0	0	0	0	0	0	0	0	0	0	0	0	0	0
E9PHX8	#	823	#	0	0	0	0	0	0	0	0	0	0	0	1	0	0	0	0	0	0	0	0	0	0	0	0	0	0	0	0	0	0	0	0	0	0	0	0	0	0	0	0	0	0	0	0	0	0
E9PI04	#	148	#	0	0	0	0	0	0	0	0	1	0	0	0	0	0	0	0	0	0	0	0	0	0	0	0	0	0	0	0	0	0	0	0	0	0	0	0	0	0	0	0	0	0	0	0	0	0
E9PI39	#	204	#	0	0	0	0	0	0	0	0	0	0	0	0	0	0	0	0	0	0	0	0	0	0	0	0	0	0	0	4	6	4	0	0	0	0	0	0	0	0	0	0	0	0	0	0	0	0
E9PI42	#	42	#	0	0	0	0	0	0	0	0	0	0	0	0	0	0	0	0	0	0	0	0	1	0	0	0	0	0	0	0	0	0	0	0	0	0	0	0	0	0	0	0	0	0	0	0	0	0
E9PI65	#	168	#	0	0	0	0	0	0	0	0	0	0	0	0	0	0	0	0	0	0	0	0	0	0	0	0	0	0	0	0	0	0	0	0	0	0	0	0	0	0	0	0	0	0	0	0	0	0
E9PI90	#	95	#	1	1	0	0	0	0	0	0	0	0	0	0	0	0	0	0	0	0	0	0	0	0	0	0	0	0	0	0	0	0	0	0	0	0	0	0	0	0	0	0	0	0	0	0	0	0
E9PI95	#	342	#	0	0	0	0	0	0	0	0	0	0	0	0	0	0	0	0	0	0	0	0	0	0	0	0	0	0	0	1	0	0	0	0	0	0	0	0	0	0	0	0	0	0	0	0	0	0
E9PIC4	#	87	#	0	0	0	0	0	0	1	1	1	0	0	0	0	0	0	0	0	0	0	0	0	0	1	1	0	1	1	0	0	0	0	1	1	0	0	0	0	0	0	0	0	0	1	1	1	0
E9PIE4	#	262	#	0	0	0	0	0	0	0	0	0	1	0	0	0	0	0	0	0	0	0	0	0	0	0	0	1	0	0	0	0	0	0	0	0	0	0	0	0	0	0	0	0	1	0	0	0	0
E9PIG2	#	165	#	1	0	1	0	0	0	0	0	0	0	0	0	0	0	0	0	0	0	1	2	2	1	1	1	1	0	1	0	0	0	0	0	0	0	0	0	0	0	0	0	0	0	0	0	0	0
E9PIN3	#	603	#	0	0	0	0	0	0	0	0	0	0	0	0	0	0	0	0	0	0	0	0	0	0	0	0	0	0	0	0	0	0	0	0	0	0	0	0	0	0	0	0	0	0	0	0	0	0
E9PIQ7	#	151	#	0	0	0	0	0	0	1	1	0	0	0	0	0	0	0	0	0	0	0	0	0	0	0	0	0	0	0	0	0	0	0	0	0	0	0	0	0	0	0	0	0	0	0	0	0	0
E9PIT8	#	39	#	0	0	0	0	0	0	0	0	0	0	0	0	0	0	0	0	0	0	0	0	0	0	0	0	0	0	0	0	0	0	0	0	0	0	0	0	0	0	0	0	0	0	0	1	0	0
E9PIZ8	#	71	#	0	0	0	0	0	0	0	0	0	0	0	0	0	0	0	0	0	0	0	0	0	0	0	0	0	0	0	0	0	0	0	0	0	0	0	0	0	0	0	0	0	0	0	0	0	0
E9PJ06	#	61	#	0	0	0	0	0	0	0	0	0	0	0	0	0	0	0	0	0	0	0	0	0	0	1	0	0	0	0	0	0	0	0	0	0	0	0	0	0	0	0	0	0	0	0	0	0	0
E9PJA1	#	186	#	0	0	0	0	0	0	0	0	0	0	0	0	0	0	0	0	0	0	0	0	0	0	0	0	0	0	0	0	0	0	0	0	0	0	0	0	0	0	0	0	0	0	0	0	0	0
E9PJD9	#	91	#	1	1	1	0	0	0	0	0	0	0	0	0	1	0	0	1	0	0	0	0	0	0	0	0	0	0	0	0	0	0	0	0	0	0	0	0	0	0	0	0	0	0	0	0	0	0
E9PJE9	#	159	#	0	0	0	0	0	0	0	0	0	0	0	0	0	0	0	0	0	0	0	0	0	0	0	0	0	0	0	0	1	0	0	0	0	0	0	0	0	0	0	0	0	0	0	0	0	0
E9PJH8	#	371	#	0	0	0	1	2	1	0	0	0	0	1	0	0	0	0	0	0	0	0	0	0	0	0	0	0	0	0	0	0	0	0	0	0	0	0	0	0	0	0	0	0	0	0	0	0	0
E9PJL7	#	129	#	0	0	0	0	0	0	2	0	0	1	1	0	0	0	0	0	0	0	0	0	0	0	0	0	0	0	0	0	0	0	0	0	0	0	0	0	3	2	3	0	0	0	1	0	1	0
E9PJN1	#	765	#	0	0	0	0	0	0	0	0	0	0	0	0	0	0	0	0	0	0	0	0	0	0	0	0	1	0	0	0	0	0	0	0	0	0	0	0	0	0	0	0	0	0	0	0	0	0
E9PJQ2	#	55	#	0	0	0	0	0	0	0	0	0	0	0	0	0	0	0	0	0	0	0	0	0	0	0	0	0	0	0	0	0	0	0	0	0	0	0	0	0	0	0	0	0	0	0	0	0	0
E9PK00	#	132	#	0	0	0	0	0	0	0	0	0	0	0	0	0	0	0	0	0	0	0	0	0	0	0	0	0	0	0	0	0	0	0	0	0	1	0	0	0	0	0	0	0	0	0	0	0	0
E9PK01	#	261	#	0	0	0	0	0	0	0	0	0	0	0	0	0	0	0	0	0	0	0	0	0	0	0	0	0	0	0	0	0	0	0	0	0	0	0	0	7	4	4	0	0	0	0	0	0	0
E9PK39	#	650	#	0	0	0	0	0	0	0	0	0	0	0	0	0	0	0	0	0	0	0	0	0	0	0	0	0	0	0	0	0	0	0	0	0	0	0	0	0	0	0	0	0	0	0	0	0	0
E9PK41	#	81	#	0	0	0	0	0	0	0	0	0	0	0	0	0	0	0	0	0	0	0	0	0	0	0	0	0	0	0	0	0	0	0	0	0	0	0	0	0	0	0	0	0	0	0	0	0	0
E9PK54	#	183	#	0	0	0	0	0	0	0	0	0	0	0	0	0	0	0	0	0	0	0	0	0	0	0	0	0	0	0	0	0	0	0	0	0	0	0	0	0	0	0	1	3	2	0	0	0	0
E9PKG1	#	325	#	0	0	0	0	2	1	1	0	0	0	0	0	0	0	0	0	0	0	0	0	0	0	0	0	0	0	0	0	0	0	0	0	1	0	0	0	0	0	0	0	0	0	0	0	0	0
E9PKH2	#	201	#	0	0	0	0	0	0	2	1	1	0	0	0	0	0	0	0	0	0	0	0	0	0	0	0	0	0	0	0	0	0	1	1	1	0	0	0	0	0	0	0	0	0	0	0	0	0
E9PKL7	#	181	#	0	0	0	0	0	0	0	0	0	0	0	0	0	0	0	0	0	0	0	0	0	0	0	0	0	0	0	0	0	0	0	0	0	0	0	0	0	0	0	0	0	0	0	0	0	0
E9PKM7	#	64	#	0	0	0	0	0	0	0	1	0	0	0	0	0	0	0	0	0	0	0	0	0	0	0	0	0	0	0	0	0	0	0	0	0	0	0	0	0	0	0	0	0	0	0	0	0	0
E9PKU4	#	235	#	0	0	0	0	0	0	0	0	0	0	0	0	0	0	0	0	0	0	0	0	0	0	0	0	0	0	0	0	0	0	0	0	0	0	0	0	0	0	0	0	0	0	0	0	0	0
E9PKZ0	#	205	#	2	1	1	1	2	2	0	0	0	2	1	3	3	2	1	3	2	1	2	5	6	0	0	0	9	8	10	0	0	0	0	0	0	0	0	0	0	0	0	1	1	3	0	0	0	0
E9PKZ1	#	57	#	0	0	0	0	0	0	0	0	0	0	0	0	0	0	0	0	0	0	0	0	0	1	0	0	0	0	0	0	0	0	0	0	0	0	0	0	0	0	0	0	0	0	0	0	0	0
E9PL01	#	157	#	0	0	0	0	0	0	0	0	0	0	0	0	0	0	0	0	0	0	0	0	0	0	0	0	0	0	0	0	0	0	0	0	0	0	0	0	0	0	0	0	0	0	0	0	0	0
E9PL09	#	231	#	0	0	0	0	0	0	0	0	0	0	0	0	0	0	0	0	0	0	1	5	5	0	0	0	0	0	0	7	5	4	0	0	0	0	0	0	0	0	0	0	0	0	0	0	0	0
E9PLA9	#	186	#	0	0	0	0	0	0	2	2	1	0	0	0	0	0	0	0	0	0	0	0	0	0	1	0	0	0	0	1	0	0	0	1	0	0	0	0	1	1	2	0	0	0	0	1	0	1
E9PLD0	#	169	#	0	0	0	0	0	0	0	0	0	0	0	0	0	0	0	0	0	0	0	0	0	0	0	1	0	0	0	0	0	0	0	0	0	0	0	0	0	0	0	0	0	0	0	0	0	4
E9PLE4	#	81	#	0	0	0	0	0	0	0	0	0	0	0	0	0	0	0	0	0	0	0	0	0	0	0	0	0	0	0	0	0	0	0	0	0	0	0	0	0	0	0	0	0	0	0	0	0	0
E9PLK3	#	915	#	3	4	1	0	0	0	0	0	0	0	0	0	0	0	0	0	0	0	0	0	0	0	0	0	0	0	0	0	0	0	0	0	0	0	0	0	0	0	0	0	0	0	0	0	0	0
E9PLL6	#	108	#	0	0	0	0	1	0	0	0	0	0	1	1	0	0	0	0	0	0	0	0	0	0	0	0	0	0	0	0	0	0	0	0	0	0	0	0	0	0	1	0	2	1	0	0	0	0
E9PLP8	#	749	#	0	0	0	0	0	0	0	0	0	0	0	0	0	0	0	0	0	0	0	0	0	0	0	0	0	0	0	0	0	0	0	0	0	0	0	0	0	0	0	0	0	0	0	0	0	0
E9PLR9	#	261	#	0	0	0	0	0	0	0	0	0	0	0	0	0	0	0	0	0	0	0	0	0	0	0	0	0	0	0	0	0	0	0	0	0	0	0	0	0	0	0	0	0	0	0	0	0	0
E9PLV6	#	234	#	0	0	0	0	0	0	0	0	0	0	0	0	0	0	0	0	0	0	0	0	0	0	0	0	0	0	0	0	0	0	0	0	0	0	0	0	0	1	0	0	0	0	0	0	0	0
E9PMB9	#	580	#	0	0	0	0	0	0	0	0	0	0	0	0	0	0	0	0	0	0	0	0	0	0	0	0	0	0	0	0	0	0	0	0	0	0	0	0	0	0	0	0	0	0	0	0	0	0
E9PMD7	#	295	#	0	0	0	0	0	0	0	0	0	1	0	0	0	2	2	0	2	2	0	0	0	0	0	0	0	0	0	0	0	0	0	0	0	0	0	0	0	0	0	0	0	0	0	0	0	0
E9PMI9	#	88	#	0	0	0	0	0	0	1	0	0	0	0	0	0	0	0	0	0	0	0	0	0	0	0	0	0	0	0	0	0	0	0	0	0	0	0	0	0	0	0	0	0	0	0	0	0	0
E9PN19	#	290	#	0	0	0	0	0	0	0	0	0	0	0	0	0	0	0	0	0	0	0	0	0	0	0	0	0	0	0	0	1	0	0	0	0	0	0	0	0	0	0	0	0	0	0	0	0	0
E9PNC4	#	125	#	0	0	0	0	0	0	0	0	0	0	0	0	0	0	0	0	0	0	0	0	0	0	0	0	0	0	0	0	0	0	1	0	0	0	0	0	0	0	0	0	0	0	0	0	0	0
E9PND2	#	153	#	0	0	0	0	0	0	1	0	0	0	0	0	0	0	0	0	0	0	0	0	0	0	0	0	0	0	0	0	0	0	0	0	0	0	0	0	0	0	0	0	0	0	0	0	0	0
E9PNK9	#	48	#	0	0	0	0	0	0	0	0	0	0	0	0	0	0	0	0	0	0	0	0	0	0	0	0	0	0	0	0	0	0	0	0	0	0	0	0	0	0	0	0	0	0	0	0	0	0
E9PNN3	#	77	#	0	0	0	0	0	0	1	1	1	2	2	1	0	1	0	0	1	0	0	0	0	1	2	2	2	2	1	1	0	0	1	2	1	0	0	0	3	2	2	0	0	0	1	2	0	1
E9PP00	#	852	#	0	0	0	0	0	0	0	0	0	0	0	0	0	0	0	0	0	0	0	0	0	0	0	0	0	0	0	0	0	0	0	0	0	0	0	0	0	0	0	0	0	0	0	0	0	0
E9PP21	#	160	#	0	0	0	0	0	0	0	0	0	0	0	0	0	0	0	0	0	0	0	0	0	0	0	0	0	0	0	0	0	0	0	0	0	0	0	0	0	1	1	0	0	0	0	0	0	0
E9PP50	#	159	#	0	0	0	0	0	0	0	3	2	0	0	0	1	1	1	1	1	1	1	1	0	1	0	2	1	1	2	1	1	2	2	0	0	0	0	0	2	1	2	1	1	1	0	1	2	0
E9PP73	#	485	#	0	0	0	0	0	0	0	0	0	1	0	0	0	0	0	0	0	0	0	0	0	0	0	0	0	0	0	0	0	0	0	0	0	0	0	0	0	0	0	0	0	0	0	0	0	0
E9PPU1	#	158	#	0	0	0	0	0	0	0	0	0	0	0	0	0	0	0	0	0	0	0	0	0	0	0	0	4	2	1	0	0	0	0	0	0	0	0	0	0	0	0	0	0	0	0	0	0	0
E9PQD7	#	235	#	0	0	0	0	0	0	3	5	6	0	0	0	0	0	0	0	0	0	3	4	8	0	0	0	0	0	0	3	3	5	0	0	0	0	0	0	0	0	0	0	0	0	0	0	0	4
E9PQI8	#	164	#	0	0	0	0	0	0	0	0	0	0	0	0	0	0	0	0	0	0	0	0	0	0	0	0	0	0	0	0	0	0	0	0	0	0	0	0	0	0	0	0	0	0	0	0	0	0
E9PQP8	#	101	#	0	0	0	0	0	0	0	0	0	0	0	0	0	0	0	0	0	0	0	0	0	0	0	0	0	0	0	0	0	0	0	0	0	0	0	0	0	0	0	0	0	0	0	0	0	0
E9PR30	#	98	#	0	1	0	2	1	2	0	0	1	1	0	0	0	0	0	0	0	0	2	4	4	0	1	2	1	1	1	1	1	1	1	0	1	0	0	0	1	2	2	0	0	0	0	1	1	0
E9PRV7	#	408	#	0	0	0	0	0	0	0	0	0	0	0	0	0	0	0	0	0	0	0	0	0	0	0	0	0	0	0	0	0	0	0	0	0	0	0	0	0	0	0	0	0	0	0	0	0	0
E9PSD9	#	143	#	0	0	0	0	0	0	0	0	0	0	0	0	0	0	0	0	0	0	0	0	0	0	0	0	0	0	1	0	0	0	0	0	0	0	0	0	0	0	0	0	0	0	0	0	0	0
F2Z2A2	#	92	#	0	0	0	0	1	0	0	0	0	0	0	0	0	0	0	0	0	0	0	0	0	0	0	0	0	0	0	0	0	0	0	0	0	0	0	0	0	0	0	0	0	0	0	0	0	0
F2Z2C8	#	236	#	0	0	0	0	0	0	0	0	0	0	0	0	0	0	0	0	0	0	0	0	0	0	0	0	1	0	0	0	0	0	0	0	0	0	0	0	0	0	0	0	0	0	0	0	0	0
F2Z2G2	#	68	#	0	0	0	0	0	0	0	0	0	0	0	0	0	0	0	0	0	0	0	0	0	0	0	0	0	0	0	2	2	2	0	0	0	0	0	0	0	0	0	0	0	0	1	0	0	0
F2Z2I9	#	45	#	0	0	0	0	0	0	0	1	0	0	0	0	0	0	0	0	0	0	0	0	0	0	0	0	0	0	0	0	0	0	0	0	0	0	0	0	0	0	0	0	0	0	0	0	0	0
F2Z2Q9	#	70	#	1	1	1	0	0	0	0	0	0	0	0	0	0	0	0	0	0	0	0	0	0	0	0	0	0	0	0	0	0	0	0	0	0	0	0	0	0	0	0	0	0	0	0	0	0	0
F2Z2W8	#	123	#	0	0	0	0	0	0	0	0	0	0	0	0	0	0	0	0	0	0	0	0	0	0	0	0	0	0	0	0	0	0	0	0	0	0	0	0	0	0	0	0	0	0	0	0	0	0
F2Z2Z5	#	47	#	1	0	2	0	0	0	0	0	0	0	0	0	0	0	0	0	0	0	1	1	3	0	0	0	1	3	2	0	0	0	0	0	0	0	0	0	0	0	0	1	1	1	0	0	0	0
F2Z322	#	55	#	0	0	0	0	0	0	0	0	0	0	0	0	0	0	0	0	0	0	0	0	0	0	0	0	0	0	0	0	0	0	0	0	0	0	0	0	0	0	0	0	1	1	0	0	0	0
F2Z388	#	96	#	0	0	0	0	1	1	0	0	1	1	0	0	0	0	0	0	0	0	3	4	3	1	1	1	0	0	0	1	0	0	0	0	0	0	0	0	1	0	1	0	1	0	0	0	0	1
F2Z3C0	#	77	#	0	0	0	0	0	0	0	0	0	0	0	0	0	0	0	0	0	0	0	0	0	0	0	0	0	0	0	0	0	0	0	0	0	0	0	0	0	0	0	0	0	0	0	0	0	0
F2Z3E8	#	43	#	0	0	0	0	0	1	0	0	0	0	0	0	0	0	0	0	0	0	0	0	0	0	0	0	0	0	0	0	0	0	0	0	0	0	0	0	0	0	0	0	0	0	0	0	0	0
F2Z3J9	#	300	#	0	0	0	0	0	1	0	0	0	0	0	0	0	0	0	0	0	0	0	0	0	0	0	0	0	0	0	0	0	0	0	0	0	0	0	0	0	0	0	0	0	0	0	0	0	0
F2Z3K8	#	353	#	0	0	0	0	0	0	0	0	1	0	0	0	0	0	0	0	0	0	0	0	0	0	0	0	0	0	0	0	0	0	0	0	0	0	0	0	0	0	0	0	0	0	0	0	0	0
F2Z3N7	#	104	#	1	1	0	0	0	0	0	0	0	0	0	1	0	0	0	0	0	0	0	0	0	0	0	0	0	0	0	0	0	0	0	0	1	0	0	0	0	2	1	0	0	0	0	0	0	0
F5GWF3	#	314	#	0	0	0	0	0	0	0	0	0	0	0	0	0	0	0	0	0	0	0	0	0	0	0	0	0	0	0	0	0	0	0	0	0	0	0	0	0	0	0	0	0	0	0	0	0	0
F5GWF6	#	530	#	0	0	0	0	0	1	0	0	0	0	0	0	0	0	0	0	0	0	0	0	0	0	0	0	0	0	0	0	0	0	0	0	0	0	0	0	0	0	0	0	0	0	0	0	0	0
F5GWF7	#	87	#	0	0	0	0	0	0	0	0	0	0	0	0	0	0	0	0	0	0	0	0	0	0	0	0	0	0	0	0	0	0	0	1	0	0	0	0	0	0	0	0	0	0	0	0	0	0
F5GWF8	#	169	#	0	0	0	0	0	0	1	1	0	0	0	0	0	0	0	0	0	0	0	0	0	0	0	0	0	0	0	0	0	0	0	0	0	0	0	0	0	0	0	0	0	0	0	0	0	0
F5GWG7	#	136	#	1	0	0	0	1	0	0	0	0	0	1	1	0	0	0	0	0	0	0	0	0	0	0	0	0	1	1	0	0	0	0	0	1	0	0	0	0	0	2	0	0	0	0	0	0	0
F5GWU8	#	87	#	0	0	0	0	0	0	0	0	0	0	0	0	0	0	0	0	0	0	0	0	0	0	0	0	0	0	0	1	0	0	0	0	0	0	0	0	0	0	0	0	0	0	0	0	0	0
F5GX11	#	238	#	0	0	0	0	0	0	0	0	0	0	0	0	0	0	0	0	0	0	2	0	0	0	0	0	0	2	1	0	0	0	0	0	0	0	0	0	0	0	0	0	0	0	0	0	0	0
F5GX14	#	217	#	0	0	0	0	2	0	0	0	0	1	0	0	0	0	0	0	0	0	0	0	0	0	0	0	0	0	0	0	0	0	0	0	0	0	0	0	0	0	1	0	0	0	0	0	0	0
F5GX39	#	116	#	0	0	0	0	0	0	0	1	0	0	0	0	0	0	0	0	0	0	0	0	0	0	0	0	0	0	0	0	0	0	0	0	0	0	0	0	0	0	0	0	0	0	0	0	0	0
F5GX88	#	476	#	0	0	0	0	0	0	0	0	0	0	0	0	0	0	0	0	0	0	0	0	0	0	1	0	0	0	0	0	0	0	0	0	0	0	0	0	1	1	1	0	0	0	0	0	0	0
F5GXH2	#	114	#	0	0	0	0	0	0	0	0	0	0	0	0	0	0	0	0	0	0	0	0	0	0	0	0	0	0	0	0	0	0	0	0	0	0	0	0	0	0	0	0	0	0	0	0	0	0
F5GXJ1	#	236	#	0	1	0	0	0	0	0	0	0	0	0	0	0	0	0	0	0	0	0	0	0	0	0	0	0	0	0	0	0	0	0	0	0	0	0	0	0	0	0	0	0	0	0	0	0	0
F5GXJ9	#	532	#	0	0	0	0	0	0	0	0	0	0	0	0	0	0	0	0	0	0	0	0	0	0	0	0	0	0	0	0	2	0	0	0	0	0	0	0	0	0	0	0	0	0	0	0	0	0
F5GXS2	#	911	#	0	0	0	0	0	0	0	0	0	0	0	0	0	0	0	0	0	0	0	0	0	0	0	0	0	0	0	0	0	0	0	0	0	0	0	4	0	0	0	0	0	0	0	0	0	0
F5GY16	#	127	#	0	0	0	0	0	0	0	0	2	0	0	0	0	0	0	0	0	0	0	0	0	0	0	1	0	0	0	0	0	0	0	0	0	0	0	0	0	0	0	0	0	0	0	0	0	0
F5GY34	#	63	#	0	0	0	0	0	0	0	1	0	0	0	0	0	0	0	0	0	0	0	0	0	0	0	0	0	0	0	0	0	0	0	0	0	0	0	0	0	0	0	0	0	0	0	0	0	0
[truncated: 2,794 more rows]
[truncated: 26 more columns]

## Sheet: MiST
#Bait	Prey	Reproducibility	Abundance	Specificity	MiST
CT016	H0YK11	0.9999	0.0033	1	0.99404
CT016	A0A654L704	0.9999	0.002	1	0.99403
CT016	M0R208	0.9999	0.0012	1	0.99403
CT016	O00165	0.9999	0.0016	1	0.99403
CT016	A0A654L5I6	0.9999	0.0003	1	0.99402
CT016	A0A654L840	0.9999	0.0004	1	0.99402
CT016	A0A654L982	0.9999	0.0002	1	0.99402
CT016	A0A654LEV1	0.9999	0.0005	1	0.99402
CT016	A0A7P0T7Z1	0.9999	0.0004	1	0.99402
CT016	A0A8I5QKM0	0.9999	0.0004	1	0.99402
CT016	B9A067	0.9999	0.0003	1	0.99402
CT016	C9J126	0.9999	0.0003	1	0.99402
CT016	A0A654L5W2	0.9841	0.0023	1	0.98916
CT016	E7EQR6	0.9833	0.0013	1	0.98889
CT016	A0A654L6D1	0.997	0.0269	0.9902	0.98652
CT016	P41250-2	0.9678	0.001	1	0.98412
CT016	A0A654L5I5	0.9589	0.0011	1	0.98138
CT016	A0A654L689	0.9484	0.0004	1	0.97814
CT016	O95292	0.9423	0.0012	1	0.97625
CT016	E9PLK3	0.8869	0.0007	1	0.95916
CT016	A0A654L5U9	0.9833	0.0012	0.9553	0.95827
CT016	A0A654L885	0.9948	0.0092	0.8892	0.9165
CT016	A0A087WU14	0.6309	0.0007	1	0.88018
CT016	A0A3G2KQ93	0.6309	0.0016	1	0.88018
CT016	J3KS15	0.6309	0.0008	1	0.88018
CT016	K7ENF5	0.6309	0.0056	1	0.88018
CT016	A0A0C4DGZ5	0.6309	0.0007	1	0.88017
CT016	A0A654L5X4	0.6309	0.0001	1	0.88017
CT016	A0A654L6B1	0.6309	0.0001	1	0.88017
CT016	A0A8I5KPC0	0.6309	0.0002	1	0.88017
CT016	P10301	0.6309	0.0007	1	0.88017
CT016	Q66K14	0.6309	0.0001	1	0.88017
CT016	A0A087WZX2	0.6309	0.0016	1	0.88016
CT016	E9PI90	0.6309	0.0016	1	0.88016
CT016	H7C272	0.6309	0.0014	1	0.88016
CT016	S4R341	0.6309	0.0021	1	0.88016
CT016	A0A0A0MRI2	0.6309	0.0004	1	0.88015
CT016	A0A0C4DG79	0.6309	0.0003	1	0.88015
CT016	A0A0D9SF58	0.6309	0.0001	1	0.88015
CT016	A0A2R8Y7I4	0.6309	0.0009	1	0.88015
CT016	A0A654L4Y1	0.6309	0.0009	1	0.88015
CT016	A0A654L5P1	0.6309	0.0003	1	0.88015
CT016	A0A654L5X2	0.6309	0.0004	1	0.88015
CT016	A0A654L645	0.6309	0.0002	1	0.88015
CT016	A0A654L6I7	0.6309	0.0001	1	0.88015
CT016	A0A654L6R9	0.6309	0.0003	1	0.88015
CT016	A0A654LGX0	0.6309	0.0005	1	0.88015
CT016	A0A654LIZ0	0.6309	0.0006	1	0.88015
CT016	A6NIT2	0.6309	0.0001	1	0.88015
CT016	J3QT27	0.6309	0.0005	1	0.88015
CT016	P13861	0.6309	0.0004	1	0.88015
CT016	Q5T6Z8	0.6309	0.0008	1	0.88015
CT016	Q6PML9	0.6309	0.0003	1	0.88015
CT016	Q86TB9	0.6309	0.0002	1	0.88015
CT016	Q96C19	0.6309	0.0006	1	0.88015
CT016	Q9NUQ8	0.6309	0.0002	1	0.88015
CT016	P43246	0.9999	0.0002	0.8211	0.87137
CT016	Q9UPU7	0.9999	0.0002	0.8211	0.87137
CT016	A0A654L801	0.5758	0.0007	1	0.86317
CT016	F2Z2Q9	0.9999	0.0032	0.8039	0.85963
CT016	M0R3C3	0.8835	0.0058	0.8546	0.85846
CT016	Q5T9A4	0.512	0.0005	1	0.84348
CT016	A0A654LGR7	0.9999	0.0003	0.773	0.83842
CT016	A0A654L535	0.9999	0.0005	0.7426	0.81759
CT016	A0A590UK93	0.9999	0.0011	0.7303	0.80912
CT016	A0A654L5C2	0.9172	0.0012	0.75	0.79716
CT016	A0A654L5I9	0.9832	0.0022	0.7179	0.79551
CT016	Q6YN16	0.9999	0.0005	0.6973	0.78652
CT016	A0A804HIB9	0.9484	0.0023	0.7158	0.7833
CT016	A0A6Q8PF87	0.9484	0.0012	0.7115	0.78039
CT016	A0A654L7X7	0.6148	0.001	0.8531	0.77449
CT016	F8WAX7	0.9999	0.0031	0.6719	0.76913
CT016	E9PFD7	0.9588	0.0003	0.6833	0.76424
CT016	C9JZ20	0.9683	0.0038	0.6776	0.7633
CT016	J3KQL8	0.9484	0.0013	0.676	0.75607
CT016	O60701	0.9798	0.0011	0.6463	0.74531
CT016	P09496-2	0.9235	0.0021	0.6607	0.73788
CT016	Q13895	0.9999	0.0005	0.6165	0.7311
CT016	S4R3V8	0.6309	0.0002	0.771	0.72321
CT016	F5H2F4	0.9841	0.0006	0.5939	0.71072
CT016	G3V1U5	0.6309	0.002	0.7521	0.71023
CT016	A0A654L5V3	0.6309	0.0002	0.7521	0.71022
CT016	E9PFF2	0.9213	0.0014	0.6069	0.70029
CT016	A0A1W2PNX8	0.9833	0.0005	0.5712	0.69491
CT016	A0A1Y8EH40	0	0.0107	1	0.68557
CT016	A0A075B6U7	0	0.0036	1	0.68553
CT016	A0A075B6W7	0	0.0036	1	0.68553
CT016	A0A0U1RR17	0	0.0009	1	0.68552
CT016	C9J5K4	0	0.0013	1	0.68552
CT016	H0YA16	0	0.001	1	0.68552
CT016	H0YHB9	0	0.0013	1	0.68552
CT016	H0YJ43	0	0.0009	1	0.68552
CT016	Q6PIP6	0	0.0009	1	0.68552
CT016	Q9Y5L2	0	0.0012	1	0.68552
CT016	A0A087WTV6	0	0.0003	1	0.68551
CT016	A0A087WVZ5	0	0.0004	1	0.68551
CT016	A0A087WWB1	0	0.0001	1	0.68551
CT016	A0A087WY82	0	0.0003	1	0.68551
CT016	A0A087WZ38	0	0.0006	1	0.68551
CT016	A0A087X0K0	0	0.0001	1	0.68551
CT016	A0A0J9YWF7	0	0.0003	1	0.68551
CT016	A0A140T8Y5	0	0.0001	1	0.68551
CT016	A0A1B0GU94	0	0.0005	1	0.68551
CT016	A0A1W2PNF3	0	0.0004	1	0.68551
CT016	A0A1W2PQ47	0	0.0002	1	0.68551
CT016	A0A3B3ITE2	0	0.0002	1	0.68551
CT016	A0A654L4Z9	0	0.0001	1	0.68551
CT016	A0A654L559	0	0.0003	1	0.68551
CT016	A0A654L5A3	0	0.0001	1	0.68551
CT016	A0A654L5H6	0	0.0005	1	0.68551
CT016	A0A654L5N8	0	0.0003	1	0.68551
CT016	A0A654L5Q7	0	0.0001	1	0.68551
CT016	A0A654L688	0	0.0006	1	0.68551
CT016	A0A654L6G3	0	0.0005	1	0.68551
CT016	A0A654L6L5	0	0.0002	1	0.68551
CT016	A0A654L6N0	0	0.0004	1	0.68551
CT016	A0A654L6Y1	0	0.0004	1	0.68551
CT016	A0A654L714	0	0.0004	1	0.68551
CT016	A0A654L7K7	0	0.0005	1	0.68551
CT016	A0A654LHW7	0	0.0003	1	0.68551
CT016	A0A654LHY8	0	0.0002	1	0.68551
CT016	A0A669KB52	0	0.0001	1	0.68551
CT016	A0A7I2V2J0	0	0.0001	1	0.68551
CT016	A0A7P0T8C1	0	0.0008	1	0.68551
CT016	A0A7P0T963	0	0	1	0.68551
CT016	A0A804HI65	0	0.0001	1	0.68551
CT016	A0A8I5KR56	0	0.0002	1	0.68551
CT016	A6NCN8	0	0.0002	1	0.68551
CT016	B0QXZ6	0	0.0002	1	0.68551
CT016	B1AP46	0	0.0005	1	0.68551
CT016	B3EWF7	0	0.0002	1	0.68551
CT016	B4DEM9	0	0.0002	1	0.68551
CT016	B7ZLU9	0	0.0001	1	0.68551
CT016	C9IYR0	0	0.0003	1	0.68551
CT016	D3YTB5	0	0.0001	1	0.68551
CT016	E5RGB7	0	0.0006	1	0.68551
CT016	E7ENK3	0	0.0001	1	0.68551
CT016	F5GXJ1	0	0.0003	1	0.68551
CT016	F5H744	0	0.0005	1	0.68551
CT016	F8W6K2	0	0.0004	1	0.68551
CT016	H0Y572	0	0.0006	1	0.68551
CT016	H0Y8N0	0	0.0005	1	0.68551
CT016	H0YDB0	0	0.0003	1	0.68551
CT016	H0YH64	0	0.0004	1	0.68551
CT016	H0YMW2	0	0	1	0.68551
CT016	H7BZ75	0	0.0003	1	0.68551
CT016	H7C0V8	0	0.0004	1	0.68551
CT016	H7C3K9	0	0.0002	1	0.68551
CT016	H7C5C7	0	0.0005	1	0.68551
CT016	H7C5M9	0	0.0006	1	0.68551
CT016	I3L213	0	0.0004	1	0.68551
CT016	J3QSS5	0	0.0002	1	0.68551
CT016	K7EIT4	0	0.0007	1	0.68551
CT016	O14656	0	0.0002	1	0.68551
CT016	O43304	0	0.0001	1	0.68551
CT016	O60671	0	0.0003	1	0.68551
CT016	O60749	0	0.0001	1	0.68551
CT016	O75594	0	0.0004	1	0.68551
CT016	O75603	0	0.0001	1	0.68551
CT016	O94875-10	0	0.0001	1	0.68551
CT016	O95613	0	0	1	0.68551
CT016	O95935	0	0.0001	1	0.68551
CT016	P0C7P2	0	0.0007	1	0.68551
CT016	P27815-3	0	0.0001	1	0.68551
CT016	P40926	0	0.0002	1	0.68551
CT016	P50748	0	0	1	0.68551
CT016	P52799	0	0.0002	1	0.68551
CT016	Q15773	0	0.0003	1	0.68551
CT016	Q2TAY7	0	0.0001	1	0.68551
CT016	Q5H9T9	0	0.0001	1	0.68551
CT016	Q5JPI3	0	0.0002	1	0.68551
CT016	Q5T3N0	0	0.0007	1	0.68551
CT016	Q5VST6	0	0.0003	1	0.68551
CT016	Q6P5Z2	0	0.0001	1	0.68551
CT016	Q6PF15	0	0.0001	1	0.68551
CT016	Q6PFW1	0	0.0001	1	0.68551
CT016	Q7Z7A3	0	0.0002	1	0.68551
CT016	Q8N6R0	0	0.0001	1	0.68551
CT016	Q8N9M5	0	0.0002	1	0.68551
CT016	Q8NBN7	0	0.0002	1	0.68551
CT016	Q8NG27	0	0.0001	1	0.68551
CT016	Q8NGZ6	0	0.0002	1	0.68551
CT016	Q8NH49	0	0.0002	1	0.68551
CT016	Q8TBY8	0	0.0001	1	0.68551
CT016	Q8TDB6	0	0.0001	1	0.68551
CT016	Q8WVB3-2	0	0.0001	1	0.68551
CT016	Q8WW22	0	0.0002	1	0.68551
CT016	Q92786	0	0.0001	1	0.68551
CT016	Q96D31	0	0.0003	1	0.68551
CT016	Q96JH7	0	0.0001	1	0.68551
CT016	Q9BX82	0	0.0001	1	0.68551
CT016	Q9H223	0	0.0001	1	0.68551
CT016	Q9NPE2	0	0.0003	1	0.68551
CT016	Q9NQV5	0	0.0001	1	0.68551
CT016	U3KQ07	0	0.0007	1	0.68551
CT016	X6R5E5	0	0.0004	1	0.68551
CT016	A0A2R8Y653	0.9999	0.0009	0.5487	0.68464
CT016	A0A654L5U4	0.9999	0.0005	0.5487	0.68463
CT016	A0A804HJ06	0.9999	0.0015	0.5408	0.67922
CT016	H0Y4H1	0.5757	0.0002	0.728	0.67669
CT016	A0A087WWM0	0.6309	0.0008	0.7015	0.67551
CT016	A0A654L6V4	0.9895	0.0051	0.5375	0.67376
CT016	A0A654L600	0.5795	0.0004	0.7192	0.67181
CT016	A0A590UJA9	0.5795	0.0006	0.7083	0.66431
CT016	A0A654L6U7	0.5828	0.0007	0.7067	0.6643
CT016	J3QQY2	0.9423	0.0029	0.5371	0.65897
CT016	A0A654L5L6	0.9235	0.0005	0.5406	0.65553
CT016	A0A654L5U0	0.9999	0.0005	0.4981	0.64997
CT016	A0A654L5B1	0.9588	0.0011	0.5014	0.63956
CT016	O75436	0.6309	0.0005	0.6448	0.63666
CT016	K7ER00	0.6309	0.0003	0.6444	0.63639
CT016	H0YL72	0.9999	0.0007	0.4754	0.63441
CT016	Q9Y5Y0	0.9589	0.0007	0.4877	0.6302
CT016	A0A654L5T4	0.8836	0.0009	0.52	0.62907
CT016	A0A654L5D5	0.9953	0.001	0.467	0.62724
CT016	A0A654L5Q1	0.6309	0.0003	0.6264	0.62403
CT016	I3L159	0.8588	0.0017	0.5236	0.6239
CT016	A0A654L6Q7	0.6309	0.001	0.6234	0.62204
CT016	A0A654L5Q6	0.6309	0.0002	0.6234	0.62203
CT016	A0A654L5N0	0.9999	0.0017	0.4529	0.61896
CT016	A0A804HJE3	0.9484	0.0014	0.4747	0.61807
CT016	A0A654L5X8	0.6309	0.0004	0.6157	0.61673
CT016	A0A3B3ITL1	0.9999	0.0011	0.447	0.61497
CT016	I3L0N3	0.9588	0.0005	0.4609	0.61175
CT016	A0A654L5J8	0.5757	0.0002	0.6309	0.61014
CT016	H3BNF5	0.9999	0.0011	0.411	0.59023
CT016	A0A654L6S3	0.6309	0.001	0.5704	0.58565
CT016	A0A654L5G5	0.9598	0.0008	0.409	0.57648
CT016	A0A654L6H1	0.8733	0.0027	0.4471	0.57593
CT016	A0A654L5S8	0.9887	0.0015	0.3906	0.5728
CT016	A0A0G2JQH2	0.6309	0.0045	0.5466	0.56938
CT016	A0A654L5K2	0.9798	0.0009	0.3882	0.56839
CT016	J3QRX4	0.9999	0.0028	0.3688	0.56137
CT016	X6R2L4	0.9841	0.0023	0.3748	0.56057
CT016	E9PJD9	0.9999	0.0025	0.3672	0.56027
CT016	Q8WUX1	0.9999	0.0005	0.3667	0.55987
CT016	P20020	0.963	0.0006	0.3817	0.55878
CT016	A0A654L6B8	0.9999	0.0008	0.3636	0.55779
CT016	A0A654L6U3	0.6309	0.0003	0.5295	0.55766
CT016	A0A654L5V1	0.9484	0.001	0.3857	0.55702
CT016	Q92947	0.9628	0.0009	0.3775	0.55582
CT016	Q8IYB3	0.9915	0.0009	0.3631	0.5548
CT016	A0A654L5C4	0.5795	0.0015	0.5483	0.55468
CT016	A0A7I2V3Z0	0.9999	0.0003	0.3525	0.55012
CT016	J3KS13	0.9588	0.0006	0.365	0.54604
CT016	Q9NRF9	0.9999	0.0015	0.3429	0.54361
CT016	A0A087WYD6	0.9423	0.0004	0.3676	0.54273
CT016	A0A654L6B0	0.9999	0.0005	0.3404	0.54185
CT016	A0A0A0MTI6	0.9628	0.0014	0.352	0.53836
CT016	Q9UHD9	0.9999	0.0004	0.3272	0.5328
CT016	A0A654L656	0.9911	0.0015	0.3301	0.53212
CT016	A0A024RCR6	0.9589	0.0003	0.3419	0.53027
CT016	Q9Y3D3	0.9999	0.0017	0.3146	0.52419
CT016	P53985	0	0.0003	0.7568	0.51878
CT016	A0A654L5Y2	0.9168	0.0018	0.3434	0.51828
CT016	Q9NSE4	0.9483	0.0003	0.328	0.51743
CT016	Q9P2D3	0.6309	0.0001	0.4688	0.516
CT016	A0A654L737	0.5829	0.0006	0.4876	0.51409
CT016	A0A654L699	0.9999	0.0014	0.2963	0.51164
CT016	C9JI87	0.9628	0.0021	0.3114	0.51056
CT016	A0A654L7G5	0.9832	0.0043	0.3007	0.50948
CT016	Q9NX76	0.9999	0.0012	0.2922	0.5088
CT016	Q13523	0.9484	0.0003	0.3134	0.50744
CT016	Q86Y56	0.9999	0.0003	0.2877	0.5057
CT016	M0R3D4	0.9999	0.0015	0.2863	0.50477
CT016	A0A654L6K1	0.6309	0.0004	0.4474	0.50131
CT016	A0A654LFE7	0.9999	0.0008	0.2777	0.49887
CT016	O94906	0.9999	0.0002	0.2759	0.49763
CT016	A0A8I5KSW3	0.6309	0.0017	0.4419	0.49762
CT016	A0A7P0T9G6	0.9484	0.0006	0.297	0.49621
CT016	A0A804HKC5	0.9483	0.0013	0.2956	0.49521
CT016	E7ETU9	0.9999	0.0003	0.2613	0.48761
CT016	O60566	0.6309	0.0001	0.4269	0.48731
CT016	A0A2H4UKA7	0.6309	0.0001	0.423	0.4846
CT016	E7EVS6	0.9988	0.0072	0.2548	0.48286
CT016	A0A654L5H2	0.6309	0.0004	0.4157	0.47963
CT016	K7ENH2	0.9999	0.0025	0.2447	0.47624
CT016	H3BPJ9	0.9484	0.0019	0.2672	0.47579
CT016	A0A654L614	0.9999	0.0004	0.238	0.47166
CT016	A0A654L915	0.9999	0.0017	0.2369	0.47095
CT016	A0A654L8I4	0.9947	0.0054	0.2388	0.47063
CT016	A0A654L519	0.6309	0.0002	0.3996	0.46858
CT016	Q96IX5	0.9483	0.0052	0.2534	0.46632
CT016	A0A654L6W2	0.9841	0.0012	0.2361	0.4655
CT016	F8WEU2	0.9589	0.009	0.2464	0.46485
CT016	Q06830	0.9884	0.0125	0.2321	0.46415
CT016	A0A654L739	0.9935	0.0028	0.2276	0.46257
CT016	A0A654L5Y4	0.963	0.0008	0.2388	0.46079
CT016	A0A0A0MTC1	0.9999	0	0.2192	0.45874
CT016	P42166	0.9999	0.0003	0.2171	0.45732
CT016	P13647	0.6309	0.0005	0.381	0.45579
CT016	A0A654L5J3	0.9999	0.0023	0.2113	0.45335
CT016	A6NDU8	0.9999	0.0015	0.2084	0.45135
CT016	P16615	0.9962	0.001	0.2074	0.44953
CT016	E7EQG2	0.8867	0.0017	0.2566	0.44949
CT016	C9JA28	0.9398	0.0043	0.2312	0.44845
CT016	A0A654L6X1	0.9484	0.0003	0.2236	0.4459
CT016	O95347-2	0.9999	0.0002	0.1997	0.4454
CT016	A0A654L5Y8	0.9999	0.0011	0.1982	0.44437
CT016	H3BM93	0.6309	0.0009	0.3623	0.443
CT016	A0A654L6X3	0.9915	0.0022	0.1972	0.44112
CT016	A0A087X278	0.9999	0.0051	0.1926	0.44057
CT016	Q96AY4	0.9484	0.0001	0.2136	0.43906
CT016	A0A5F9ZHP2	0.6309	0.0009	0.3555	0.43836
CT016	Q07065	0.9423	0.0005	0.215	0.43813
CT016	A0A654L5H7	0.9915	0.0027	0.1912	0.43698
CT016	A0A087X1Z3	0.9423	0.0012	0.2116	0.43577
CT016	A0A654L687	0.9213	0.0006	0.2154	0.4319
CT016	R4GN98	0.5793	0.0026	0.367	0.43032
CT016	P84095	0.9868	0.0032	0.1824	0.42951
CT016	K7EK43	0.9861	0.0366	0.179	0.42718
CT016	Q9HC07	0.9589	0.0012	0.1912	0.42695
CT016	A0A654LEY8	0.8815	0.0017	0.226	0.42694
CT016	Q9BUL9	0	0.0004	0.6228	0.42693
CT016	H3BRG4	0.9999	0.0005	0.1719	0.42634
CT016	H0YDD8	0.9999	0.0025	0.1698	0.42489
CT016	P40937	0.9483	0.0018	0.1915	0.42383
CT016	G3XAM7	0.9759	0.0012	0.1759	0.42168
CT016	A0A0G2JJZ9	0	0.0002	0.6148	0.42143
CT016	A0A654L6H0	0.9768	0.0009	0.1747	0.42115
CT016	P23528	0.963	0.0041	0.1809	0.42111
CT016	A0A7P0T8G6	0.9809	0.0027	0.1707	0.41966
CT016	A0A654L773	0	0.0002	0.6106	0.41856
CT016	A0A087X1W1	0.9628	0.0015	0.1763	0.41787
CT016	H0YEN0	0	0.0003	0.6092	0.41763
CT016	A0A087WZN1	0	0.0002	0.609	0.4175
CT016	J3QR89	0	0.0014	0.609	0.4175
CT016	A0A654L825	0	0.0004	0.6087	0.41729
CT016	Q9BRR6	0	0.0002	0.6087	0.41729
CT016	Q13085	0	0	0.6087	0.41728
CT016	K7EQJ8	0	0.0009	0.6086	0.41724
CT016	A0A654L6U5	0	0.0004	0.6086	0.41723
CT016	A0A654L6B2	0	0.0002	0.6052	0.41487
CT016	P07195	0	0.0002	0.6052	0.41487
CT016	A0A654L6Y0	0	0.0001	0.605	0.41474
CT016	P43355	0	0.0002	0.605	0.41474
CT016	O14981	0	0	0.6044	0.41435
CT016	A0A3B3IS84	0.9826	0.0008	0.1596	0.41257
CT016	P09211	0.9628	0.0018	0.1664	0.41114
CT016	A0A654L6I2	0.9955	0.0023	0.1517	0.4111
CT016	A0A7I2V2L9	0.9588	0.0019	0.1669	0.41027
CT016	A0A654L719	0.9678	0.0028	0.1612	0.40912
CT016	A0A654L5G4	0.9628	0.0025	0.1632	0.40894
CT016	A0A087WWI4	0.6309	0.0002	0.3124	0.40884
CT016	A0A1B0GXE7	0.9999	0.0021	0.1463	0.40879
CT016	Q96JJ7	0.9483	0.0007	0.1682	0.40784
CT016	Q6P2E9	0.9999	0.0002	0.1437	0.40704
CT016	Q92990	0.9999	0.0004	0.1406	0.40487
CT016	P60059	0.9423	0.0045	0.1661	0.40465
CT016	F2Z3N7	0.6309	0.0015	0.3031	0.4024
CT016	A0A8I5KND9	0.9999	0.0003	0.1366	0.40216
CT016	A0A0A6YYJ8	0.9999	0.001	0.1364	0.402
CT016	Q6PJG6	0	0.0001	0.586	0.40174
CT016	A0A590UJS2	0.6309	0.0004	0.2997	0.40011
CT016	A0A654L722	0.9125	0.002	0.17	0.39808
CT016	P0C6T2	0	0.0021	0.5794	0.39722
CT016	A0A654LFN6	0.9483	0.0005	0.1518	0.39663
CT016	P12236	0.9868	0.002	0.1344	0.39661
CT016	A0A669KB05	0.6309	0.0002	0.2932	0.3956
CT016	O14925	0	0.0004	0.5766	0.39524
CT016	A0A087WUN7	0.9999	0.0025	0.1254	0.39446
CT016	H3BSS5	0.6309	0.0006	0.2915	0.39446
CT016	A0A654L7H2	0.9833	0.0019	0.1319	0.39377
CT016	P30041	0.9999	0.003	0.1212	0.39158
CT016	C9JFM5	0.9628	0.0022	0.1377	0.39143
CT016	P04899	0.9999	0.0006	0.1208	0.39134
CT016	A0A0A0MRL0	0.6309	0.001	0.2864	0.39099
CT016	P46940	0.9125	0.0003	0.1595	0.39087
CT016	S4R2X2	0.9833	0.003	0.1268	0.39034
CT016	A0A140T9T7	0.9999	0.0006	0.1184	0.38966
CT016	P14618	0.9953	0.0018	0.1195	0.38899
CT016	Q5SRE5	0.9999	0.0001	0.1171	0.38878
CT016	Q14681	0.9999	0.0017	0.1171	0.38876
CT016	C9JAW5	0.9895	0.0091	0.1213	0.38849
CT016	H3BMH2	0.9935	0.0107	0.1182	0.38762
CT016	O60669	0.5829	0.0005	0.3024	0.38714
CT016	J3QQV6	0.9999	0.0014	0.1132	0.38615
CT016	J3QR51	0.6309	0.002	0.2785	0.38556
CT016	A0A0A0MTJ9	0.9628	0.0008	0.1274	0.38441
CT016	A0A654L5P3	0.9883	0.0068	0.1147	0.38359
CT016	E9PD53	0.9999	0.0002	0.1094	0.38348
CT016	A0A654L679	0.5758	0.0007	0.3001	0.38336
CT016	A0A7P0TA76	0.9727	0.0012	0.1211	0.38315
CT016	A0A6Q8PFJ0	0.9588	0.001	0.1264	0.3825
CT016	B5MDF5	0.9833	0.0023	0.1152	0.38236
CT016	A0A2R8Y7C0	0.9999	0.0101	0.1073	0.38209
CT016	A0A2R8YEE7	0	0.0026	0.5571	0.3819
CT016	I3L0K7	0.9423	0.0006	0.1323	0.38142
CT016	P05386	0.9423	0.0027	0.1315	0.38088
CT016	M0QXM4	0.9978	0.0048	0.1062	0.38068
CT016	A6NP52	0.9484	0.0019	0.1281	0.38044
CT016	A0A654L9I1	0.9927	0.003	0.1077	0.38013
CT016	Q3ZCQ8	0	0.0007	0.5543	0.37999
CT016	P50416	0.9934	0.0013	0.1065	0.37951
CT016	A0A654L5W5	0.9999	0.0017	0.1029	0.37906
CT016	H3BNX8	0.9589	0.0025	0.1209	0.37878
CT016	P30837	0.6309	0.0003	0.2671	0.37771
CT016	A0A7I2V2E0	0.9841	0.0004	0.1079	0.37758
CT016	P56385	0.9999	0.0099	0.099	0.37644
CT016	Q9BPW8	0.8588	0.0013	0.1585	0.37363
CT016	Q96EU7	0	0.0002	0.5432	0.3724
CT016	A0A654L5D4	0.9999	0.0009	0.0922	0.37174
CT016	P35527	0.9962	0.0033	0.0933	0.37136
CT016	Q15836	0.9832	0.0053	0.0991	0.37129
CT016	R4GMX8	0.8646	0.0008	0.1514	0.37058
CT016	A0A654LGL6	0.9962	0.0063	0.0916	0.37022
CT016	P05023	0.9698	0.0022	0.1035	0.37019
CT016	Q9UPN7	0.9999	0.0003	0.0897	0.36998
CT016	A0A494C0K9	0.9868	0.0039	0.0935	0.36854
CT016	P80723	0.9953	0.0043	0.0878	0.36731
CT016	A0A654L6Q8	0.9648	0.0069	0.1014	0.3672
CT016	I3L0W5	0.9999	0.006	0.0855	0.36719
CT016	A0A0J9YVR1	0.6309	0.0003	0.2499	0.36592
CT016	A0A654L7N3	0.5829	0.0012	0.2713	0.36581
CT016	H7C4H2	0.9999	0.0057	0.0826	0.36516
CT016	H3BU31	0.8618	0.0044	0.1443	0.36483
CT016	A0A654L500	0.9841	0.0014	0.089	0.36467
CT016	B7ZKQ9	0.6309	0.0003	0.247	0.36396
CT016	O95881	0.9869	0.0141	0.0859	0.36349
CT016	Q99536	0.9628	0.001	0.0962	0.36299
CT016	A0A7I2V351	0.9999	0.0009	0.079	0.3627
CT016	Q92973-2	0.9868	0.0007	0.0833	0.36157
CT016	Q9BSJ8	0.9999	0.0004	0.0768	0.36117
CT016	Q01650	0.9999	0.0013	0.0763	0.36083
CT016	E5RIP1	0.9999	0.0049	0.0759	0.36059
CT016	P12004	0.9999	0.0026	0.0737	0.35908
CT016	A0A1B0GVI3	0.9635	0.0017	0.0901	0.35903
CT016	P35908	0.9484	0.0009	0.0966	0.35885
CT016	H3BND4	0	0.0001	0.5219	0.35776
CT016	A0A654L664	0.6309	0.0002	0.2361	0.35651
CT016	M0R210	0.9483	0.0023	0.0933	0.35651
CT016	A0A654L6Y9	0.9423	0.0018	0.0916	0.35355
CT016	P52732	0.9905	0.0117	0.0697	0.35347
CT016	A0A654L747	0.9934	0.0044	0.0681	0.35319
CT016	P62913	0.9681	0.0059	0.079	0.35289
CT016	A0A654L4Y6	0.9168	0.0013	0.1021	0.35287
CT016	B4DUR8	0.9798	0.0011	0.0713	0.35119
CT016	Q96BN8	0.6309	0.0004	0.2283	0.35111
CT016	Q07812	0.9423	0.0032	0.0876	0.3508
CT016	P26006	0.9999	0.0002	0.0612	0.35047
CT016	A0A286YF22	0.9979	0.007	0.0618	0.35028
CT016	A0A654L5C9	0.9892	0.0007	0.0652	0.34989
CT016	P04264	0.9883	0.004	0.0649	0.34941
CT016	B7ZAR1	0.9798	0.0011	0.0687	0.3494
CT016	P39019	0.9915	0.0057	0.0634	0.34939
CT016	A0A7P0T9F7	0.9213	0.0008	0.0946	0.34911
CT016	Q5T4S7	0.9832	0.0001	0.0662	0.34871
CT016	A0A654L6D2	0.9999	0.001	0.0582	0.34841
CT016	P78527	0.9981	0.0006	0.0584	0.34797
CT016	A0A654L755	0.9423	0.0014	0.083	0.34764
CT016	P62195	0.9832	0.0013	0.0622	0.34599
CT016	J3QRS3	0.9999	0.0013	0.0545	0.34591
CT016	P52907	0.9484	0.0011	0.0771	0.34549
CT016	A0A654L6E7	0.9832	0.0044	0.0597	0.34431
CT016	P28066	0.9999	0.0009	0.0521	0.34425
CT016	A0A654L6M8	0.9953	0.0025	0.054	0.3441
CT016	A0A654L707	0.6309	0.0012	0.2175	0.34375
CT016	M0R314	0.9999	0.0028	0.0513	0.34372
CT016	P08238	0.997	0.0017	0.0522	0.34337
CT016	A0A654L8N6	0.9999	0.0018	0.0498	0.34265
CT016	Q5JPT2	0	0.0001	0.499	0.3421
CT016	O14828	0.9832	0.0015	0.0563	0.34196
CT016	P33993	0.9235	0.0006	0.0828	0.34173
CT016	P04843	0.9327	0.0026	0.0786	0.34168
CT016	P10599	0.9423	0.0029	0.0727	0.34057
CT016	P25705	0.9841	0.0033	0.0538	0.34055
CT016	A0A654L6Y8	0.9588	0.0029	0.0652	0.34054
CT016	P06576	0.9908	0.0061	0.0507	0.34049
CT016	A2A3R5	0.9628	0.0017	0.0625	0.33987
CT016	Q9BVK6	0.9841	0.0026	0.0524	0.33958
CT016	F8VVM2	0.9832	0.0016	0.0523	0.3392
CT016	D3YTB1	0.9484	0.0023	0.0672	0.33873
CT016	Q9Y678	0.9628	0.0004	0.0602	0.33833
CT016	J3KN38	0.9953	0.0048	0.0445	0.33761
CT016	M0R0P7	0.9235	0.0033	0.0767	0.33752
CT016	O00410	0.9999	0.0004	0.0422	0.33744
CT016	O43242	0.9999	0.0004	0.0416	0.33702
CT016	O00264	0.9999	0.0012	0.0415	0.33694
CT016	A0A087WWT3	0.9483	0.0008	0.0644	0.33671
CT016	A0A0G2JPD3	0.9999	0.0006	0.0398	0.33576
CT016	P13010	0.9999	0.0003	0.0393	0.33546
CT016	J3QLI9	0.9628	0.005	0.0557	0.33528
CT016	H0YEN5	0.9999	0.0012	0.0388	0.33514
CT016	A0A654LJ67	0.9999	0.0027	0.0385	0.33491
CT016	Q92616	0.9841	0.0005	0.0446	0.33423
CT016	A0A0C4DGS1	0.9211	0.001	0.0728	0.3341
CT016	P46019	0.9628	0.0003	0.0533	0.33359
CT016	O75396	0.9791	0.006	0.0457	0.3334
CT016	H0Y2P0	0.9999	0.0008	0.036	0.33318
CT016	A0A024QZP7	0.9999	0.0015	0.0358	0.33305
CT016	P07437	0.9919	0.0034	0.0386	0.33254
CT016	P32004	0.9679	0.0005	0.0494	0.33247
CT016	U3KQK0	0.9423	0.0018	0.06	0.33189
CT016	P59998	0.6309	0.0009	0.2001	0.33186
CT016	A0A8I5KNU9	0.9788	0.002	0.0434	0.33175
CT016	A0A654L770	0.8451	0.003	0.1028	0.33124
CT016	M0QZC5	0.9484	0.0026	0.0559	0.33095
CT016	P18077	0.9999	0.0021	0.032	0.33045
CT016	Q96P70	0.9841	0.0006	0.0383	0.32989
CT016	P61106	0.9832	0.0025	0.0385	0.32974
CT016	Q9Y265	0.9833	0.0012	0.038	0.32946
CT016	P11908	0.9915	0.0026	0.0342	0.32937
CT016	O60427	0.9483	0.0007	0.0529	0.32885
CT016	H7C2V4	0.9999	0.0022	0.0293	0.32858
CT016	P51148	0.9588	0.0018	0.0477	0.32852
CT016	A0A654L5L1	0.9996	0.006	0.0286	0.32808
CT016	A0A654L6E8	0.9423	0.0018	0.0535	0.32744
CT016	F5H608	0.8733	0.0065	0.0831	0.32647
CT016	A0A654L7A9	0.9999	0.001	0.026	0.32637
CT016	Q60FE5	0.9991	0.0008	0.0257	0.32589
CT016	A0A654L5B6	0.6309	0.001	0.1909	0.32552
CT016	B1ALA9	0.9659	0.0024	0.0392	0.32491
CT016	Q9H0U4	0.9999	0.0011	0.0235	0.32465
CT016	P68366	0.9759	0.0022	0.0336	0.32415
CT016	Q9NQC3	0.9423	0.0003	0.0487	0.32409
CT016	A0A7P0T840	0.9895	0.0013	0.0273	0.32402
CT016	Q99832	0.9679	0.0012	0.0369	0.32393
CT016	A0A654L697	0	0.0003	0.4721	0.32366
CT016	Q13263	0.9999	0.0003	0.0219	0.32353
CT016	Q02878	0.9833	0.0018	0.0294	0.32351
CT016	P26641	0.9441	0.0024	0.0464	0.32313
CT016	A8MUD9	0.9628	0.0018	0.038	0.3231
CT016	P40227	0.9915	0.0016	0.025	0.32306
CT016	C9J7B7	0.6309	0.001	0.1867	0.32266
CT016	P55060	0.9841	0.0006	0.0278	0.32265
CT016	P68371	0.9895	0.0017	0.0248	0.32232
CT016	Q9BQA1	0.9887	0.0042	0.0226	0.32057
CT016	A0A654LI76	0.9999	0.0014	0.0169	0.32011
CT016	E7EM57	0.6309	0.0005	0.1824	0.31971
CT016	Q9Y6Y0	0.9791	0.002	0.0245	0.3189
CT016	Q15208	0.9868	0.0047	0.0203	0.31838
CT016	Q6AI08	0.6309	0.0001	0.1804	0.31828
CT016	A0A6Q8PGK1	0.9659	0.0032	0.0292	0.31807
CT016	G3V1V0	0.9628	0.0023	0.0305	0.31797
CT016	A0A7I2V2G2	0.9999	0.0004	0.0134	0.31767
CT016	P11142	0.9947	0.0016	0.0148	0.31702
CT016	Q14558	0.9868	0.0017	0.018	0.31679
CT016	A0A654LHR2	0.6309	0.0003	0.1778	0.31649
CT016	A0A6Q8PG52	0.9213	0.0021	0.0466	0.31619
CT016	Q10471	0.8869	0.0011	0.0617	0.31596
CT016	O14744	0.9933	0.003	0.0124	0.31496
CT016	P50990	0.9999	0.0004	0.0092	0.3148
CT016	O15294	0	0.0001	0.4592	0.31478
CT016	E9PKZ0	0.9423	0.0015	0.0345	0.3144
CT016	Q15084	0.9211	0.001	0.0436	0.31412
CT016	P36542	0.9483	0.001	0.0313	0.314
CT016	O60256	0.9895	0.0021	0.0121	0.31359
CT016	P02786	0.9344	0.0012	0.0363	0.31322
CT016	Q14566	0.6127	0.0005	0.1808	0.31298
CT016	A0A654L6T1	0.6309	0.0012	0.1706	0.3116
CT016	P31153	0.9211	0.0011	0.0393	0.31112
CT016	A0A654L6E1	0.6309	0.0002	0.1698	0.31105
CT016	E9PIG2	0.6309	0.0009	0.1696	0.31093
CT016	A0A087WWU8	0.9484	0.0013	0.0254	0.31003
CT016	A0A7I2V2U7	0.9628	0.0006	0.0189	0.31003
CT016	Q8WVX3	0.6309	0.0023	0.1678	0.30972
CT016	O95373	0.9484	0.0003	0.0247	0.30954
CT016	A0A075B6S2	0.9628	0.0031	0.0156	0.30773
CT016	A0A8I5KWT8	0.9305	0.0021	0.0297	0.30744
CT016	O75688	0.9483	0.0006	0.0186	0.30534
CT016	A0A087WYQ1	0	0	0.4451	0.30512
CT016	Q9Y2P8	0	0.0002	0.4451	0.30512
CT016	A0A0D9SF53	0.5828	0.0003	0.182	0.30459
CT016	A0A7P0TB36	0.9628	0.0006	0.0105	0.30428
CT016	P05141	0.8558	0.0025	0.0575	0.30349
CT016	Q9BTX1	0.6309	0.0002	0.1578	0.30278
CT016	A0A654L837	0.6309	0.0027	0.1568	0.30216
CT016	P08670	0.9169	0.001	0.0245	0.29968
CT016	A0A654L4P8	0.9628	0.001	0.0031	0.29917
CT016	Q9Y2H1	0.9483	0.0013	0.0095	0.29907
CT016	A0A654L736	0.9423	0.0009	0.0105	0.29791
CT016	A0A654L5H8	0.6309	0.0024	0.1496	0.29722
CT016	P19474	0.9405	0.0018	0.0099	0.29694
CT016	A0A286YFF7	0	0.0002	0.4323	0.29638
CT016	P30050	0.8681	0.0023	0.0405	0.29562
CT016	Q9Y657	0.9235	0.0017	0.0129	0.29381
CT016	P50991	0.9168	0.0008	0.0137	0.29224
CT016	A0A0G2JIW1	0.9168	0.0007	0.0118	0.29094
CT016	O43854	0	0.0002	0.4201	0.28801
CT016	J3KTM6	0.5829	0.0005	0.1538	0.28526
CT016	Q6RW13	0.6309	0.001	0.1291	0.28317
CT016	A0A654L6Q1	0.6309	0.0003	0.1258	0.28092
CT016	A0A0U1RQI6	0	0.0001	0.4051	0.27771
CT016	P62699	0.6309	0.0013	0.1201	0.277
CT016	A0A7I2V2H0	0.6309	0.0002	0.119	0.2762
CT016	A0A2R8Y5T0	0.823	0.0001	0.028	0.27313
CT016	H0YKH6	0.6309	0.0013	0.1143	0.273
CT016	G3V279	0.6309	0.0021	0.1115	0.2711
CT016	Q9BUF5	0.7838	0.0022	0.0409	0.26988
CT016	Q562R1	0.7534	0.0024	0.0536	0.26916
CT016	Q04695	0.8132	0.0014	0.0235	0.26699
CT016	F2Z2Z5	0.5828	0.0048	0.1254	0.26584
CT016	A0A7I2V4G8	0.6309	0.0012	0.1029	0.26519
CT016	A0A654L6V5	0.6309	0.0003	0.1014	0.26413
CT016	K7EJ34	0.5758	0.0018	0.1261	0.26413
CT016	A0A654L8F1	0.6309	0.0006	0.1	0.26323
CT016	Q587I9	0	0.0003	0.382	0.2619
CT016	A0A494C0M1	0.6127	0.0003	0.1051	0.26109
CT016	Q9UMX0	0.5829	0.0004	0.1184	0.26105
CT016	G5E9Z2	0.6309	0.0004	0.0946	0.2595
CT016	H0YDK9	0.6309	0.003	0.093	0.25841
CT016	Q9Y4E8	0.8112	0.0009	0.0118	0.25837
CT016	F8VVB9	0.6309	0.0006	0.0928	0.25825
CT016	P38606	0.6309	0.0005	0.0922	0.25782
CT016	A0A2R8Y5V9	0.6309	0.0006	0.0902	0.2565
CT016	A0A2R8Y793	0.6309	0.0011	0.0895	0.25601
CT016	J3QSB4	0.6309	0.0012	0.0877	0.2548
CT016	A0A3B3ISF9	0.6309	0.0002	0.086	0.25362
CT016	Q96DG6	0.6309	0.0006	0.0817	0.25065
CT016	Q8TEQ6	0	0.0001	0.365	0.25019
CT016	Q13509	0.6125	0.0008	0.0827	0.24565
CT016	P49411	0.6309	0.0003	0.0733	0.24494
CT016	Q5T8U3	0.6309	0.0008	0.0725	0.24435
CT016	A0A6I8PIK4	0	0.0002	0.3557	0.24387
CT016	P16401	0.6309	0.0007	0.0706	0.24307
CT016	A0A8C8KBL6	0	0.0001	0.3539	0.2426
CT016	F5GZG1	0.6309	0.0012	0.0689	0.24191
CT016	P04350	0.6309	0.0003	0.0663	0.24006
CT016	P02533	0.5758	0.0005	0.0896	0.23911
CT016	O75688-2	0.6309	0.0004	0.0633	0.23806
CT016	K7EPV0	0.6309	0.0021	0.0612	0.23662
CT016	Q96CS3	0.5757	0.0005	0.0817	0.23366
CT016	B8ZZT4	0.6309	0.0015	0.0529	0.23096
CT016	A0A654L6G0	0.6309	0.0003	0.0504	0.22918
CT016	B7Z2R2	0	0.0005	0.3332	0.2284
CT016	P56134	0	0.0008	0.3332	0.2284
CT016	A0A654L5X5	0.6309	0.001	0.0481	0.22765
CT016	P13639	0.5758	0.0003	0.071	0.22632
CT016	A0A804HJ66	0.6309	0.0002	0.0439	0.22477
CT016	C9JDR0	0.5793	0.0009	0.0664	0.22426
CT016	Q7Z6Z7	0.507	0.0001	0.0986	0.22403
CT016	A0A654L527	0.6309	0.0014	0.0425	0.22378
CT016	Q70IA6	0.6309	0.0006	0.0415	0.22314
CT016	O60664	0.6309	0.0003	0.0403	0.22229
CT016	P62805	0.512	0.0029	0.0936	0.22216
CT016	O15173	0.6309	0.0007	0.038	0.2207
CT016	Q12797	0.6125	0.0005	0.0455	0.22015
CT016	A0A654L7I3	0.5757	0.0019	0.0613	0.21967
CT016	Q9Y2Z9	0	0.0003	0.3202	0.21949
CT016	A0A0A0MSX9	0.6309	0.0001	0.0362	0.21948
CT016	Q5T6W2	0.6309	0.0004	0.0361	0.21944
CT016	J3QRU4	0.6309	0.0013	0.0318	0.21646
CT016	A0A654L6N2	0.6309	0.0008	0.0308	0.21577
CT016	A0A1B0GTN2	0.6309	0.0014	0.0291	0.21456
CT016	Q9GZP8	0.6309	0.0028	0.0288	0.21444
CT016	P62191	0.6309	0.0003	0.0281	0.21389
CT016	Q16401	0.5828	0.0004	0.0456	0.21107
CT016	P25398	0.6309	0.0011	0.0238	0.21094
CT016	A0A7P0T9R7	0.6309	0.0007	0.0227	0.21025
CT016	H0Y449	0.5757	0.0006	0.0472	0.20997
CT016	A0A087X2I1	0.6309	0.0004	0.0198	0.2082
CT016	P62937	0.6309	0.0009	0.0198	0.20819
CT016	H7BY10	0.6309	0.0009	0.0196	0.20808
CT016	A0A7I2V2X6	0.6148	0.0007	0.0252	0.20696
CT016	P62906	0.6309	0.0007	0.0173	0.2065
CT016	H7C4M1	0	0.0005	0.3008	0.20619
CT016	A0A2R8Y811	0.6103	0.0025	0.025	0.20547
CT016	A0A7I2V2F9	0.6309	0.0002	0.0133	0.20376
CT016	P62081	0.6309	0.0008	0.011	0.20219
CT016	A0A654L8M1	0.6309	0.0002	0.0109	0.20208
CT016	A0A654L6C7	0	0.0005	0.2947	0.20203
CT016	M0R0C6	0.5165	0.0004	0.0591	0.19989
CT016	A0A7P0TBF8	0.5793	0.0004	0.0307	0.19976
CT016	F8VPD4	0.5828	0.0001	0.0279	0.19897
CT016	F5H5D3	0.6309	0.0003	0.0056	0.1985
CT016	A0A654L8T4	0	0.0002	0.2867	0.19654
CT016	Q5JVF3	0	0.0002	0.2867	0.19654
CT016	P62701	0.5758	0.0009	0.0124	0.18617
CT016	P31930	0	0.0002	0.2641	0.18103
CT016	I3L3Y6	0	0.0004	0.2587	0.17732
CT016	Q9Y320	0	0.0003	0.2583	0.17705
CT016	H0YBQ1	0	0.0004	0.2545	0.17448
CT016	J3QRM9	0	0.0006	0.2509	0.17198
CT016	Q8N357	0	0.0002	0.2454	0.1682
CT016	S4R344	0	0.0011	0.2423	0.16614
CT016	A0A0C4DG62	0.512	0.0014	0.0097	0.16462
CT016	H3BNT2	0	0.0002	0.2367	0.16225
CT016	H7C152	0	0.0003	0.2361	0.16185
CT016	Q7Z5Y6	0	0.0002	0.2359	0.16169
CT016	I3L0U2	0	0.0003	0.2322	0.15921
CT016	Q969Z4	0	0.0002	0.2314	0.15862
CT016	C9JEG4	0	0.0005	0.2311	0.15839
CT016	P17342	0	0.0001	0.2307	0.15812
CT016	D6RAN4	0	0.0004	0.2279	0.15626
CT016	Q9NUQ3	0	0.0001	0.227	0.15559
CT016	F8WBW1	0	0.0006	0.2207	0.15128
CT016	A0A3B3IS57	0	0.0002	0.2105	0.1443
CT016	A0A6Q8PHC3	0	0.0001	0.2048	0.1404
CT016	A0A0A0MRX2	0	0.0003	0.2042	0.13995
CT016	A0A654L6W7	0	0.0002	0.2006	0.13755
CT016	P61006	0	0.0004	0.2003	0.13732
CT016	A0A6Q8PFI8	0	0.0002	0.1895	0.12987
CT016	A0A654L5V8	0	0.0002	0.1889	0.12948
CT016	P49841	0	0.0002	0.1875	0.12853
CT016	E7ETY7	0	0.0014	0.1784	0.1223
CT016	A0A654L5J7	0	0.0002	0.1735	0.11891
CT016	A0A7I2YQX2	0	0.0004	0.161	0.11034
CT016	A0A8I5KSD5	0	0	0.1532	0.10505
CT016	A0A0A0MTU3	0	0.0002	0.1506	0.10325
CT016	P30530	0	0.0001	0.1425	0.09771
CT016	A0A3B3IRI2	0	0.0001	0.1419	0.09729
CT016	Q7KZF4	0	0.0001	0.1385	0.09497
CT016	Q13637	0	0.0003	0.1384	0.0949
CT016	Q6P2S0	0	0.0016	0.1322	0.09066
CT016	A0A0J9YXP9	0	0.0007	0.1322	0.09064
CT016	Q93008	0	0	0.1255	0.08606
CT016	A0A0C4DGL3	0	0.0005	0.1255	0.08604
CT016	Q3LXA3	0	0.0001	0.1249	0.08563
CT016	A0A499FI48	0	0.0002	0.1115	0.07642
CT016	P14866	0	0.0001	0.1111	0.07614
CT016	A0A494C0F3	0	0.0003	0.1084	0.07434
CT016	J3QSZ5	0	0.0002	0.1078	0.0739
CT016	A0A654L6Y5	0	0.0005	0.0989	0.0678
CT016	A0A494BZW2	0	0	0.098	0.06718
CT016	P61020	0	0.0004	0.0971	0.06654
CT016	P62877	0	0.0007	0.0961	0.06591
CT016	A0A499FHX9	0	0.0001	0.096	0.06582
CT016	P08754	0	0.0002	0.0949	0.06508
CT016	A0A0A0MR02	0	0.0003	0.0937	0.06424
CT016	P26447	0	0.0015	0.0929	0.0637
CT016	Q96EY1	0	0.0002	0.0913	0.06259
CT016	B0YIW2	0	0.0007	0.0908	0.06223
CT016	G5E9Q6	0	0.0004	0.0881	0.06037
CT016	F8W7S5	0	0.0001	0.0876	0.06004
CT016	F8W9N7	0	0.0004	0.0851	0.05836
CT016	A0A654L595	0	0.0005	0.0821	0.05629
CT016	J3QR48	0	0.0005	0.0808	0.05542
CT016	A0A654LH30	0	0.0005	0.0799	0.05475
CT016	F5GWG7	0	0.0006	0.0775	0.05316
CT016	O43264	0	0.0001	0.0742	0.05087
CT016	A8MUH2	0	0.0006	0.0737	0.05054
CT016	A0A6Q8PGF4	0	0.0001	0.073	0.05005
CT016	A0A590UJI3	0	0.0001	0.0697	0.04779
CT016	V9GYZ6	0	0.0001	0.0696	0.04773
CT016	H0YCM7	0	0.0002	0.0687	0.04713
CT016	P06756	0	0.0001	0.0685	0.04697
CT016	A0A075B7A0	0	0.0005	0.0679	0.04654
CT016	Q8TC12	0	0.0002	0.0676	0.04633
CT016	Q15058	0	0	0.0664	0.0455
CT016	G3V1R7	0	0.0002	0.065	0.04453
CT016	E7ERK9	0	0.0001	0.0633	0.04338
CT016	B2RPK0	0	0.0004	0.0605	0.0415
CT016	A0A669KAW0	0	0.0001	0.0604	0.0414
CT016	P48507	0	0.0003	0.0594	0.04071
CT016	A0A2R8Y3X5	0	0.0001	0.0538	0.0369
CT016	O00592	0	0.0001	0.0475	0.03254
CT016	A0A7I2YQV1	0	0.0007	0.0462	0.03169
CT016	A0A654L516	0	0.0001	0.0462	0.03165
CT016	K7ERF1	0	0.0004	0.0437	0.02993
CT016	A0A8I5KSY6	0	0.0001	0.0431	0.02951
CT016	Q5QNZ2	0	0.0004	0.0428	0.02936
CT016	A0A654L715	0	0.0001	0.0427	0.02928
CT016	C9JZG1	0	0.0003	0.0411	0.02814
CT016	Q8N4V1	0	0.0006	0.0382	0.02616
CT016	A0A654L5K6	0	0.0002	0.0377	0.02586
CT016	P10412	0	0.0003	0.0363	0.02486
CT016	Q13049	0	0.0001	0.0349	0.0239
CT016	A0A654L822	0	0.0006	0.0347	0.02378
CT016	Q7L1Q6	0	0.0002	0.0342	0.02344
CT016	Q13045	0	0.0001	0.0301	0.02066
CT016	O95232	0	0.0002	0.0292	0.02
CT016	A0A654L6Q2	0	0.0005	0.0289	0.01983
CT016	A0A654L5Q3	0	0.0001	0.0283	0.01939
CT016	O00767	0	0.0002	0.0263	0.01806
CT016	P68363	0	0.0002	0.026	0.0178
CT016	E5RIT6	0	0.0006	0.0259	0.01775
CT016	A0A804HJA4	0	0	0.0253	0.01735
CT016	P54136	0	0.0001	0.0246	0.01689
CT016	P33176	0	0.0001	0.0244	0.01669
CT016	Q08J23	0	0.0002	0.0238	0.01632
CT016	A0A804HHY9	0	0.0001	0.0237	0.01624
CT016	A0A087WVQ9	0	0.0002	0.0229	0.0157
CT016	A0A0U1RR32	0	0.0004	0.0228	0.01563
CT016	P33897	0	0.0001	0.0225	0.01542
CT016	P31327	0	0.0001	0.0208	0.01428
CT016	A0A075B6Z2	0	0.0037	0.0201	0.01383
CT016	Q9NZN4	0	0.0001	0.0183	0.01257
CT016	P51571	0	0.0004	0.0181	0.0124
CT016	P49257	0	0.0001	0.0179	0.01227
CT016	O75915	0	0.0004	0.0173	0.01188
CT016	E9PR30	0	0.0008	0.0161	0.01101
CT016	A0A7I2V3I0	0	0.0002	0.0153	0.01051
CT016	P04844	0	0.0001	0.0153	0.0105
CT016	H0YKD8	0	0.0004	0.0152	0.01044
CT016	Q15645	0	0.0002	0.014	0.00958
CT016	C9JX88	0	0.0002	0.0131	0.00899
CT016	A0A5F9ZH07	0	0.0001	0.0126	0.00861
CT016	P62851	0	0.0006	0.0122	0.00834
CT016	P07900	0	0.0001	0.0095	0.00651
CT016	X1WI28	0	0.0004	0.0087	0.00593
CT016	P49755	0	0.0003	0.008	0.00546
CT016	A0A8I5KZ38	0	0	0.0078	0.00535
CT016	R4GNH3	0	0.0002	0.0078	0.00534
CT016	A0A654L930	0	0.0003	0.007	0.00477
CT016	A0A087X1X7	0	0.0001	0.0066	0.00451
CT016	A0A0U1RQF0	0	0	0.0053	0.00362
CT016	Q5JUX0	0	0.0003	0.0038	0.00263
CT016	P98175	0	0.0001	0.0016	0.00111
CT053	A0A654L625	0.9741	0.0487	1	0.98633
CT053	A0A087X0C9	0.9163	0.002	1	0.96823
CT053	C9J0I9	0.9163	0.0005	1	0.96822
CT053	P31947	0.9163	0.001	1	0.96822
CT053	P12956	0.977	0.005	0.9712	0.96723
CT053	Q15365	0.984	0.0012	0.8949	0.91706
CT053	Q9NVS9	0.9947	0.0066	0.8814	0.91116
CT053	A0A1W2PQ43	0.8739	0.0045	0.9103	0.89368
CT053	B5MCW2	0.9488	0.0022	0.8571	0.88032
CT053	B5MCT8	0.6306	0.0008	1	0.88009
CT053	H0YC23	0.6306	0.0009	1	0.88009
CT053	P24666-2	0.6306	0.0007	1	0.88009
CT053	A0A3B3ISZ1	0.6306	0.0001	1	0.88008
CT053	C9J826	0.6306	0.0004	1	0.88008
CT053	D6RF62	0.6306	0.0003	1	0.88008
CT053	P78333	0.6306	0.0002	1	0.88008
CT053	Q04828	0.6306	0.0004	1	0.88008
CT053	Q86X55	0.6306	0.0004	1	0.88008
CT053	Q93100-3	0.6306	0.0001	1	0.88008
CT053	Q9H3K6	0.6262	0.0086	1	0.87876
CT053	B4DTC1	0.5863	0.0013	1	0.8664
CT053	Q9BU76	0.5863	0.0006	1	0.8664
CT053	P11172	0.5721	0.0004	1	0.86202
CT053	Q4G0N4	0.5721	0.0004	1	0.86202
CT053	A0A2R8Y879	0.5576	0.0015	1	0.85754
CT053	P35813	0.5576	0.0005	1	0.85754
CT053	Q5T3J3	0.5576	0.0003	1	0.85753
CT053	A0A2R8Y566	0.9163	0.0002	0.8342	0.85457
CT053	A0A7I2V428	0.989	0.0022	0.7605	0.82646
CT053	E7ERL0	0.945	0.0022	0.7722	0.82095
CT053	H0YMD0	0.8687	0.0046	0.7421	0.77678
CT053	P30048	0.6306	0.0009	0.8364	0.76795
CT053	P09382	0.9855	0.0158	0.6712	0.76429
CT053	A0A804HHW5	0.6168	0.0013	0.8337	0.76183
CT053	E9PJH8	0.9514	0.0008	0.6751	0.75634
CT053	A0A8I5KSY6	0.8927	0.001	0.6803	0.7418
CT053	J3KNN3	0.8597	0.0031	0.6911	0.73904
CT053	P32119	0.6225	0.0026	0.7829	0.72876
CT053	P22102	0.629	0.0006	0.7738	0.72447
CT053	D6REE7	0.9163	0.0006	0.6374	0.71963
CT053	Q93100-4	0.5493	0.0002	0.7939	0.71367
CT053	Q99623	0.6075	0.0015	0.7532	0.70372
CT053	P24666	0.6246	0.0025	0.728	0.6918
CT053	A0A1B0GVU9	0.5721	0.0002	0.7507	0.69112
CT053	P09211	0.9992	0.006	0.5552	0.68892
CT053	P14866	0.5721	0.0009	0.7461	0.68799
CT053	I3L397	0.9763	0.0037	0.562	0.6865
CT053	A0A1W2PQZ2	0	0.0017	1	0.68552
CT053	A0A804HLL8	0	0.0018	1	0.68552
CT053	B2ZWH1	0	0.0012	1	0.68552
CT053	C9JSW8	0	0.0008	1	0.68552
CT053	E5RHV8	0	0.0015	1	0.68552
CT053	F2Z3E8	0	0.0014	1	0.68552
CT053	F5H2Y1	0	0.0016	1	0.68552
CT053	F8WCB7	0	0.0012	1	0.68552
CT053	F8WDC6	0	0.002	1	0.68552
CT053	H0Y496	0	0.0011	1	0.68552
CT053	H0YCU5	0	0.0013	1	0.68552
CT053	I3L1K9	0	0.0014	1	0.68552
CT053	Q02221	0	0.0014	1	0.68552
CT053	A0A024RDL5	0	0.0001	1	0.68551
CT053	A0A087WVA3	0	0.0006	1	0.68551
CT053	A0A0A0MR12	0	0.0002	1	0.68551
CT053	A0A0A0MRN5	0	0.0001	1	0.68551
CT053	A0A0C4DFY3	0	0.0001	1	0.68551
CT053	A0A0G2JH50	0	0.0001	1	0.68551
CT053	A0A0G2JI07	0	0.0001	1	0.68551
CT053	A0A0G2JN42	0	0	1	0.68551
CT053	A0A0G2JNP3	0	0.0002	1	0.68551
CT053	A0A0J9YW69	0	0.0001	1	0.68551
CT053	A0A0U1RRH6	0	0.0001	1	0.68551
CT053	A0A1B0GTG0	0	0.0006	1	0.68551
CT053	A0A1B0GWB4	0	0.0002	1	0.68551
CT053	A0A1W2PQ68	0	0.0002	1	0.68551
CT053	A0A2R8Y880	0	0	1	0.68551
CT053	A0A3B3IRI9	0	0.0002	1	0.68551
CT053	A0A3B3ISX8	0	0.0002	1	0.68551
CT053	A0A3B3ITZ5	0	0	1	0.68551
CT053	A0A3F2YNX0	0	0	1	0.68551
CT053	A0A654L5F6	0	0.0002	1	0.68551
CT053	A0A654LFT5	0	0.0003	1	0.68551
CT053	A0A6Q8PF03	0	0.0005	1	0.68551
CT053	A0A6Q8PGU6	0	0.0001	1	0.68551
CT053	A0A6Q8PGV3	0	0.0003	1	0.68551
CT053	A0A804D2Q3	0	0.0005	1	0.68551
CT053	A6NM43	0	0.0002	1	0.68551
CT053	A8K979-4	0	0.0002	1	0.68551
CT053	B1AHL2	0	0.0001	1	0.68551
CT053	B5MCI8	0	0.0005	1	0.68551
CT053	C9J712	0	0.0006	1	0.68551
CT053	C9JUG7	0	0.0004	1	0.68551
CT053	D3DNG8	0	0.0003	1	0.68551
CT053	F2Z2A2	0	0.0006	1	0.68551
CT053	F2Z3J9	0	0.0002	1	0.68551
CT053	F5GWF6	0	0.0001	1	0.68551
CT053	F5H127	0	0.0001	1	0.68551
CT053	F5H4S8	0	0.0001	1	0.68551
CT053	F8VZX2	0	0.0002	1	0.68551
CT053	F8W7T0	0	0.0007	1	0.68551
CT053	G3V1R1	0	0.0008	1	0.68551
CT053	G3V4G9	0	0.0002	1	0.68551
CT053	H0Y539	0	0.0002	1	0.68551
CT053	H0Y5N2	0	0.0007	1	0.68551
CT053	H0Y9K7	0	0.0002	1	0.68551
CT053	H0Y9Y3	0	0	1	0.68551
CT053	H0YCL6	0	0.0003	1	0.68551
CT053	H0YDJ1	0	0.0002	1	0.68551
CT053	H0YNE9	0	0.0003	1	0.68551
CT053	H3BM61	0	0.0005	1	0.68551
CT053	H3BR35	0	0.0001	1	0.68551
CT053	H3BRD2	0	0.0004	1	0.68551
CT053	H7C0M7	0	0.0005	1	0.68551
CT053	H7C4N2	0	0.0003	1	0.68551
CT053	I3L2R6	0	0.0006	1	0.68551
CT053	J3KPJ9	0	0.0002	1	0.68551
CT053	J3KSB3	0	0.0005	1	0.68551
CT053	J3QSX4	0	0.0004	1	0.68551
CT053	K7EIK4	0	0.0003	1	0.68551
CT053	K7ERV3	0	0.0004	1	0.68551
CT053	K7ES89	0	0.0004	1	0.68551
CT053	K7ESK7	0	0.0006	1	0.68551
CT053	M0QXI0	0	0.0003	1	0.68551
CT053	O00398	0	0.0002	1	0.68551
CT053	O43439	0	0.0002	1	0.68551
CT053	O60346	0	0	1	0.68551
CT053	O75083	0	0.0002	1	0.68551
CT053	O95475	0	0.0002	1	0.68551
CT053	P05387	0	0.0005	1	0.68551
CT053	P32320	0	0.0004	1	0.68551
CT053	P42771	0	0.0004	1	0.68551
CT053	P49915	0	0.0002	1	0.68551
CT053	P50750	0	0.0004	1	0.68551
CT053	P63000	0	0.0003	1	0.68551
CT053	Q04446	0	0.0002	1	0.68551
CT053	Q12860	0	0.0001	1	0.68551
CT053	Q13505	0	0.0001	1	0.68551
CT053	Q14526	0	0.0001	1	0.68551
CT053	Q15181	0	0.0004	1	0.68551
CT053	Q15654	0	0.0003	1	0.68551
CT053	Q15911	0	0	1	0.68551
CT053	Q1X8D7	0	0.0001	1	0.68551
CT053	Q5SGD2	0	0.0002	1	0.68551
CT053	Q5TB53	0	0.0005	1	0.68551
CT053	Q5TC82	0	0	1	0.68551
CT053	Q5TG36	0	0.0004	1	0.68551
CT053	Q63ZY3	0	0.0001	1	0.68551
CT053	Q6IV72	0	0.0001	1	0.68551
CT053	Q6UXX5	0	0	1	0.68551
CT053	Q6ZR19	0	0	1	0.68551
CT053	Q86V24	0	0.0001	1	0.68551
CT053	Q86YQ2	0	0.0003	1	0.68551
CT053	Q96M91	0	0.0003	1	0.68551
CT053	Q9GZV3	0	0.0001	1	0.68551
CT053	Q9NUD5	0	0.0001	1	0.68551
CT053	Q9NZM6	0	0.0001	1	0.68551
CT053	Q9NZR1	0	0.0004	1	0.68551
CT053	Q9NZV1	0	0.0001	1	0.68551
CT053	Q9UIH9	0	0.0003	1	0.68551
CT053	Q9UJA5	0	0.0001	1	0.68551
CT053	Q9Y3F4	0	0.0002	1	0.68551
CT053	Q9Y3I0	0	0.0001	1	0.68551
CT053	Q9Y574	0	0.0001	1	0.68551
CT053	R4GMV1	0	0.0002	1	0.68551
CT053	U3KPX8	0	0.0007	1	0.68551
CT053	A0A087WX29	0.5721	0.0007	0.7358	0.68094
CT053	Q6FI13	0.9945	0.0037	0.5344	0.67321
CT053	A0A0C4DGL3	0.945	0.0022	0.5139	0.64382
CT053	H0Y2Y8	0.6306	0.0002	0.6484	0.63905
CT053	O75923	0.5493	0.0001	0.6776	0.63397
CT053	R4GN98	0.9514	0.0036	0.4963	0.63378
CT053	A0A7P0T8J3	0.6306	0.0012	0.6402	0.63343
CT053	P35232	0.8883	0.0015	0.5053	0.62047
CT053	A0A494BZT8	0.945	0.0004	0.4721	0.61522
CT053	B4DXZ6	0.9488	0.001	0.4571	0.6061
CT053	O00299	0.6306	0.0005	0.5954	0.60275
CT053	P62888	0.6306	0.003	0.5954	0.60273
CT053	K7ELC8	0.6306	0.0006	0.5931	0.60115
CT053	P46019	0.9864	0.0024	0.4193	0.59179
CT053	H0YAN8	0.9816	0.0035	0.4202	0.59093
CT053	H7C152	0.5576	0.0008	0.6083	0.58903
CT053	P60891	0.9897	0.0055	0.4113	0.58734
CT053	P46783	0.9968	0.0022	0.399	0.5811
CT053	Q5W0B1	0.9294	0.0021	0.4271	0.57952
CT053	A0A6I8PRA0	0.6306	0.0001	0.5569	0.57634
CT053	M0R117	0.9763	0.0035	0.3973	0.57355
CT053	Q9NUQ3	0.5576	0.0004	0.5704	0.56302
CT053	H0YEU2	0.945	0.0036	0.3931	0.56103
CT053	A0A7I2V389	0.5863	0.0002	0.5474	0.55612
CT053	Q06830	0.9919	0.0197	0.364	0.55568
CT053	A0A6Q8PHP0	0.6079	0.0005	0.5365	0.55529
CT053	Q15738	0.9968	0.001	0.3603	0.55451
CT053	F5H282	0.5721	0.0005	0.5419	0.54801
CT053	P22314	0.6306	0.0003	0.5108	0.54473
CT053	E7EM57	0.9514	0.0009	0.3654	0.544
CT053	Q14681	0.99	0.0051	0.3448	0.54183
CT053	Q9NXV2	0.963	0.0028	0.3566	0.54159
CT053	A0A7I2V5S2	0.9355	0.0023	0.3685	0.54126
CT053	Q8IYB3	0.9975	0.0009	0.3405	0.54116
CT053	A0A087WXF8	0.9439	0.0027	0.3628	0.53993
CT053	Q86V48	0.6306	0.0001	0.5035	0.53976
CT053	E9PKG1	0.5863	0.0005	0.517	0.53529
CT053	J3KTD3	0.9163	0.0037	0.3634	0.53186
CT053	P46020-2	0.9813	0.0023	0.3253	0.52574
CT053	P13010	0.9681	0.0026	0.3261	0.52228
CT053	P04083	0.9288	0.0015	0.3309	0.51342
CT053	E9PFQ8	0.6306	0.0012	0.4533	0.50529
CT053	Q16587	0	0.0002	0.7371	0.50529
CT053	P14618	0.925	0.0049	0.319	0.50414
CT053	J3QLR0	0	0.0009	0.734	0.50316
CT053	Q9BXB1	0	0.0001	0.7318	0.50167
CT053	P13639	0.8993	0.0012	0.3244	0.49983
CT053	Q9Y5S9	0.5576	0.0011	0.473	0.49629
CT053	P49841	0.5576	0.0005	0.4712	0.49501
CT053	E9PF10	0.5212	0.0002	0.4862	0.49413
CT053	P62937	0.9855	0.0129	0.277	0.49405
CT053	A0A2R8Y7B1	0.9842	0.001	0.2774	0.49385
CT053	A0A6Q8PGA8	0.6306	0.0002	0.4343	0.49227
CT053	Q8TDX7	0.6306	0.0004	0.4343	0.49227
CT053	O94906	0.9163	0.0003	0.3025	0.49006
CT053	Q9NWU2	0.984	0.0018	0.2664	0.4862
CT053	I3L3T1	0.9968	0.0034	0.2579	0.48437
CT053	Q8NCM8	0	0	0.6956	0.47685
CT053	A0A804HHW9	0.6246	0.0003	0.4109	0.47435
CT053	A0A087X1W1	0.9816	0.0021	0.2488	0.47343
CT053	P30041	0.9984	0.0059	0.2342	0.46861
CT053	Q5TF85	0.6306	0.0002	0.3994	0.46838
CT053	A0A087WVM4	0	0.0001	0.6739	0.46197
CT053	P84090	0.9315	0.0125	0.2524	0.4605
CT053	P23528	0.9632	0.0052	0.2279	0.45346
CT053	A0A804HI79	0.6306	0.0015	0.3769	0.45294
CT053	A0A8I5KT00	0.6306	0.0001	0.3723	0.44976
CT053	Q03701	0	0.0001	0.6507	0.44606
CT053	O00483	0.6306	0.0014	0.3646	0.44454
CT053	A0A2R8Y3X5	0.9514	0.0004	0.2185	0.44332
CT053	A0A087WXI3	0.9163	0.0019	0.2328	0.44227
CT053	S4R344	0.6306	0.0016	0.3587	0.4405
CT053	C9JNW5	0.9902	0.0028	0.1917	0.43692
CT053	Q92973	0.6246	0.0004	0.3555	0.4364
CT053	A0A0D9SF53	0.6075	0.0006	0.3629	0.43621
CT053	R4GMX8	0.8522	0.0014	0.2506	0.43469
CT053	O95347-2	0.9163	0.0002	0.219	0.4328
CT053	D6RAN4	0.6306	0.0006	0.3462	0.43192
CT053	M0QYS1	0.9632	0.0041	0.1963	0.43177
CT053	H0YE03	0.5863	0.0003	0.3638	0.43027
CT053	A0A087X278	0.9163	0.0056	0.2112	0.4275
CT053	Q07065	0.5863	0.0008	0.3596	0.42737
CT053	Q9P219	0.9678	0.0006	0.1842	0.4249
CT053	Q9NWB6	0.9838	0.0057	0.177	0.42488
CT053	Q13523	0.5863	0.0003	0.3516	0.42192
CT053	P68104	0.9309	0.0028	0.191	0.41815
CT053	H0YHW2	0.5212	0.0011	0.37	0.41447
CT053	Q09161	0.6306	0.0001	0.3178	0.41243
CT053	O95881	0.9949	0.0241	0.147	0.40784
CT053	A0A1B0GWA2	0.5863	0.0003	0.3297	0.40692
CT053	A0A3B3ITZ9	0.9221	0.0045	0.1777	0.40632
CT053	P61020	0.6266	0.0011	0.3103	0.40604
CT053	Q14558	0.9708	0.0145	0.1545	0.40549
CT053	P49411	0.9163	0.0008	0.1787	0.40522
CT053	P05388	0.6079	0.0018	0.3173	0.4051
CT053	E5RIT6	0.9902	0.0033	0.1443	0.40444
CT053	A2A3R5	0.9995	0.0038	0.1391	0.40375
CT053	Q96DG6	0.6079	0.0023	0.3116	0.40114
CT053	B0QY64	0.9898	0.0034	0.139	0.40071
CT053	C9JY26	0.6306	0.0004	0.2982	0.399
CT053	P52732	0.9877	0.0229	0.1372	0.39888
CT053	P16401	0.833	0.0019	0.2042	0.39698
CT053	I3L1L3	0.6306	0.0001	0.2949	0.39671
CT053	P26447	0.5863	0.005	0.3146	0.39658
CT053	A0A7P0T8W2	0.6306	0.0023	0.2921	0.3948
CT053	Q15084	0.9914	0.003	0.1268	0.39283
CT053	A0A6Q8PFJ0	0.9502	0.0012	0.1431	0.39123
CT053	A0A499FI48	0.6246	0.0006	0.2878	0.38996
CT053	H0YLY0	0	0.0001	0.5672	0.38883
CT053	A0A087WUZ3	0.8729	0.0002	0.1686	0.38489
CT053	A0A2R8Y6J3	0.9465	0.0023	0.1333	0.38343
CT053	Q5T6W2	0.9465	0.0015	0.1333	0.3834
CT053	H3BLX5	0	0.0005	0.5561	0.38124
CT053	Q969V3	0.945	0.0005	0.1304	0.38094
CT053	A0A087WWU8	0.9971	0.0055	0.1059	0.38028
CT053	A0A0G2JIW1	0.9972	0.0063	0.1043	0.37919
CT053	Q9P258	0.6075	0.0009	0.2796	0.3791
CT053	P37108	0.9902	0.0031	0.1062	0.37833
CT053	Q9Y6Y0	0.9938	0.0083	0.1017	0.3764
CT053	M0QYF7	0.9631	0.0047	0.1142	0.37548
CT053	M0QZN2	0.5863	0.0013	0.2829	0.37482
CT053	Q9UPN7	0.945	0.0003	0.1214	0.37477
CT053	Q86VP6	0.6168	0.0002	0.2689	0.37463
CT053	O15355	0.945	0.0006	0.1204	0.37411
CT053	Q8NDC0	0	0.0002	0.5436	0.37265
CT053	A0A654L7G6	0	0.0001	0.5414	0.37115
CT053	G3XAC6	0.9935	0.0021	0.0942	0.37109
CT053	Q9BUA3	0.975	0.0024	0.1011	0.3701
CT053	P19320	0	0.0001	0.5385	0.36913
CT053	O15357	0.6233	0.0002	0.2572	0.36861
CT053	H0YB39	0.5863	0.0006	0.2738	0.36857
CT053	Q15046	0.945	0.0005	0.1123	0.36857
CT053	P08670	0.9998	0.0035	0.087	0.36812
CT053	Q60FE5	0.9986	0.0027	0.0868	0.36761
CT053	A0A8I5KNU9	0.9883	0.0041	0.0907	0.3671
CT053	H0YJ41	0	0.0001	0.5352	0.36685
CT053	P81605	0.9163	0.0023	0.121	0.36566
CT053	O15397	0.8833	0.0011	0.1358	0.36558
CT053	P67809	0.9942	0.0024	0.0834	0.36392
CT053	O43463	0	0.0001	0.5288	0.36251
CT053	D6RAT0	0.8706	0.003	0.1328	0.35966
CT053	H0YKD8	0.9968	0.0021	0.0737	0.35805
CT053	A0A7I2V2X6	0.979	0.0022	0.0795	0.35658
CT053	A0A0A0MSM0	0.6306	0.0001	0.2356	0.35611
CT053	P62314	0.9687	0.0128	0.0823	0.35541
CT053	J3KMX5	0.928	0.0024	0.1003	0.35509
CT053	A0A590UJM2	0.9968	0.0007	0.0692	0.355
CT053	Q9Y266	0	0.0003	0.5175	0.35478
CT053	P62249	0.9995	0.0057	0.0652	0.3531
CT053	O00264	0.9968	0.0019	0.0663	0.35299
CT053	Q9Y4E8	0.9974	0.0049	0.0631	0.35099
CT053	A8MUD9	0.9861	0.0032	0.0672	0.35036
CT053	A0A0A0MSS8	0.9163	0.0008	0.0981	0.34993
CT053	A0A2R8Y738	0.9163	0.0031	0.0978	0.34975
CT053	H7BY10	0.9945	0.003	0.0622	0.34946
CT053	F5GX14	0	0.0005	0.5092	0.34907
CT053	P46778	0.977	0.0038	0.0691	0.34883
CT053	O60256	0.9578	0.0131	0.0773	0.34859
CT053	P54105	0.9815	0.007	0.0659	0.34805
CT053	P52907	0.945	0.0011	0.0785	0.34535
CT053	O14744	0.9828	0.0146	0.0611	0.34518
CT053	A0A2R8YDT1	0.5863	0.0003	0.2397	0.34517
CT053	P35527	0.9163	0.0032	0.091	0.34507
CT053	P25705	0.9968	0.0033	0.0537	0.3444
CT053	A0A087WW76	0	0.0001	0.5019	0.34405
CT053	P10599	0.9514	0.0029	0.0728	0.34344
CT053	Q5JUX0	0.977	0.0047	0.061	0.34328
CT053	Q15208	0.988	0.0129	0.0555	0.34296
CT053	P60709	0.9514	0.0008	0.0711	0.34226
CT053	P51148	0.9902	0.0019	0.0526	0.3416
CT053	A0A654L6X3	0.945	0.0008	0.0728	0.34144
CT053	P11142	0.9992	0.0053	0.0479	0.34113
CT053	Q9Y383	0.9659	0.0067	0.0625	0.34089
CT053	A0A6Q8PG52	0.9945	0.0023	0.0489	0.34036
CT053	P35268	0.5863	0.0013	0.2319	0.33988
CT053	E5RIP1	0.9163	0.0054	0.0833	0.33981
CT053	A0A0C4DG62	0.9968	0.0066	0.0469	0.33973
CT053	H7C2V4	0.9968	0.0036	0.0468	0.33963
CT053	P19474	0.9955	0.0083	0.0466	0.33915
CT053	Q13509	0.945	0.0007	0.0677	0.33798
CT053	A0A7P0TB36	0.9774	0.003	0.0528	0.33776
CT053	P04843	0.9708	0.0018	0.0556	0.33764
CT053	P11908	0.9493	0.005	0.0648	0.3373
CT053	O75533	0.6306	0.0001	0.2078	0.33699
CT053	X1WI28	0.984	0.0021	0.0486	0.33691
CT053	Q9Y6D6	0.6306	0.0001	0.2067	0.33624
CT053	E9PKZ0	0.9968	0.0018	0.0412	0.3358
CT053	P98175	0.9928	0.0021	0.0423	0.33534
CT053	Q9HDC9	0.6306	0.0005	0.2052	0.33523
CT053	Q9BQA1	0.9968	0.0074	0.0399	0.33494
CT053	Q5T4S7	0.952	0.0001	0.06	0.33486
CT053	P05023	0.9995	0.0008	0.0382	0.33456
CT053	K7EPE7	0.6306	0.0005	0.204	0.33443
CT053	Q9GZP8	0.9902	0.0039	0.0402	0.33308
CT053	Q8NFJ5	0	0.0002	0.4856	0.3329
CT053	A0A286YF22	0.9983	0.0041	0.0359	0.33265
CT053	P62913	0.9945	0.0027	0.0357	0.3313
CT053	P32004	0.9758	0.0005	0.0429	0.33048
CT053	H7C4H2	0.9968	0.0023	0.033	0.33018
CT053	P78527	0.986	0.0004	0.0374	0.32988
CT053	P07437	0.9998	0.0027	0.0307	0.32954
CT053	P04264	0.9037	0.0045	0.0739	0.32949
CT053	A0A654LFJ9	0.6306	0.0006	0.1966	0.32937
CT053	Q9NQ92	0.9381	0.0044	0.0576	0.32896
CT053	A0A087X1X7	0.9968	0.0006	0.031	0.32882
CT053	O60427	0.945	0.0007	0.0538	0.32847
CT053	A0A7I2V2S3	0.9902	0.0004	0.0325	0.32776
CT053	P30153	0.5863	0.0003	0.2142	0.32772
CT053	H0Y2P0	0.9514	0.0011	0.0482	0.32662
CT053	Q14974	0.9945	0.0005	0.028	0.32604
CT053	Q9Y2H1	0.9946	0.0038	0.0276	0.32576
CT053	A0A075B6S2	0.9315	0.0108	0.0538	0.32431
CT053	O75396	0.9735	0.0045	0.0348	0.32422
CT053	P48643	0.9631	0.0017	0.0393	0.3241
CT053	S4R2X2	0.9163	0.0014	0.0597	0.32362
CT053	P36578	0.8895	0.003	0.0715	0.32347
CT053	M0QXM4	0.9381	0.0022	0.0491	0.32311
CT053	O95373	0.9434	0.0005	0.0454	0.3222
CT053	Q04695	0.9315	0.003	0.0502	0.32179
CT053	E9PR30	0.8314	0.0045	0.0947	0.32146
CT053	M0R314	0.9163	0.0031	0.0563	0.32131
CT053	P62081	0.9037	0.0041	0.0579	0.31857
CT053	A0A1X7SBZ2	0.5493	0.0003	0.2151	0.31694
CT053	J3KRZ8	0	0.0001	0.4618	0.31659
CT053	A0A7I2V2G2	0.9091	0.0014	0.0513	0.31566
CT053	P62266	0.9163	0.0017	0.0475	0.31531
CT053	Q15836	0.9163	0.0025	0.0466	0.31467
CT053	P26373	0.9514	0.0014	0.0308	0.31465
CT053	A0A654L5P3	0.904	0.003	0.0517	0.3144
CT053	P30050	0.945	0.0019	0.033	0.3142
CT053	P55060	0.9584	0.0006	0.0269	0.31417
CT053	G3XAM7	0.9163	0.0003	0.0444	0.31317
CT053	A0A0G2JPD3	0.9163	0.0006	0.0436	0.31259
CT053	P62316	0.7979	0.007	0.096	0.31205
CT053	Q02878	0.904	0.003	0.0474	0.31145
CT053	A0A654L6Q8	0.9298	0.0024	0.0353	0.31108
CT053	F5H608	0.9163	0.0031	0.0393	0.30964
CT053	A0A654L4P8	0.9719	0.0041	0.0127	0.30859
CT053	Q92616	0.9584	0.0002	0.0183	0.30824
CT053	Q9BUF5	0.9434	0.0012	0.0232	0.30693
CT053	A0A7P0T840	0.9207	0.0015	0.0316	0.30575
CT053	P05141	0.928	0.0012	0.0273	0.305
CT053	Q9Y657	0.9342	0.0031	0.0234	0.30428
CT053	P48380	0.6306	0.0002	0.16	0.30423
CT053	P05787	0.9207	0.0018	0.0291	0.30405
CT053	H0Y8J3	0.5576	0.0019	0.1918	0.30352
CT053	P50416	0.9163	0.0003	0.0269	0.30115
CT053	P04792	0.9514	0.0015	0.0108	0.30094
CT053	O14828	0.9163	0.0007	0.0265	0.30087
CT053	A0A0J9YVP6	0.6168	0.0005	0.1611	0.30072
CT053	P06576	0.9217	0.0029	0.0236	0.30054
CT053	Q5VTL8	0.5721	0.0003	0.1806	0.30032
CT053	P26006	0.7406	0.0004	0.1035	0.29946
CT053	F5H2F4	0.5493	0.0002	0.1867	0.29743
CT053	A0A654L747	0.8247	0.0039	0.0616	0.29669
CT053	A0A2R8Y7C0	0.9163	0.0019	0.0196	0.29615
CT053	A0A1B0GVI3	0.8641	0.0008	0.042	0.29538
CT053	A0A8I5KWT8	0.9514	0.0002	0.0021	0.295
CT053	P68371	0.9163	0.0011	0.0163	0.29389
CT053	P80723	0.8219	0.0028	0.0565	0.29234
CT053	P26641	0.9163	0.0006	0.0109	0.29021
CT053	P68032	0.6306	0.0006	0.1379	0.28912
CT053	Q07812	0.6445	0.0047	0.1305	0.28833
CT053	Q15058	0.5576	0.0001	0.1668	0.28636
CT053	I3L3D5	0.6306	0.0014	0.1333	0.28594
CT053	G5E9Q6	0.6306	0.0006	0.1304	0.28394
CT053	A0A087WUV8	0.6306	0.0012	0.1284	0.28261
CT053	A0A654L595	0.6306	0.0008	0.1246	0.28001
CT053	E9PG15	0.6306	0.0008	0.1224	0.2785
CT053	Q9BQE3	0.6306	0.0003	0.12	0.27684
CT053	A0A5F9ZGX4	0.6306	0.0002	0.1121	0.27142
CT053	O75688	0.7786	0.0013	0.0392	0.2671
CT053	A0A7P0TAQ9	0.6306	0.0001	0.1022	0.26461
CT053	P16403	0.5576	0.0018	0.1331	0.2633
CT053	A0A0D9SET1	0.5576	0.0013	0.1319	0.26245
CT053	P02533	0.6286	0.0005	0.0986	0.26151
CT053	Q8WUA2	0.6306	0.0002	0.0968	0.26094
CT053	E7ERK9	0.6306	0.0002	0.0961	0.26046
CT053	P62424	0.6276	0.0019	0.0957	0.25923
CT053	A0A087WU53	0	0.0002	0.376	0.25773
CT053	A0A669KAW0	0.6306	0.0002	0.0917	0.25741
CT053	M0QXZ8	0	0.0001	0.3741	0.25648
CT053	P48507	0.6306	0.0004	0.0901	0.25636
CT053	Q9H4F8	0.6306	0.0003	0.0894	0.25587
CT053	Q5SWX8	0.6306	0.0005	0.088	0.25487
CT053	M0QWZ7	0	0.0001	0.3717	0.25478
CT053	D6REB1	0	0.0009	0.3712	0.25446
CT053	P62906	0.6181	0.0037	0.0921	0.25382
CT053	A0A087X1Z3	0.6306	0.0004	0.0793	0.24893
CT053	A0A8I5KND9	0.5493	0.0003	0.1146	0.24806
CT053	J3KTM6	0.6306	0.0003	0.0772	0.24748
CT053	P02538	0.5493	0.0003	0.1117	0.24604
CT053	A0A6I8PIP7	0.6306	0.0001	0.0725	0.2443
CT053	E7EMC7	0.6306	0.0003	0.0721	0.24398
CT053	P43121	0.6306	0.0002	0.0711	0.24331
CT053	O00592	0.6306	0.0002	0.0703	0.24273
CT053	A0A087WTT6	0.6306	0.0021	0.0697	0.24237
CT053	P04406	0.6276	0.0015	0.0698	0.24147
CT053	P62820	0.6306	0.0011	0.0661	0.23991
CT053	A0A7P0T8C5	0	0.0003	0.3488	0.23912
CT053	H0Y580	0	0.0002	0.348	0.23858
CT053	A0A5F9ZH07	0.5015	0.0007	0.1222	0.23847
CT053	P20020	0.6306	0.0001	0.0637	0.23822
CT053	P60059	0.6306	0.0017	0.0623	0.23726
CT053	A0A654L656	0.6306	0.0003	0.0597	0.23552
CT053	D6REM5	0	0.001	0.343	0.23511
CT053	A0A7I2V370	0.6306	0.0004	0.058	0.23436
CT053	P07814	0.6306	0.0004	0.0578	0.23423
CT053	Q96AG4	0.6306	0.0007	0.0577	0.23413
CT053	Q9NQ29	0.6306	0.0003	0.0569	0.23361
CT053	A0A140T913	0.6306	0.0003	0.0566	0.23339
CT053	P10412	0.5493	0.0009	0.0921	0.23262
CT053	A0A7I2V2L0	0.6181	0.0037	0.061	0.23253
CT053	A0A7N4I394	0.5576	0.0002	0.087	0.23164
CT053	A0A0G2JRY5	0.6306	0.0002	0.0537	0.23137
CT053	F5GZG1	0.6306	0.0009	0.0523	0.23044
CT053	A6NDU8	0.6306	0.0004	0.0523	0.23041
CT053	P26368	0.6306	0.0002	0.051	0.22954
CT053	A0A0D9SGE8	0	0.0004	0.3341	0.22903
CT053	F5H2K2	0	0.0007	0.3334	0.22854
CT053	M0R0C6	0.6168	0.0004	0.0554	0.22832
CT053	A6NP52	0.6306	0.0007	0.0483	0.2277
CT053	Q9UL25	0.5863	0.0008	0.068	0.22748
CT053	J3KQ48	0.6306	0.0006	0.0477	0.22727
CT053	O75688-2	0.5576	0.0005	0.0806	0.22727
CT053	B5MDF5	0.484	0.0022	0.1136	0.22724
CT053	F8VPD4	0.6246	0.0002	0.0489	0.2262
CT053	K7EPV0	0.6306	0.0016	0.0459	0.22604
CT053	A0A654L6W2	0.6306	0.0002	0.0444	0.225
CT053	O95232	0.5863	0.0004	0.0642	0.22492
CT053	A0A3B3IS84	0.6168	0.0002	0.0499	0.22452
CT053	A0A654L6Q2	0.6306	0.0008	0.0428	0.22393
CT053	B7Z2D2	0	0.0001	0.3251	0.22288
CT053	E7ET15	0.6306	0.0001	0.0409	0.22261
CT053	A0A0U1RQF0	0.6142	0.0003	0.0471	0.2218
CT053	Q5T8U5	0.6306	0.0006	0.0393	0.22148
CT053	X6RBL6	0.6306	0.0005	0.039	0.22129
CT053	A0A0A0MTJ9	0.6306	0.0003	0.0385	0.22097
CT053	F2Z388	0.6306	0.0012	0.0385	0.22095
CT053	K7EMM8	0	0.0001	0.3209	0.22001
CT053	P46821	0.6264	0.0004	0.0386	0.21974
CT053	A0A087WWH0	0.6306	0.0009	0.0362	0.21941
CT053	C9JA28	0.6306	0.0007	0.0349	0.21851
CT053	H0YF26	0	0.0005	0.3168	0.21716
CT053	C9JFM5	0.5493	0.0011	0.0696	0.21715
CT053	P61026	0.6306	0.0006	0.0327	0.21702
CT053	D6RBD7	0.5721	0.0011	0.0584	0.21657
CT053	H0YHA7	0.6306	0.0007	0.0321	0.21656
CT053	M0QZM0	0	0.0004	0.3146	0.21568
CT053	B4DUR8	0.6306	0.0005	0.0306	0.21555
CT053	A0A140T9T7	0.6306	0.0001	0.0297	0.21493
CT053	Q7Z6Z7	0.5576	0	0.0624	0.21477
CT053	Q99536	0.6306	0.0003	0.0291	0.2145
CT053	O15173	0.6306	0.0005	0.0288	0.21434
CT053	P16152	0.5863	0.0006	0.0484	0.21406
CT053	P61019	0.6306	0.0005	0.0273	0.2133
CT053	P49257	0.6306	0.0002	0.0272	0.21322
CT053	P51571	0.6306	0.0007	0.0268	0.21293
CT053	P31327	0.5863	0.0001	0.0459	0.21234
CT053	O75915	0.6306	0.0006	0.0256	0.21215
CT053	M0QXL5	0.6306	0.0005	0.025	0.21173
CT053	Q92575	0	0.0001	0.3087	0.21163
CT053	A0A087WVQ6	0.5023	0.0001	0.0819	0.21114
CT053	F8VVM2	0.6286	0.0008	0.0249	0.21099
CT053	P04844	0.6306	0.0002	0.0227	0.21011
CT053	A0A654L7G5	0.6306	0.0003	0.0226	0.21008
CT053	U3KQK0	0.6306	0.0007	0.0225	0.21
CT053	M0QZC5	0.6306	0.001	0.0211	0.20903
CT053	Q15645	0.6306	0.0003	0.0207	0.20876
CT053	P68366	0.629	0.0014	0.0213	0.20869
CT053	A0A7I2V2E0	0.6306	0.0001	0.0203	0.20847
CT053	P05783	0.6276	0.0012	0.0211	0.20812
CT053	A0A7I2V2F9	0.6168	0.0004	0.0248	0.20731
CT053	P62701	0.6306	0.0013	0.0185	0.20727
CT053	P62851	0.6306	0.0009	0.018	0.20692
CT053	P49755	0.5863	0.0015	0.036	0.20555
CT053	P54136	0.4204	0.0005	0.1103	0.20534
CT053	A0A087X2D0	0.5863	0.0018	0.0341	0.2043
CT053	Q9Y265	0.6168	0.0006	0.0204	0.20428
CT053	P16615	0.5863	0.0002	0.0332	0.20365
CT053	F6RFD5	0	0.0012	0.2962	0.20307
CT053	R4GNH3	0.6306	0.0003	0.0118	0.20267
CT053	Q9P2R3	0.6225	0.0004	0.0149	0.20224
CT053	Q13263	0.6306	0.0001	0.011	0.20211
CT053	Q5JR95	0.6306	0.0006	0.0101	0.20147
CT053	A0A0U1RQV4	0.6306	0.0001	0.0098	0.2013
CT053	P62269	0.6079	0.0019	0.019	0.2006
CT053	A0A2R8Y811	0.6079	0.0019	0.0188	0.20044
CT053	P08729	0.6079	0.0006	0.0186	0.20031
CT053	P50991	0.6306	0.0004	0.0068	0.19925
CT053	Q562R1	0.6306	0.0003	0.0068	0.19921
CT053	A0A2R8Y5T0	0.5696	0.0002	0.0341	0.19914
CT053	A0A0G2JL54	0	0	0.2905	0.19911
CT053	Q08J23	0.5863	0.0002	0.0262	0.19885
CT053	A0A5F9ZHN7	0	0.0002	0.2898	0.19863
CT053	A0A7P0TA76	0.5863	0.0002	0.0247	0.19782
CT053	P61106	0.5477	0.0027	0.0419	0.19769
CT053	P29401	0.6306	0.0002	0.0043	0.19749
CT053	A0A1B0GTN2	0.5576	0.0018	0.037	0.19737
CT053	A0A7I2V351	0.5721	0.0003	0.03	0.19707
CT053	J3QRU4	0.5493	0.0017	0.0399	0.19681
CT053	H0YEN5	0.5721	0.0009	0.0295	0.19672
CT053	A0A7I2V2G1	0.5212	0.0003	0.0517	0.19629
CT053	O00410	0.553	0.0004	0.0367	0.19576
CT053	Q9NQC3	0.5721	0.0001	0.0276	0.19542
CT053	A0A7P0T8G6	0.5493	0.0006	0.0358	0.19401
CT053	A0A0C4DGB6	0.5576	0.0003	0.0305	0.19293
CT053	Q9H0U4	0.5863	0.0008	0.0176	0.19293
CT053	P36542	0.5863	0.0006	0.0175	0.19291
CT053	H3BN64	0	0.0002	0.2791	0.19134
CT053	P18077	0.5576	0.0018	0.0272	0.19071
CT053	S4R3G7	0	0.0005	0.2774	0.19015
CT053	P02786	0.5641	0.0007	0.0225	0.18948
CT053	A0A7P0TB45	0.5212	0.001	0.0414	0.18922
CT053	Q70UQ0	0	0.0002	0.2749	0.18847
CT053	Q12906	0	0.0001	0.273	0.18712
CT053	P31153	0.5721	0.0004	0.0149	0.18672
CT053	H0YLE8	0.5358	0.0004	0.0307	0.18633
CT053	A0A024QZP7	0.5721	0.0006	0.0136	0.18582
CT053	P50990	0.5863	0.0003	0.0068	0.18558
CT053	P40227	0.5863	0.0003	0.0051	0.18437
CT053	A0A654L770	0.5493	0.0006	0.02	0.18316
CT053	A0A0G2JRX5	0	0.0004	0.2664	0.18266
CT053	P53999	0.5721	0.0014	0.0086	0.1824
CT053	Q9Y230	0.553	0.0009	0.0157	0.18142
CT053	H3BNC9	0.5576	0.0003	0.013	0.18093
CT053	A0A1B0GW87	0	0.0012	0.2634	0.18059
CT053	Q12797	0.5212	0.0003	0.0273	0.17951
CT053	Q9Y5J5	0	0.0005	0.2568	0.17606
CT053	A0A6I8PIK4	0	0.0001	0.2566	0.17593
CT053	E5RGE1	0	0.0011	0.2515	0.17244
CT053	A0A087WY32	0	0.001	0.2474	0.16962
CT053	Q5JRA6	0	0	0.2322	0.15916
CT053	A0A654L6C7	0	0.0004	0.2293	0.1572
CT053	P12004	0.4158	0.0012	0.0352	0.15245
CT053	Q9BVK6	0.4261	0.0014	0.0284	0.15094
CT053	Q1L5Z9	0	0.0002	0.2156	0.1478
CT053	P08238	0.4452	0.0004	0.0125	0.14592
CT053	K7EL96	0	0.0008	0.2118	0.14521
CT053	Q6P2S0	0	0.0024	0.2007	0.1376
CT053	H0YJP3	0	0.0003	0.1999	0.13705
CT053	P31930	0	0.0001	0.1955	0.13401
CT053	A0A7I2V464	0	0.0002	0.1861	0.12758
CT053	G3V331	0	0.001	0.1833	0.12568
CT053	J3KMX1	0	0.0001	0.1823	0.12494
CT053	P12235	0	0.0002	0.1766	0.12107
CT053	A6QRG9	0	0.0002	0.1703	0.11676
CT053	A0A6Q8PG20	0	0.0004	0.1629	0.11164
CT053	A0A0G2JN29	0	0	0.1489	0.1021
CT053	O94927	0	0.0001	0.1433	0.09827
CT053	Q15393	0	0.0001	0.1371	0.09397
CT053	A0A7I2V2Y2	0	0.0001	0.1244	0.08528
CT053	P21796	0	0.0006	0.1228	0.08415
CT053	F5H6I7	0	0.0001	0.1205	0.08259
CT053	X6RJP6	0	0.0006	0.1204	0.08255
CT053	A0A0D9SF54	0	0	0.1201	0.08231
CT053	Q5H907	0	0.0002	0.1178	0.08072
CT053	A0A0A0MTU3	0	0.0001	0.1173	0.0804
CT053	A0A087X0X3	0	0.0001	0.1155	0.07918
CT053	Q15021	0	0.0001	0.1114	0.0764
CT053	A0A8I5KSD5	0	0	0.1106	0.07579
CT053	P25205	0	0.0002	0.1083	0.07424
CT053	Q7Z353	0	0.0002	0.104	0.07131
CT053	H0YKT4	0	0.0005	0.104	0.0713
CT053	P30837	0	0.0001	0.1026	0.07033
CT053	Q8IXR9	0	0.0001	0.1013	0.06942
CT053	A0A8I5KRS9	0	0	0.101	0.06927
CT053	P27105	0	0.0002	0.0964	0.06608
CT053	H3BNV7	0	0.0004	0.0958	0.06566
CT053	A0A5F9ZHJ9	0	0.0003	0.0956	0.0655
CT053	B4DZG7	0	0.0004	0.0939	0.06436
CT053	H0YD14	0	0	0.0926	0.06351
CT053	P46977	0	0.0001	0.0923	0.06325
CT053	A0A0J9YVR1	0	0.0001	0.0912	0.06255
CT053	P16144	0	0	0.0896	0.06142
CT053	Q12874	0	0.0001	0.0879	0.06028
CT053	A2RRP1	0	0	0.0844	0.05788
CT053	H0YDK9	0	0.0026	0.0826	0.05663
CT053	Q9NYU2	0	0	0.0815	0.05588
CT053	K7ELC7	0	0.0004	0.0815	0.05587
CT053	P27539	0	0.0002	0.0811	0.05562
CT053	J3QSZ5	0	0.0001	0.0798	0.05471
CT053	P55735	0	0.0002	0.0751	0.0515
CT053	K7EJ34	0	0.001	0.0744	0.05098
CT053	P08754	0	0.0002	0.0739	0.05068
CT053	P62877	0	0.0005	0.073	0.05002
CT053	P56705	0	0.0002	0.0719	0.04931
CT053	A0A1B0GV68	0	0.0001	0.0714	0.04896
CT053	H0YCG1	0	0.0001	0.0711	0.04875
CT053	O60701	0	0.0001	0.0711	0.04873
CT053	I3L0N3	0	0.0001	0.071	0.04868
CT053	Q9BVP2	0	0.0001	0.0706	0.04842
CT053	Q86Y56	0	0.0001	0.0703	0.04823
CT053	H3BMX0	0	0.0004	0.0695	0.04763
CT053	A0A0A0MSA9	0	0.0001	0.0688	0.04717
CT053	P43304	0	0.0002	0.0684	0.04688
CT053	A0A0A0MR02	0	0.0002	0.0676	0.04635
CT053	A0A0J9YXF2	0	0.0001	0.0673	0.04617
CT053	D6RAA6	0	0.0003	0.0673	0.04615
CT053	E7ETU9	0	0.0001	0.0672	0.04608
CT053	E5RK64	0	0.0008	0.0667	0.04571
CT053	F8W7S5	0	0.0001	0.0665	0.04556
CT053	O75165	0	0	0.0641	0.04396
CT053	P20340	0	0.0003	0.0613	0.04202
CT053	E7EN72	0	0.0002	0.06	0.04117
CT053	O43264	0	0.0001	0.0577	0.03958
CT053	A0A0A0MSK5	0	0.0001	0.0573	0.03929
CT053	A0A2R8Y4F5	0	0.0002	0.0567	0.03884
CT053	F5GWG7	0	0.0004	0.0559	0.03835
CT053	A0A804HHY9	0	0.0001	0.0553	0.03794
CT053	H0Y4C5	0	0.0002	0.0548	0.03755
CT053	O94776	0	0.0001	0.0544	0.03728
CT053	P11166	0	0.0001	0.053	0.03631
CT053	P49207	0	0.0012	0.0527	0.03614
CT053	H0YCM7	0	0.0001	0.0522	0.03576
CT053	H3BPJ9	0	0.0004	0.0517	0.03542
CT053	A0A3B3IS06	0	0	0.0501	0.03432
CT053	A0A087WTT1	0	0.0001	0.0497	0.03407
CT053	E7EPB3	0	0.0004	0.0492	0.03371
CT053	Q70UQ0-4	0	0.0001	0.0482	0.03303
CT053	H0Y711	0	0.0002	0.0427	0.02931
CT053	Q8TCJ2	0	0.0001	0.0416	0.02852
CT053	Q9HAV4	0	0	0.0405	0.02776
CT053	P29317	0	0.0001	0.0398	0.02728
CT053	A0A0C4DG89	0	0.0001	0.0398	0.02726
CT053	A0A494C0M1	0	0.0001	0.0378	0.02593
CT053	H0YKU1	0	0.0007	0.0376	0.02575
CT053	Q6P2E9	0	0	0.037	0.02535
CT053	Q6UVK1	0	0	0.0364	0.02493
CT053	A0A5F9ZHC5	0	0.0002	0.0359	0.02464
CT053	P51665	0	0.0002	0.0356	0.02442
CT053	A0A2R8Y5V9	0	0.0002	0.0351	0.02407
CT053	H0YBX3	0	0.0004	0.0322	0.0221
CT053	K7ENH2	0	0.0003	0.0315	0.02157
CT053	Q8N4V1	0	0.0004	0.0297	0.02037
CT053	P04899	0	0.0002	0.0295	0.02026
CT053	E9PLL6	0	0.0005	0.0291	0.01994
CT053	Q96S59	0	0.0001	0.0284	0.01947
CT053	P11233	0	0.0003	0.0274	0.0188
CT053	H3BT37	0	0.0012	0.0269	0.01844
CT053	O15126	0	0.0002	0.0256	0.01753
CT053	Q7L1Q6	0	0.0001	0.0253	0.01734
CT053	P56192	0	0.0001	0.0248	0.01697
CT053	P05386	0	0.0005	0.024	0.01646
CT053	Q8NAV1	0	0.0004	0.0237	0.01623
CT053	E7EQG2	0	0.0002	0.0235	0.01611
CT053	Q9BSJ8	0	0.0001	0.0228	0.01566
CT053	P35908	0	0.0002	0.0216	0.0148
CT053	H0YKH6	0	0.0002	0.0211	0.01449
CT053	I3L4N8	0	0.0002	0.0209	0.01436
CT053	O43242	0	0.0002	0.0203	0.01394
CT053	P56385	0	0.002	0.0196	0.01346
CT053	A0A654LEY8	0	0.0001	0.0195	0.01336
CT053	A0A804HJA4	0	0	0.0187	0.01284
CT053	P40937	0	0.0002	0.0185	0.01269
CT053	H3BNX8	0	0.0004	0.0177	0.01215
CT053	J3KP15	0	0.0004	0.0177	0.01214
CT053	P38606	0	0.0001	0.0177	0.01214
CT053	P62805	0	0.0005	0.0173	0.01188
CT053	A0A804HJ66	0	0.0001	0.0171	0.01172
CT053	P33897	0	0.0001	0.0171	0.0117
CT053	Q15648	0	0	0.0155	0.01061
CT053	P28066	0	0.0002	0.0134	0.00919
CT053	Q5JZB8	0	0.0002	0.0125	0.0086
CT053	A0A654L8I4	0	0.0003	0.0125	0.00858
CT053	P62854	0	0.0005	0.0124	0.00849
CT053	P12236	0	0.0002	0.0124	0.00847
CT053	Q15750	0	0.0001	0.0119	0.00816
CT053	P08727	0	0.0001	0.0117	0.00804
CT053	Q16401	0	0.0001	0.0111	0.00764
CT053	P33993	0	0.0001	0.0107	0.00734
CT053	P62857	0	0.0008	0.0106	0.00728
CT053	A0A0C4DGS1	0	0.0001	0.0094	0.00642
CT053	P25398	0	0.0004	0.0087	0.00595
CT053	A0A494C0K9	0	0.0004	0.0086	0.00589
CT053	F5H6X6	0	0.0001	0.0077	0.0053
CT053	A0A087X2I1	0	0.0001	0.0072	0.00496
CT053	A0A654L7A9	0	0.0003	0.0067	0.00459
CT053	A0A2R8Y849	0	0.0004	0.0067	0.00458
CT053	Q01650	0	0.0001	0.0065	0.00449
CT053	P62195	0	0.0001	0.0065	0.00448
CT053	Q10471	0	0.0001	0.0057	0.00388
CT053	A0A654L930	0	0.0002	0.0053	0.00362
CT053	G3V1V0	0	0.0004	0.0047	0.00324
CT053	Q99832	0	0.0001	0.003	0.00207
CT142	F8VWR4	0.9985	0.0012	1	0.9936
CT142	P06703	0.9985	0.002	1	0.9936
CT142	Q9Y3D6	0.9985	0.0012	1	0.9936
CT142	A0A804HHT7	0.9985	0.001	1	0.99359
CT142	G3V5Z7	0.9985	0.0007	1	0.99359
CT142	Q9UKN8	0.9985	0.0002	1	0.99359
CT142	Q14257	0.998	0.0047	1	0.99344
CT142	A0A654L5Z3	0.9973	0.0213	1	0.99335
CT142	H0Y368	0.9817	0.0016	1	0.98839
CT142	H3BRK9	0.9593	0.0008	1	0.98148
CT142	O75717	0.9593	0.0002	1	0.98147
CT142	O96000	0.9493	0.0014	1	0.97842
CT142	A0A7P0T973	0.948	0.0024	1	0.97802
CT142	Q9Y6M0	0.927	0.0008	1	0.97154
CT142	Q08380	0.9593	0.0008	0.9054	0.91665
CT142	J3KMZ9	0.9298	0.0004	0.8777	0.88853
CT142	A0A087WYY5	0.6307	0.0008	1	0.88011
CT142	D6RCN7	0.6307	0.0008	1	0.88011
CT142	A0A6Q8PH99	0.6307	0.0002	1	0.8801
CT142	H3BU86	0.6307	0.0003	1	0.8801
CT142	O60828	0.6307	0.0004	1	0.8801
CT142	A0A590UJ46	0.63	0.0004	1	0.87988
CT142	A0A6Q8PH09	0.63	0.0002	1	0.87988
CT142	M0R353	0.63	0.0005	1	0.87988
CT142	A0A087WXK5	0.6289	0	1	0.87953
CT142	A0A1W2PR60	0.6289	0.0002	1	0.87953
CT142	A0A2R8YDY3	0.6289	0.0006	1	0.87953
CT142	E9PIQ7	0.6289	0.0008	1	0.87953
CT142	F5GWF8	0.6289	0.0007	1	0.87953
CT142	H7BZL4	0.6289	0.0004	1	0.87953
CT142	O75381	0.6289	0.0003	1	0.87953
CT142	Q8WUK0	0.6289	0.0006	1	0.87953
CT142	Q96T76	0.5988	0.0003	1	0.87027
CT142	A0A7I2V544	0.5968	0.0004	1	0.86966
CT142	A0A654L650	0.5854	0.0012	1	0.86614
CT142	P62258	0.5854	0.0007	1	0.86613
CT142	Q5STZ8	0.573	0.0002	1	0.86231
CT142	Q96KA5	0.9493	0.0004	0.8287	0.861
CT142	A0A654L866	0.9985	0.0006	0.7847	0.846
CT142	Q15293	0.9493	0.0007	0.7191	0.78588
CT142	O43852	0.9924	0.0034	0.6753	0.76916
CT142	A0A3B3IS95	0.9985	0.0006	0.6692	0.76682
CT142	A0A140T912	0.9493	0.0006	0.6731	0.75431
CT142	A0A654L6A6	0.9985	0.001	0.6509	0.75429
CT142	H0YMV8	0.9985	0.0018	0.5924	0.71416
CT142	B4DR61	0.9276	0.0007	0.6206	0.71161
CT142	H0YJP3	0.5035	0.0013	0.8001	0.70382
CT142	G3V325	0.9832	0.0006	0.5705	0.69442
CT142	M0R2N5	0.9985	0.0005	0.561	0.69267
CT142	A0A7P0TAL1	0	0.0054	1	0.68554
CT142	A0A3B3IU32	0	0.0022	1	0.68552
CT142	E9PKM7	0	0.0009	1	0.68552
CT142	F5GY34	0	0.0009	1	0.68552
CT142	H0YGG7	0	0.001	1	0.68552
CT142	J3QKM9	0	0.0022	1	0.68552
CT142	K7ERX8	0	0.001	1	0.68552
CT142	A0A087WT27	0	0.0001	1	0.68551
CT142	A0A087WYI9	0	0.0003	1	0.68551
CT142	A0A087WZD4	0	0.0001	1	0.68551
CT142	A0A0A0MR06	0	0.0004	1	0.68551
CT142	A0A0A0MRS4	0	0.0002	1	0.68551
CT142	A0A0C4DGT3	0	0.0001	1	0.68551
CT142	A0A0G2JH35	0	0.0001	1	0.68551
CT142	A0A0J9YXM6	0	0	1	0.68551
CT142	A0A0S2Z4L5	0	0.0001	1	0.68551
CT142	A0A1W2PQD2	0	0.0001	1	0.68551
CT142	A0A2U3TZU2	0	0.0001	1	0.68551
CT142	A0A3B3IS13	0	0.0001	1	0.68551
CT142	A0A3B3IS55	0	0.0001	1	0.68551
CT142	A0A494BZT7	0	0.0002	1	0.68551
CT142	A0A5F9UJX7	0	0.0002	1	0.68551
CT142	A0A654L555	0	0.0001	1	0.68551
CT142	A0A654L620	0	0.0004	1	0.68551
CT142	A0A654L6I6	0	0.0001	1	0.68551
CT142	A0A654L6R6	0	0.0004	1	0.68551
CT142	A0A654L6S2	0	0.0002	1	0.68551
CT142	A0A654L8D3	0	0.0001	1	0.68551
CT142	A0A654L9M9	0	0.0006	1	0.68551
CT142	A0A654LIV5	0	0.0001	1	0.68551
CT142	A0A669KBK7	0	0.0001	1	0.68551
CT142	A0A7I2V377	0	0.0002	1	0.68551
CT142	A0A7I2V4Z3	0	0.0004	1	0.68551
CT142	A0A7P0T8U9	0	0	1	0.68551
CT142	A0A8I5KRH8	0	0.0001	1	0.68551
CT142	A0A8I5KUL7	0	0.0004	1	0.68551
CT142	A6NHL2	0	0.0001	1	0.68551
CT142	A8MQ03	0	0.0004	1	0.68551
CT142	C9JU14	0	0.0007	1	0.68551
CT142	C9K068	0	0.0007	1	0.68551
CT142	D6RB98	0	0.0005	1	0.68551
CT142	E5RGC1	0	0.0001	1	0.68551
CT142	E5RGG7	0	0.0006	1	0.68551
CT142	E5RH41	0	0.0003	1	0.68551
CT142	E7EQB2	0	0.0001	1	0.68551
CT142	E7EUJ0	0	0.0007	1	0.68551
CT142	E9PMI9	0	0.0007	1	0.68551
CT142	E9PND2	0	0.0004	1	0.68551
CT142	F2Z3K8	0	0.0002	1	0.68551
CT142	F5GX39	0	0.0005	1	0.68551
CT142	F5GZK7	0	0.0005	1	0.68551
CT142	F8VSL7	0	0.0003	1	0.68551
CT142	G3V188	0	0.0002	1	0.68551
CT142	H0Y4J2	0	0.0002	1	0.68551
CT142	H0Y6T7	0	0.0002	1	0.68551
CT142	H0Y6Z7	0	0	1	0.68551
CT142	H0Y9K1	0	0.0002	1	0.68551
CT142	H0YBG5	0	0.0002	1	0.68551
CT142	H0YC87	0	0.0003	1	0.68551
CT142	H0YCN7	0	0.0004	1	0.68551
CT142	H0YH88	0	0.0004	1	0.68551
CT142	H0YHU2	0	0.0005	1	0.68551
CT142	H0YI16	0	0.0003	1	0.68551
CT142	H0YLE5	0	0.0003	1	0.68551
CT142	H3BP35	0	0.0002	1	0.68551
CT142	H3BQN4	0	0.0002	1	0.68551
CT142	H3BU27	0	0.0004	1	0.68551
CT142	H3BU68	0	0.0003	1	0.68551
CT142	H7BXR3	0	0.0001	1	0.68551
CT142	H7BZG4	0	0.0002	1	0.68551
CT142	H7C3B8	0	0.0007	1	0.68551
CT142	H7C3J2	0	0.0005	1	0.68551
CT142	H7C487	0	0.0001	1	0.68551
CT142	I3L3E4	0	0.0005	1	0.68551
CT142	J3KNJ7	0	0.0001	1	0.68551
CT142	K7ELI4	0	0.0003	1	0.68551
CT142	M0R0W6	0	0.0001	1	0.68551
CT142	O95678	0	0.0001	1	0.68551
CT142	P04818	0	0.0002	1	0.68551
CT142	P11413	0	0.0001	1	0.68551
CT142	P42356	0	0	1	0.68551
CT142	P51809	0	0.0003	1	0.68551
CT142	P78414	0	0.0001	1	0.68551
CT142	Q15800	0	0.0002	1	0.68551
CT142	Q15907	0	0.0003	1	0.68551
CT142	Q16777	0	0.0005	1	0.68551
CT142	Q2TBE0	0	0.0001	1	0.68551
CT142	Q3C1V9	0	0.0001	1	0.68551
CT142	Q4G163	0	0.0001	1	0.68551
CT142	Q5JPU2	0	0.0005	1	0.68551
CT142	Q5SVZ6	0	0	1	0.68551
CT142	Q5T0J3	0	0.0004	1	0.68551
CT142	Q6P3X3	0	0.0001	1	0.68551
CT142	Q8IY33	0	0.0001	1	0.68551
CT142	Q8N442	0	0.0001	1	0.68551
CT142	Q8N4Q1	0	0.0004	1	0.68551
CT142	Q8WVE6	0	0.0002	1	0.68551
CT142	Q8WWC4	0	0.0002	1	0.68551
CT142	Q96PP9	0	0.0001	1	0.68551
CT142	Q99570	0	0	1	0.68551
CT142	Q99743	0	0.0001	1	0.68551
CT142	Q9BU61	0	0.0003	1	0.68551
CT142	Q9BYR4	0	0.0003	1	0.68551
CT142	Q9BYR8	0	0.0006	1	0.68551
CT142	Q9BYV9	0	0.0001	1	0.68551
CT142	Q9H2D6	0	0	1	0.68551
CT142	Q9H2X9	0	0	1	0.68551
CT142	Q9NSI6	0	0	1	0.68551
CT142	Q9NV70	0	0.0001	1	0.68551
CT142	Q9P0K1	0	0.0001	1	0.68551
CT142	Q9UBT2	0	0.0001	1	0.68551
CT142	Q9UNH5	0	0.0001	1	0.68551
CT142	Q9Y2A4	0	0.0001	1	0.68551
CT142	Q9Y2R0	0	0.0005	1	0.68551
CT142	Q9Y426	0	0.0001	1	0.68551
CT142	R4GMT0	0	0.0002	1	0.68551
CT142	S4R3W1	0	0.0006	1	0.68551
CT142	A0A654LIL1	0.9493	0.0013	0.5564	0.67429
CT142	Q9HBH5	0.6289	0.0004	0.6904	0.6673
CT142	H3BNT7	0.8367	0.0017	0.5968	0.66728
CT142	P18859	0.9985	0.005	0.5218	0.6658
CT142	B7Z2D2	0.6289	0.0003	0.6749	0.65665
CT142	A0A0J9YWE8	0.5591	0.0012	0.6849	0.64203
CT142	J3KSP2	0.9985	0.0086	0.4862	0.6414
CT142	A0A0G2JJT9	0.9493	0.0014	0.5075	0.64083
CT142	F8VVA7	0.9985	0.0009	0.4838	0.63971
CT142	Q13547	0.9985	0.0004	0.4786	0.63615
CT142	H0YMR4	0.9593	0.0004	0.492	0.63322
CT142	O75947	0.9888	0.0026	0.4621	0.62184
CT142	P60842	0.9854	0.0019	0.4469	0.61042
CT142	I3L1U7	0.573	0.0014	0.6268	0.60647
CT142	A0A0C4DG06	0.6307	0.0002	0.5989	0.60517
CT142	Q96I99	0.9709	0.0007	0.4425	0.60287
CT142	B8ZZA8	0.6289	0.0007	0.574	0.58751
CT142	Q9NXS2	0.9684	0.0021	0.4096	0.57958
CT142	J3KPS0	0.63	0.0003	0.5558	0.57536
CT142	O60884	0.9697	0.0019	0.4013	0.57427
CT142	A0A804HKV3	0.6307	0.0003	0.5529	0.57359
CT142	O15067	0.6307	0.0001	0.5529	0.57358
CT142	Q15029	0.9985	0.0002	0.3775	0.56686
CT142	H7C0Q6	0.6307	0.0006	0.5337	0.56046
CT142	Q5JWQ6	0.6289	0.0002	0.5311	0.55811
CT142	A0A3B3IRW3	0.9985	0.0053	0.3624	0.55654
CT142	Q2VIR3	0.5854	0.0004	0.5411	0.55157
CT142	Q9P2B2	0.9493	0.0003	0.3754	0.55025
CT142	Q96AE4	0.9985	0.0006	0.3532	0.55021
CT142	P26038	0.927	0.0004	0.383	0.5486
CT142	P11021	0.9976	0.0038	0.3455	0.54465
CT142	H0Y711	0.9775	0.0017	0.3545	0.54464
CT142	H3BP71	0.6289	0.0001	0.5112	0.54443
CT142	D6RFM5	0.95	0.0005	0.357	0.53784
CT142	Q96A33	0.5968	0.0004	0.5146	0.53692
CT142	E9PKH2	0.927	0.0012	0.3597	0.53261
CT142	A0A7P0TAW3	0.9954	0.0016	0.3284	0.53225
CT142	C9J5V9	0.9893	0.0031	0.3288	0.53063
CT142	A0A6Q8PFE0	0.9985	0.0006	0.3223	0.52901
CT142	A0A3B3IT15	0.9417	0.0007	0.3417	0.5248
CT142	A0A654L6C7	0.6289	0.0008	0.476	0.52031
CT142	G5E9R5	0.6289	0.0015	0.47	0.51621
CT142	Q09666	0.9593	0	0.3176	0.51369
CT142	B4DLN1	0.9493	0.0005	0.3131	0.50752
CT142	E5RFZ8	0.6307	0.0013	0.4562	0.5073
CT142	O43592	0.95	0.0003	0.3116	0.50668
CT142	A0A087WXE0	0.9985	0.0017	0.2805	0.50039
CT142	O00743	0.6289	0.0004	0.4434	0.49796
CT142	H0Y718	0.6289	0.0002	0.4413	0.49651
CT142	Q8NI77	0.9985	0.0002	0.2738	0.49575
CT142	E9PLA9	0.9559	0.0016	0.2907	0.49425
CT142	K7ELC2	0.9893	0.0043	0.2751	0.49387
CT142	M0R0C3	0.9985	0.0017	0.2675	0.49148
CT142	A0A8C8P5L8	0.573	0.0001	0.4515	0.4863
CT142	A0A7P0TAQ9	0.9709	0.0004	0.2654	0.48146
CT142	D6RBV2	0.6289	0.0007	0.4187	0.48102
CT142	A0A087WVZ1	0.9985	0.001	0.2495	0.4791
CT142	P04844	0.9943	0.002	0.2506	0.4786
CT142	P07737	0.9985	0.0026	0.2424	0.47424
CT142	P53618	0.9953	0.0006	0.2434	0.47392
CT142	A0A7I2V5T6	0.9985	0.0002	0.2412	0.4734
CT142	F8WE65	0.9559	0.0025	0.26	0.4732
CT142	A0A7I2V258	0.9593	0.0003	0.2585	0.47315
CT142	H0YCQ8	0.9985	0.0008	0.2398	0.47249
CT142	A0A654L5K6	0.9918	0.001	0.2395	0.47016
CT142	P08621	0.4859	0.0006	0.4666	0.46976
CT142	A0A024QZ42	0.9985	0.003	0.2315	0.46679
CT142	H0YL69	0.9493	0.001	0.2463	0.46177
CT142	J3QLE5	0.6307	0.0014	0.3859	0.45911
CT142	A8MYV2	0.6085	0.0011	0.3951	0.45859
CT142	F8VPD4	0.9958	0.0008	0.2201	0.45809
CT142	E5RHJ4	0.6289	0.0004	0.3851	0.45801
CT142	A0A0G2JQ62	0.9709	0.0006	0.2305	0.45754
CT142	A0A7P0T870	0.63	0.0002	0.3788	0.45403
CT142	D6RAA6	0.9985	0.0008	0.2078	0.45055
CT142	V9GYZ1	0.9985	0.0013	0.205	0.44864
CT142	P48047	0.9593	0.0033	0.2204	0.44707
CT142	P04350	0.9817	0.0011	0.21	0.44684
CT142	A0A1B0GXH0	0.9985	0.0014	0.2015	0.44621
CT142	P29317	0.9559	0.0003	0.2161	0.44309
CT142	G3V1R7	0.8856	0.0008	0.2476	0.44299
CT142	A0A494C0M1	0.9092	0.0007	0.2369	0.44291
CT142	Q8WUA2	0.8703	0.0006	0.2536	0.44236
CT142	A0A087WW66	0.9803	0.001	0.202	0.44092
CT142	A0A7I2V4P4	0.9298	0.0023	0.2246	0.44088
CT142	Q15645	0.9527	0.0027	0.214	0.44069
CT142	A0A6Q8PFA7	0.9985	0.0008	0.1893	0.43785
CT142	O00487	0.9092	0.0014	0.2295	0.43783
CT142	Q70UQ0-4	0.9593	0.0006	0.2055	0.43685
CT142	E9PQD7	0.9739	0.0035	0.1981	0.43629
CT142	F5GY16	0	0.0009	0.6323	0.43343
CT142	A0A654L5N0	0.9985	0.0007	0.1798	0.43136
CT142	P61019	0.9854	0.0036	0.1852	0.43099
CT142	Q9UHD8	0.9703	0.0007	0.1908	0.43018
CT142	P04083	0.9709	0.0009	0.185	0.42634
CT142	P08581	0.6307	0.0001	0.3357	0.4247
CT142	P11233	0.9985	0.0017	0.1693	0.42417
CT142	A0A654L5B3	0.9567	0.0014	0.1864	0.42294
CT142	A0A654L4Y6	0.9854	0.0022	0.1729	0.42256
CT142	P43686	0.977	0.002	0.1694	0.41756
CT142	Q5T8U5	0.9817	0.0026	0.166	0.41669
CT142	Q99865	0.927	0.0009	0.1901	0.41636
CT142	P20618	0.9985	0.0007	0.1579	0.41634
CT142	Q9HC07	0.8845	0.0013	0.2092	0.4163
CT142	Q92973-2	0.9923	0.0013	0.1581	0.41456
CT142	A0A7I2V2G1	0.9718	0.0009	0.1671	0.41441
CT142	B4DP31	0.9559	0.0011	0.1729	0.41346
CT142	B0YJC4	0.9864	0.0026	0.158	0.41268
CT142	Q96IX5	0.9985	0.0031	0.1513	0.41178
CT142	P35268	0.6307	0.0018	0.3164	0.41152
CT142	A0A5F9ZHN7	0.6289	0.0002	0.3163	0.41087
CT142	A0A2R8Y4F5	0.8845	0.0006	0.2011	0.41074
CT142	H0YDT6	0.9571	0.0018	0.1681	0.41054
CT142	Q96JJ7	0.9559	0.0007	0.1678	0.41
CT142	P60953	0.6289	0.0006	0.3146	0.40966
CT142	Q9NP58	0.9985	0.0002	0.1475	0.40918
CT142	A0A7P0TA85	0.9021	0.0016	0.1905	0.40894
CT142	A0A2R8Y5C4	0.9985	0.0006	0.1471	0.40892
CT142	Q32Q12	0	0.0002	0.5956	0.40828
CT142	P21796	0.9493	0.0008	0.1677	0.40787
CT142	A0A804HK76	0.9851	0.0006	0.1513	0.40765
CT142	O00232	0.9832	0.0009	0.1514	0.40713
CT142	Q13464	0.9773	0.0008	0.1528	0.40625
CT142	F5H7L5	0	0.0008	0.5922	0.40595
CT142	E7ESE2	0	0.0003	0.5922	0.40594
CT142	A0A7I2V2M3	0.9298	0.001	0.1733	0.40568
CT142	A0A8I5KX78	0.63	0.0001	0.3082	0.40563
CT142	Q8N1F7	0.9298	0.0004	0.1716	0.4045
CT142	B5ME19	0.9231	0.0006	0.1709	0.40197
CT142	Q8TCJ2	0.9985	0.0002	0.1351	0.4007
CT142	Q9UG63	0.9985	0.0003	0.1349	0.40055
CT142	P17858	0.8462	0.0006	0.2019	0.39947
CT142	A0A3B3IRK6	0.6289	0.0002	0.2993	0.39922
CT142	O00231	0.9276	0.0008	0.164	0.39866
CT142	A0A654LEY8	0.927	0.0012	0.1636	0.39815
CT142	R4GNH3	0.9985	0.003	0.1309	0.39784
CT142	Q5T6W2	0.9985	0.0014	0.1303	0.39739
CT142	P14618	0.9969	0.002	0.1305	0.39704
CT142	A0A7P0T808	0.9044	0.0005	0.1721	0.39699
CT142	B0QY64	0.9863	0.0033	0.1351	0.39693
CT142	I3L1P8	0.9493	0.0008	0.1516	0.39681
CT142	A0A0C4DG89	0.9985	0.0002	0.1291	0.3966
CT142	E9PIC4	0.9985	0.0021	0.1288	0.3964
CT142	I3L1T3	0.9985	0.0011	0.1283	0.39602
CT142	A0A654L6U2	0.5591	0.0001	0.3258	0.39585
CT142	Q96AY4	0.9985	0.0001	0.1275	0.39549
CT142	A0A6Q8PEX6	0	0	0.5762	0.39501
CT142	O00767	0.9985	0.001	0.1266	0.39489
CT142	A0A0U1RQF0	0.9996	0.0007	0.1232	0.39289
CT142	Q13637	0.5854	0.0008	0.3096	0.39286
CT142	F5GZG1	0.9709	0.0024	0.1359	0.39271
CT142	O43242	0.9234	0.0016	0.1568	0.39242
CT142	A0A669KB10	0.6163	0.0003	0.2936	0.39143
CT142	A0A8I5KP74	0.9985	0.0027	0.1211	0.3911
CT142	P04406	0.9917	0.0027	0.1223	0.38984
CT142	P08727	0.9298	0.0018	0.15	0.38973
CT142	Q13409	0.63	0.0002	0.2847	0.38953
CT142	A0A7P0T823	0.9703	0.0005	0.1312	0.38929
CT142	A0A590UJI2	0.927	0.0024	0.1502	0.38903
CT142	Q969V3	0.9169	0.0006	0.1541	0.38851
CT142	A0A0C4DGK3	0	0	0.5667	0.3885
CT142	P04004	0	0.0001	0.5667	0.3885
CT142	A0A0J9YVP6	0.9593	0.0004	0.1346	0.38824
CT142	P02786	0.9956	0.0039	0.1177	0.38787
CT142	Q01813	0.9559	0.0004	0.1355	0.38781
CT142	J3KP15	0.9703	0.0032	0.129	0.38779
CT142	A0A804HJ66	0.9832	0.0006	0.1228	0.38755
CT142	F5H6X6	0.9626	0.0011	0.1315	0.38713
CT142	A0A654L6E8	0.9969	0.0038	0.1156	0.38684
CT142	A0A6I8PIP7	0.9985	0.0002	0.1148	0.38678
CT142	P51571	0.936	0.0035	0.1416	0.38589
CT142	A0A3F2YP58	0.6307	0.0001	0.2785	0.38553
CT142	A0A654L5L1	0.9904	0.0243	0.1164	0.38549
CT142	P62195	0.9985	0.0024	0.1126	0.3853
CT142	H0YAS8	0.5968	0.0013	0.2934	0.38527
CT142	M0R210	0.9985	0.0028	0.1113	0.38441
CT142	A0A7I2V351	0.9893	0.0013	0.1153	0.38426
CT142	Q8WWY3	0.9707	0.0025	0.1227	0.38361
CT142	K7EPT8	0	0.0008	0.5591	0.3833
CT142	P29966	0	0.0002	0.5591	0.3833
CT142	Q9NZM1	0.9888	0.0002	0.1127	0.38234
CT142	P31689	0.9353	0.004	0.1368	0.38233
CT142	O95232	0.9372	0.0008	0.1336	0.38074
CT142	A0A087X2I1	0.9754	0.0022	0.116	0.38046
CT142	O75746	0	0.0002	0.555	0.38045
CT142	P55060	0.9997	0.0023	0.1044	0.38004
CT142	K7ERF1	0.9985	0.0009	0.1049	0.38002
CT142	R4GMR5	0	0.0002	0.5538	0.37966
CT142	P24534	0.9775	0.0021	0.1126	0.37882
CT142	P12236	0.9918	0.0016	0.106	0.37864
CT142	P78371	0.997	0.0045	0.1031	0.37834
CT142	Q9UL25	0.9559	0.0013	0.121	0.37786
CT142	P68104	0.986	0.0015	0.1062	0.37702
CT142	Q9Y265	0.9919	0.0031	0.103	0.37663
CT142	O15173	0.9832	0.0019	0.1062	0.37616
CT142	A0A654L5Q3	0.9709	0.0003	0.1116	0.37606
CT142	P23396	0.9731	0.0054	0.1104	0.37591
CT142	A0A075B730	0.8446	0.0001	0.1669	0.37501
CT142	M0QXK2	0	0.0005	0.547	0.37496
CT142	P54105	0.984	0.011	0.104	0.37496
CT142	P08729	0.998	0.0032	0.0971	0.37451
CT142	Q7Z6Z7	0.9092	0.0001	0.1363	0.37394
CT142	P05787	0.994	0.0061	0.0977	0.37371
CT142	Q15046	0.9709	0.0005	0.1082	0.37369
CT142	F8W9K7	0	0.0005	0.5442	0.37308
CT142	A0A7P0T840	0.9975	0.0044	0.0952	0.37306
CT142	Q9UMX0	0.9985	0.0003	0.0941	0.37258
CT142	M0R0F0	0.9985	0.0045	0.0938	0.37239
CT142	P48643	0.9916	0.0043	0.0962	0.37188
CT142	Q8N4V1	0.9985	0.0014	0.0917	0.37096
CT142	P62820	0.898	0.0023	0.1366	0.3707
CT142	O95816	0.9985	0.0009	0.0906	0.37021
CT142	P05783	0.9985	0.005	0.0895	0.36945
CT142	O95373	0.9816	0.0011	0.0969	0.36929
CT142	A0A804HJA4	0.8903	0.0002	0.138	0.36928
CT142	A0A7P0T8L6	0.9169	0.0006	0.1257	0.36907
CT142	Q16401	0.9511	0.0011	0.1102	0.369
CT142	A0A7I2V3A9	0.9942	0.0016	0.0905	0.36879
CT142	Q9P2R3	0.9987	0.0026	0.0883	0.36867
CT142	H0YF90	0.6307	0.0008	0.2532	0.36818
CT142	Q9H0U4	0.9986	0.0042	0.0868	0.36762
CT142	P61106	0.968	0.0064	0.1003	0.36743
CT142	Q9NQC3	0.9985	0.0005	0.0866	0.36743
CT142	P05141	0.9893	0.004	0.0903	0.36711
CT142	A0A6Q8PG52	0.9986	0.004	0.0858	0.36697
CT142	P16615	0.9775	0.0005	0.0949	0.36667
CT142	A0A654L7I3	0.9718	0.003	0.0974	0.36659
CT142	A0A2R8Y5T0	0.9936	0.0004	0.0868	0.36607
CT142	P25786	0.9493	0.0009	0.1066	0.36597
CT142	A0A7P0Z497	0.9918	0.0026	0.0874	0.36595
CT142	Q92616	0.9981	0.001	0.084	0.36555
CT142	P17987	0.998	0.0056	0.0837	0.3653
CT142	C9J0M4	0.6307	0.0006	0.2489	0.36524
CT142	C9JNW5	0.9985	0.0012	0.0826	0.36471
CT142	Q9UIQ6	0.927	0.0002	0.1141	0.36421
CT142	J3KQ48	0.9593	0.0013	0.0991	0.36393
CT142	E5RHL7	0	0.0001	0.5307	0.36378
CT142	Q9BPX3	0	0.0001	0.5307	0.36378
CT142	A0A7I2V2S3	0.9924	0.0011	0.0837	0.3636
CT142	A0A8I5QKQ8	0.5591	0.0004	0.2785	0.36338
CT142	F8WJN3	0.9888	0.0017	0.0843	0.36287
CT142	A0A6Q8PGK1	0.9896	0.009	0.0828	0.36215
CT142	A0A087X1X7	0.9918	0.0015	0.0815	0.36185
CT142	P31153	0.9985	0.0023	0.0779	0.36152
CT142	P49368	0.9998	0.0038	0.0772	0.36144
CT142	P07900	0.9893	0.0009	0.0817	0.36122
CT142	P56192	0.927	0.0003	0.1092	0.36091
CT142	Q04695	0.9985	0.0046	0.0763	0.36044
CT142	P40227	0.9982	0.0047	0.0753	0.35964
CT142	Q08211	0	0.0001	0.5243	0.35943
CT142	H0YLE8	0.9839	0.001	0.0815	0.35941
CT142	P78527	0.9811	0.0009	0.0824	0.35916
CT142	A0A6Q8PEZ7	0.6289	0.0002	0.2408	0.35911
CT142	D6RAT0	0.9832	0.0018	0.081	0.35886
CT142	H0Y2P0	0.9725	0.0019	0.0848	0.3582
CT142	P62491	0.9985	0.0008	0.0724	0.35772
CT142	A0A5F9ZGX4	0.6289	0.0005	0.2386	0.35757
CT142	P48960	0.9985	0.0002	0.0719	0.35737
CT142	E9PI04	0	0.0004	0.5208	0.35699
CT142	P06576	0.9946	0.0088	0.0725	0.3566
CT142	Q9BXP8	0.63	0.0001	0.2366	0.35653
CT142	B3KQV6	0.6289	0.0003	0.2362	0.35591
CT142	P53999	0.9924	0.0114	0.072	0.35564
CT142	Q96P70	0.9836	0.0012	0.0759	0.35546
CT142	Q99832	0.9985	0.0023	0.0686	0.3551
CT142	A0A0A0MRQ5	0.9493	0.0025	0.0907	0.35509
CT142	Q5H907	0.6307	0.0004	0.2331	0.35436
CT142	A0A494C1T2	0.63	0.0002	0.2332	0.35424
CT142	Q5JUA9	0.6307	0.0004	0.2327	0.3541
CT142	A0A499FI31	0.9985	0.0002	0.0667	0.3538
CT142	C9JX88	0.9832	0.001	0.0733	0.35362
CT142	J3KQE5	0.9985	0.0008	0.0662	0.35348
CT142	O60664	0.9372	0.0008	0.0935	0.35327
CT142	Q92947	0.6307	0.0005	0.2314	0.35324
CT142	O00264	0.9493	0.0025	0.0874	0.35285
CT142	P05023	0.9924	0.0015	0.068	0.35283
CT142	Q9Y230	0.9941	0.0036	0.0669	0.35258
CT142	P26641	0.9942	0.0034	0.0662	0.35217
CT142	A0A7I2V2F9	0.9877	0.001	0.0688	0.3519
CT142	Q13263	0.986	0.0009	0.0691	0.35155
CT142	P62277	0.9888	0.0028	0.0676	0.35143
CT142	Q9BUF5	0.9946	0.0035	0.065	0.35141
CT142	B3KQ25	0.6289	0.0006	0.229	0.351
CT142	P14868	0.9493	0.0005	0.0845	0.35079
CT142	Q9Y678	0.9888	0.0005	0.0666	0.35075
CT142	A0A5F9ZHD5	0.9709	0.0013	0.0746	0.35072
[truncated: 13,351 more rows]

## Sheet: Sig MiST Score
#Bait	Prey	Protein	Gene	Subcellular Localization	Molecular Function	Biological Process	Reactome	Reproducibility	Abundance	Specificity	MiST	Rep1	Rep2	Rep3
CT016	O00165	HCLS1-associated protein X-1	HAX1	plasma membrane	protein binding	actin polymerization	Unknown	0.9999	0.0016	1	0.99403	2	2	2
CT016	E7EQR6	T-complex 1	TCP1	cytoplasm	ATP hydrolysis activity	protein folding	Chaperonin-mediated protein folding	0.9833	0.0013	1	0.98889	2	3	2
CT016	P41250-2	Glycine--tRNA ligase	GARS1	cytoplasm	ligase activity	tRNA modification	tRNA Aminoacylation	0.9678	0.001	1	0.98412	2	3	4
CT016	E9PLK3	Aminopeptidase	NPEPPS	cytoplasm	peptidase activity	proteolysis	Antigen processing: Ubiquitination and Proteasome degradation	0.8869	0.0007	1	0.95916	3	4	1
CT016	M0R3C3	Trans-2,3-enoyl-CoA reductase	TECR	endoplasmic reticulum membrane	oxidoreductase activity	metabolism: lipid	Fatty acid metabolism	0.8835	0.0058	0.8546	0.85846	4	1	3
CT016	E9PFD7	Receptor protein-tyrosine kinase	EGFR	plasma membrane	kinase activity	epidermal growth factor receptor signaling pathway	clathrin-mediated endocytosis	0.9588	0.0003	0.6833	0.76424	2	1	2
CT016	C9JZ20	Prohibitin	PHB1	mitochondria inner membrane	protein binding	organization: mitochondria	Mitochondrial calcium ion transport	0.9683	0.0038	0.6776	0.7633	5	3	3
CT016	J3KQL8	Apolipoprotein L2	APOL2	cytoplasm	lipid binding	transport: lipid	Unknown	0.9484	0.0013	0.676	0.75607	2	4	2
CT016	O60701	UDP-glucose 6-dehydrogenase	UGDH	cytoplasm	oxidoreductase activity	metabolism: carbohydrate	Glucuronidation	0.9798	0.0011	0.6463	0.74531	3	2	2
CT016	P09496-2	Clathrin light chain A	CLTA	endosome	structural molecule activity	transport: protein	clathrin-mediated endocytosis	0.9235	0.0021	0.6607	0.73788	1	2	3
CT016	F5H2F4	C-1-tetrahydrofolate synthase, cytoplasmic	MTHFD1	cytoplasm	ligase activity	biosynthesis: nucleotide	Metabolism of vitamins and cofactors	0.9841	0.0006	0.5939	0.71072	3	2	3
CT016	E9PFF2	Transketolase	TKT	cytoplasm	protein binding	pentose-phosphate shunt	metabolism of carbohydrates	0.9213	0.0014	0.6069	0.70029	2	3	1
CT016	A0A1W2PNX8	Unc-45 myosin chaperone A	UNC45A	cytoplasm	protein binding	protein folding	Unknown	0.9833	0.0005	0.5712	0.69491	2	3	2
CT053	P12956	X-ray repair cross-complementing protein 6	XRCC6	nucleoplasm	DNA binding	DNA repair	DNA repair	0.977	0.005	0.9712	0.96723	10	15	15
CT053	Q15365	Poly(rC)-binding protein 1	PCBP1	nucleoplasm	DNA binding	transcription	mRNA splicing	0.984	0.0012	0.8949	0.91706	1	2	3
CT053	Q9NVS9	metabolism	PNPO	cytoplasm	oxidoreductase activity	metabolism: pyridoxamine	Metabolism of vitamins and cofactors	0.9947	0.0066	0.8814	0.91116	4	12	9
CT053	A0A1W2PQ43	BCL2 associated transcription factor 1	BCLAF1	nuclear speckles	DNA binding	transcription	Unknown	0.8739	0.0045	0.9103	0.89368	14	12	11
CT053	B5MCW2	Ribosomal protein L3	RPL3	large ribosome	structural constituent of ribosome	translational	translation	0.9488	0.0022	0.8571	0.88032	1	3	5
CT053	Q86X55	Histone-arginine methyltransferase CARM1	CARM1	nucleoplasm	transferase activity	organization: chromatin	Gene expression (transcription)	0.6306	0.0004	1	0.88008	0	2	2
CT053	Q9H3K6	BolA-like protein 2	BOLA2	nucleus	protein binding	iron ion homeostasis	Immune system	0.6262	0.0086	1	0.87876	0	6	7
CT053	A0A7I2V428	Nucleolin	NCL	nucleolous	RNA binding	transcription	rRNA processing	0.989	0.0022	0.7605	0.82646	3	10	10
CT053	H0YMD0	Annexin	ANXA2	plasma membrane	phosphatidylserine binding	regulation of receptor recycling	Immune system	0.8687	0.0046	0.7421	0.77678	1	6	10
CT053	P30048	Thioredoxin-dependent peroxide reductase, mitochondrial	PRDX3	mitochondria matrix	protein binding	response to oxidative stress	cellular response to stress	0.6306	0.0009	0.8364	0.76795	0	2	2
CT053	P09382	Galectin-1	LGALS1	cytoplasm	carbohydrate binding	apoptotic process	post-translational protein modification	0.9855	0.0158	0.6712	0.76429	4	15	13
CT053	A0A804HHW5	Hydroxysteroid 17-beta dehydrogenase 10	HSD17B10	mitochondria matrix	oxidoreductase activity	metabolism: fatty acid	metabolism of amino acids	0.6168	0.0013	0.8337	0.76183	0	3	2
CT053	A0A8I5KSY6	Transcription initiation factor TFIID subunit 2	TAF2	nucleoplasm	protein binding	transcription	Gene expression (transcription)	0.8927	0.001	0.6803	0.7418	5	5	4
CT053	J3KNN3	phosphorylase kinase	PHKG2	cytoplasm	kinase activity	metabolism: carbohydrate	metabolism of carbohydrates	0.8597	0.0031	0.6911	0.73904	1	12	8
CT053	P32119	Peroxiredoxin-2	PRDX2	cytoplasm	transferase activity	response to oxidative stress	cellular response to stress	0.6225	0.0026	0.7829	0.72876	0	4	5
CT053	P22102	Trifunctional purine biosynthetic protein adenosine-3	GART	cytoplasm	ligase activity	biosynthesis: nucleotide	metabolism of nucleotides	0.629	0.0006	0.7738	0.72447	0	6	5
CT053	Q99623	Prohibitin-2	PHB2	mitochondria inner membrane	protein binding	organization: mitochondria	Mitochondrial calcium ion transport	0.6075	0.0015	0.7532	0.70372	0	5	3
CT053	P24666	Low molecular weight phosphotyrosine protein phosphatase	ACP1	plasma membrane	phosphatase activity	protein dephosphorylation	Unknown	0.6246	0.0025	0.728	0.6918	0	4	3
CT053	P09211	Glutathione S-transferase P	GSTP1	cytoplasm	transferase activity	metabolism: lipid	cellular response to stress	0.9992	0.006	0.5552	0.68892	3	8	7
CT053	P14866	Heterogeneous nuclear ribonucleoprotein L	HNRNPL	nucleoplasm	RNA binding	mRNA processing	mRNA splicing	0.5721	0.0009	0.7461	0.68799	0	3	6
CT053	I3L397	Eukaryotic translation initiation factor 5A	EIF5A	endoplasmic reticulum membrane	translation elongation factor activity	translation	post-translational protein modification	0.9763	0.0037	0.562	0.6865	1	3	4
CT053	Q6FI13	Histone H2A type 2-A	H2AC18	nucleosome	structural constituent of chromatin	organization: chromatin	Chromatin organization	0.9945	0.0037	0.5344	0.67321	1	3	3
CT142	Q14257	Reticulocalbin-2	RCN2	endoplasmic reticulum lumen	protein binding	Unknown	Unknown	0.998	0.0047	1	0.99344	7	9	9
CT142	H0Y368	Dolichol-phosphate mannosyltransferase subunit 1	DPM1	endoplasmic reticulum membrane	transferase activity	protein glycosylation	post-translational protein modification	0.9817	0.0016	1	0.98839	3	3	2
CT142	A0A7P0T973	Nicotinamide phosphoribosyltransferase	NAMPT	cytoplasm	transferase activity	biosynthesis: NAD	Nicotinate metabolism	0.948	0.0024	1	0.97802	3	8	7
CT142	Q08380	Galectin-3-binding protein	LGALS3BP	extracellular	protein binding	cell adhesion	platelet activation, signaling and aggregation	0.9593	0.0008	0.9054	0.91665	2	4	2
CT142	J3KMZ9	Low density lipoprotein receptor	LDLR	plasma membrane	low-density lipoprotein particle receptor activity	metabolism: lipid	clathrin-mediated endocytosis	0.9298	0.0004	0.8777	0.88853	1	2	3
CT142	A0A6Q8PH09	FA complementation group I	FANCI	nucleoplasm	DNA binding	DNA repair	DNA repair	0.63	0.0002	1	0.87988	2	0	2
CT142	Q96T76	MMS19 nucleotide excision repair protein homolog	MMS19	cytoplasm	protein binding	DNA repair		0.5988	0.0003	1	0.87027	3	2	0
CT142	O43852	Calumenin	CALU	endoplasmic reticulum membrane	protein binding	Unknown	Cytosolic iron-sulfur cluster assembly	0.9924	0.0034	0.6753	0.76916	6	7	5
CT142	B4DR61	SEC61 translocon subunit alpha 1	SEC61A1	endoplasmic reticulum membrane	transporter activity	protein targeting to the endoplasmic reticulum	translation	0.9276	0.0007	0.6206	0.71161	2	3	1
CT142	G3V325	ATP5MF-PTCD1 readthrough	ATP5MF-PTCD1	mitochondria inner membrane	protein binding	biosynthesis: ATP	Unknown	0.9832	0.0006	0.5705	0.69442	2	2	3
CT142	P18859	ATP synthase-coupling factor 6, mitochondrial	ATP5PF	mitochondria inner membrane	transporter activity	biosynthesis: ATP	The citric acid (TCA) cycle and respiratory electron transport	0.9985	0.005	0.5218	0.6658	3	3	3
CT143	Q9H773	dCTP pyrophosphatase 1	DCTPP1	cytoplasm	hydrolase activity	nucleoside triphosphate catabolic process	metabolism of carbohydrates	0.9569	0.0027	1	0.98076	4	1	2
CT143	Q13049	E3 ubiquitin-protein ligase TRIM32	TRIM32	cytoplasm	transferase activity	ubiquitin-dependent protein catabolic process	Immune system	0.9401	0.0032	0.9651	0.95169	16	4	11
CT143	Q96EY1-2	DnaJ homolog subfamily A member 3, mitochondrial	DNAJA3	mitochondria matrix	unfolded protein binding	apoptotic process	Unknown	0.8102	0.002	1	0.93551	11	1	3
CT143	Q9BQE3	Tubulin alpha-1C chain	TUBA1C	cytoskeleton	structural constituent of cytoskeleton	transport: protein	vesicle-mediated transport	0.9481	0.0019	0.88	0.89578	8	3	2
CT143	O43592	Exportin-T	XPOT	nuclear pore	RNA binding	transport: nucleocytoplasmic	tRNA processing	0.9717	0.0007	0.6884	0.77172	3	3	3
CT143	M0R117	60S ribosomal protein L18a	RPL18A	large ribosome	structural constituent of ribosome	translation	translation	0.9713	0.0053	0.6027	0.7129	4	4	3
CT143	P60891	Ribose-phosphate pyrophosphokinase 1	PRPS1	cytoplasm	kinase activity	biosynthesis: nucleotide	metabolism of carbohydrates	0.9883	0.0079	0.5887	0.70853	17	11	8
CT386	Q01082	Spectrin beta chain, non-erythrocytic 1	SPTBN1	cytoskeleton	structural constituent of cytoskeleton	organization: cytoskeleton	vesicle-mediated transport	0.9997	0.0002	1	0.99396	2	2	2
CT386	P98175-5	RNA-binding protein 10	RBM10	nucleoplasm	RNA binding	mRNA processing	mRNA splicing	0.9275	0.0046	1	0.97169	11	30	32
CT386	E7ENZ3	Chaperonin containing TCP1 subunit 5	CCT5	cytoplasm	unfolded protein binding	protein folding	Chaperonin-mediated protein folding	0.8936	0.001	1	0.96122	1	3	4
CT386	Q9NYF8	Bcl-2-associated transcription factor 1	BCLAF1	nuclear speckles	DNA binding	transcription	Unknown	0.8847	0.0006	1	0.95847	1	4	4
CT386	A0A7I2YQG2	Ribosomal protein L19	RPL19	large ribosome	structural constituent of ribosome	translation	translation	0.9974	0.0047	0.9276	0.94366	5	5	6
CT386	Q16630	Cleavage and polyadenylation specificity factor subunit 6	CPSF6	nucleoplasm	RNA binding	mRNA processing	mRNA 3'-end processing	0.6306	0.0005	1	0.88007	2	0	2
CT386	Q13435	Splicing factor 3B subunit 2	SF3B2	nucleoplasm	RNA binding	mRNA processing	mRNA splicing	0.6274	0.0008	1	0.87908	0	5	6
CT386	E5RGV0	Heterogeneous nuclear ribonucleoprotein H1	HNRNPH1	nucleoplasm	RNA binding	mRNA processing	mRNA splicing	0.6256	0.0036	1	0.87854	0	4	5
CT386	Q86V81	THO complex subunit 4	ALYREF	nucleoplasm	RNA binding	mRNA export	mRNA splicing	0.9278	0.0063	0.7886	0.82685	4	10	12
CT386	A0A0D9SFL3	EWS RNA binding protein 1	EWSR1	nucleoplasm	RNA binding	transcription	Unknown	0.9652	0.0005	0.7701	0.8257	1	2	2
CT386	A0A8V8TQF2	Mitogen-activated protein kinase kinase kinase 7	MAP3K7	cytoplasm	kinase activity	MAPK cascade	Immune system	0.8847	0.001	0.6814	0.74006	1	4	4
CT386	O75533	Splicing factor 3B subunit 1	SF3B1	nucleoplasm	RNA binding	mRNA processing	mRNA splicing	0.6212	0.0003	0.7922	0.73477	0	4	3
CT386	A0A0B4J210	La-related protein 1	LARP1	cytoplasm	RNA binding	translation	Viral Infection Pathways	0.6309	0.0003	0.7422	0.70342	0	2	2
CT386	A0A8Q3WMA7	Splicing factor proline and glutamine rich	SFPQ	nucleoplasm	RNA binding	mRNA processing	signal transduction	0.5551	0.0009	0.7601	0.69234	0	7	3
CT386	P05388	Large ribosomal subunit protein uL10	RPLP0	large ribosome	structural constituent of ribosome	translation	translation	0.9845	0.003	0.5265	0.66467	6	4	5
CT386	P98179	RNA-binding protein 3	RBM3	nucleoplasm	RNA binding	translation	Unknown	0.6309	0.0016	0.6816	0.6619	0	2	2
CT386	P62899	Large ribosomal subunit protein eL31	RPL31	large ribosome	structural constituent of ribosome	translation	translation	0.9904	0.0056	0.5085	0.65419	4	4	3
CT392	A0A8V8TLM6	Transferrin receptor protein 1	TFRC	plasma membrane	protein binding	iron ion homeostasis	clathrin-mediated endocytosis	0.9773	0.0036	1	0.98705	19	12	24
CT392	Q14697	Neutral alpha-glucosidase AB	GANAB	endoplasmic reticulum lumen	hydrolase activity	metabolism: carbohydrate	post-translational protein modification	0.9386	0.0007	1	0.9751	2	4	6
CT392	Q12931	Heat shock protein 75 kDa, mitochondr	TRAP1	mitochondria inner membrane	unfolded protein binding	protein folding	The citric acid (TCA) cycle and respiratory electron transport	0.8589	0.0005	1	0.95049	4	1	2
CT392	A0A3B3ISC6	COPI coat complex subunit alpha	COPA	Golgi apparatus membrane	structural molecule activity	transport: protein	vesicle-mediated transport	0.8491	0.0006	1	0.9475	5	1	6
CT392	P49748	Very long-chain specific acyl-CoA dehydrogenase, mitochondrial	ACADVL	mitochondria inner membrane	oxidoreductase activity	metabolism: lipid	Fatty acid metabolism	0.9855	0.0009	0.86	0.89361	3	3	5
CT392	Q969E2	Secretory carrier-associated membrane protein 4	SCAMP4	Golgi apparatus- trans	protein binding	transport: protein	Unknown	0.9644	0.0011	0.7442	0.80768	1	2	2
CT392	A0A140T962	HLA class I histocompatibility antigen, C alpha chain	HLA-C	plasma membrane	peptide antigen binding	immune system process	Antigen Presentation: Folding, assembly and peptide loading of class I MHC	0.9844	0.0014	0.6972	0.78168	3	4	3
CT392	A0A140T954	Valine--tRNA ligase	VARS1	cytoplasm	ligase activity	tRNA modification	tRNA Aminoacylation	0.9036	0.0011	0.7291	0.7786	3	1	4
CT392	Q9Y2Z9	Ubiquinone biosynthesis monooxygenase COQ6, mitochondrial	COQ6	mitochondria inner membrane	oxidoreductase activity	biosynthesis: ubiquinone	Metabolism of vitamins and cofactors	0.998	0.0007	0.6798	0.77393	2	2	2
CT392	Q15758	Neutral amino acid transporter B(0)	SLC1A5	plasma membrane	transporter activity	transport: amino acid	Amino acid transport across the plasma membrane	0.9979	0.002	0.634	0.74248	7	6	7
CT392	D9J307	HLA class I antigen	HLA-B	plasma membrane	peptide antigen binding	immune system process	Antigen Presentation: Folding, assembly and peptide loading of class I MHC	0.9161	0.0009	0.5781	0.67896	3	1	2
CT392	A0A7P0T8Q5	Transitional endoplasmic reticulum ATPase	VCP	endoplasmic reticulum membrane	ATP hydrolysis activity	ubiquitin-dependent protein catabolic process	cellular response to stress	0.9921	0.0019	0.5174	0.66078	7	9	11
CT392	A0A087WT44	heme oxygenase (biliverdin-producing)	HMOX2	plasma membrane	oxidoreductase activity	response to oxidative stress	cellular response to stress	0.9449	0.0007	0.53	0.65487	2	2	1
CT504	P68363	Tubulin alpha-1B chain	TUBA1B	cytoskeleton	structural constituent of cytoskeleton	transport: protein	vesicle-mediated transport	0.9808	0.0059	0.9173	0.93148	12	10	10
CT504	A0A994J491	mRNA processing	PRPF8	nucleoplasm	RNA binding	mRNA processing	mRNA splicing	0.6265	0.0002	0.6797	0.65925	0	3	3
CT537	Q8WWY3-2	U4/U6 small nuclear ribonucleoprotein Prp31	PRPF31	nucleoplasm	RNA binding	mRNA processing	mRNA splicing	0.9807	0.0023	0.6677	0.76032	4	4	5
CT537	Q5VYK3	Proteasome adapter and scaffold protein ECM29	ECPAS	proteosome	protein binding	ubiquitin-dependent ERAD pathway	Unknown	0.9371	0.0003	0.6743	0.75136	2	3	4
CebN	P49790	Nuclear pore complex protein Nup153	NUP153	nuclear pore	structural component of nuclear pore complex	transport: nucleocytoplasmic	transport of Ribonucleoproteins into the Host Nucleus	0.9999	0.0044	1	0.99403	44	49	47
CebN	Q5T4U5	Medium-chain specific acyl-CoA dehydrogenase, mitochondrial	ACADM	mitochondria matrix	oxidoreductase activity	metabolism: lipid	Fatty acid metabolism	0.9993	0.0031	1	0.99385	10	10	10
CebN	A0A3B3ITD8	Nucleoporin 98 and 96 precursor	NUP98	nuclear pore	structural component of nuclear pore complex	transport: nucleocytoplasmic	transport of Ribonucleoproteins into the Host Nucleus	0.9993	0.0005	1	0.99383	5	5	5
CebN	A0A7I2V3F3	Nucleolin	NCL	nucleolous	RNA binding	transcription	rRNA processing	0.9993	0.0006	1	0.99383	3	3	3
CebN	Q92545	Transmembrane protein 131	TMEM131	membrane	Unknown	Unknown	Unknown	0.9993	0.0001	1	0.99383	2	2	2
CebN	A0A494C1F2	Nucleoporin 214	NUP214	nuclear pore	structural component of nuclear pore complex	transport: nucleocytoplasmic	transport of Ribonucleoproteins into the Host Nucleus	0.9986	0.0027	1	0.99361	37	41	43
CebN	Q9UKX7	Nuclear pore complex protein Nup50	NUP50	nuclear pore	structural component of nuclear pore complex	transport: nucleocytoplasmic	transport of Ribonucleoproteins into the Host Nucleus	0.9981	0.005	1	0.99349	17	18	15
CebN	Q99081	Transcription factor 12	TCF12	nucleosome	DNA binding	transcription	Gene expression (transcription)	0.9978	0.0019	1	0.99337	9	9	10
CebN	Q5TGY3	Transcription factor Gibbin	AHDC1	nucleus	DNA binding	transcription	Unknown	0.9975	0.0007	1	0.99326	8	8	9
CebN	A0A8Q3SI24	Nucleoporin p58/p45 (Fragment)	NUP58	nuclear pore	structural component of nuclear pore complex	transport: nucleocytoplasmic	transport of Ribonucleoproteins into the Host Nucleus	0.9957	0.0065	1	0.99275	12	13	15
CebN	Q9Y2X9	Zinc finger protein 281 OS=Homo sapiens OX=9606 GN=ZNF281 PE=1 SV=1	ZNF281	nucleoplasm	DNA binding	transcription	Unknown	0.9952	0.0015	1	0.99258	10	10	8
CebN	P37198	Nucleoporin p58/p45 (Fragment)	NUP62	nuclear pore	structural component of nuclear pore complex	transport: nucleocytoplasmic	transport of Ribonucleoproteins into the Host Nucleus	0.9951	0.0038	1	0.99255	12	17	14
CebN	O75369	Filamin-B	FLNB	cytoskeleton	actin binding	organization: cytoskeleton	Immune system	0.9941	0.0008	1	0.99223	16	18	13
CebN	O60318	Germinal-center associated nuclear protein	MCM3AP	nuclear pore	transferase activity	mRNA export	Unknown	0.9932	0.0003	1	0.99195	4	4	5
CebN	Q99567	Nuclear pore complex protein Nup88	NUP88	nuclear pore	structural component of nuclear pore complex	transport: nucleocytoplasmic	transport of Ribonucleoproteins into the Host Nucleus	0.9931	0.002	1	0.99193	9	10	12
CebN	P78406	mRNA export factor RAE1	RAE1	nuclear pore	RNA binding	transport: nucleocytoplasmic	transport of Ribonucleoproteins into the Host Nucleus	0.9926	0.0132	1	0.99182	37	30	36
CebN	P15923	Heterogeneous nuclear ribonucleoprotein R	HNRNPR	nucleoplasm	RNA binding	mRNA processing	mRNA splicing	0.9923	0.0035	1	0.99168	16	14	18
CebN	P50402	Emerin	EMD	nucleoplasm	actin binding	protein export from nucleus	depolymerization of the nuclear lamina	0.9899	0.0089	1	0.99099	13	16	19
CebN	O95081	Arf-GAP domain and FG repeat-containing protein 2	AGFG2	cytoplasm	GTPase activator activity	Unknown	Unknown	0.9894	0.002	1	0.99078	6	6	8
CebN	Q14157	Ubiquitin-associated protein 2-like	UBAP2L	nucleus	protein binding	stress granule assembly	Unknown	0.9885	0.0003	1	0.99051	2	3	2
CebN	P49327	Fatty acid synthase	FASN	Golgi apparatus	hydrolase activity	metabolism: lipid	Fatty acid metabolism	0.9856	0.0005	1	0.9896	7	11	11
CebN	Q9NP72	Ras-related protein Rab-18	RAB18	lipid droplet	GTPase activity	transport: protein	vesicle-mediated transport	0.9855	0.0018	1	0.98959	3	3	2
CebN	A0A8Q3WKJ4	Nucleoporin 54	NUP54	nuclear pore	structural component of nuclear pore complex	transport: nucleocytoplasmic	transport of Ribonucleoproteins into the Host Nucleus	0.985	0.0054	1	0.98944	23	26	16
CebN	A0A8C8KDW0	Eyes absent homolog	EYA4	nucleus	phosphatase activity	DNA repair	DNA repair	0.9836	0.0012	1	0.98899	5	4	6
CebN	Q9C0B0	RING finger protein unkempt homolog	UNK	cytoplasm	RNA binding	translation	Unknown	0.9818	0.0009	1	0.98844	5	7	4
CebN	P52594	Arf-GAP domain and FG repeat-containing protein 1	AGFG1	nuclear pore	GTPase activator activity	mRNA export	vesicle-mediated transport	0.9816	0.0035	1	0.98838	14	11	17
CebN	A0A8Q3WK65	Lectin, mannose binding 2	LMAN2	Golgi apparatus membrane	carbohydrate binding	transport: protein	post-translational protein modification	0.9791	0.0012	1	0.98759	3	2	3
CebN	P61224	Ras-related protein Rap-1b OS=Homo sapiens OX=9606 GN=RAP1B PE=1 SV=1	RAP1B	lipid droplet	GTPase activity	small GTPase mediated signal transduction	Immune system	0.9791	0.0021	1	0.98759	3	2	3
CebN	Q14677-2	Isoform 2 of Clathrin interactor 1	CLINT1	Golgi apparatus- trans	protein binding	endocytosis	vesicle-mediated transport	0.976	0.0005	1	0.98664	3	2	2
CebN	Q5BKZ1	DBIRD complex subunit ZNF326	ZNF326	nuclear matrix	RNA binding	mRNA processing	Unknown	0.9733	0.0024	1	0.98582	10	7	12
CebN	O95628-10	CCR4-NOT transcription complex subunit 4	CNOT4	cytoplasm	transferase activity	ubiquitin-dependent protein catabolic process	Gene expression (transcription)	0.9731	0.0009	1	0.98575	3	6	5
CebN	Q8NB37	Glutamine amidotransferase-like class 1 domain-containing protein 1	GATD1	extracellular	transferase activity	biosynthesis: lactate	Unknown	0.97	0.0028	1	0.98482	5	3	5
CebN	Q8WWI1-3	LIM domain only protein 7	LMO7	cytoplasm	transferase activity	ubiquitin-dependent protein catabolic process	Antigen processing: Ubiquitination and Proteasome degradation	0.97	0.0005	1	0.98479	5	6	3
CebN	Q9Y5A9	YTH domain-containing family protein 2	YTHDF2	cytoplasm	RNA binding	regulation of mRNA stability	Unknown	0.9687	0.0009	1	0.98438	3	3	5
CebN	Q14697-2	Neutral alpha-glucosidase AB	GANAB	endoplasmic reticulum lumen	hydrolase activity	metabolism: carbohydrate	post-translational protein modification	0.9684	0.0009	1	0.98429	7	8	4
CebN	Q9H8K7	ATPase PAAT	PAAT	mitochondria	ATP hydrolysis activity	Unknown	Unknown	0.9676	0.0017	1	0.98405	7	4	5
CebN	A0A7P0T931	Nicotinamide phosphoribosyltransferase	NAMPT	cytoplasm	transferase activity	biosynthesis: NAD	Nicotinate metabolism	0.9668	0.001	1	0.98382	2	3	4
CebN	J3QS39	Ubiquitin B	UBB	cytoplasm	protein binding	ubiquitin-dependent protein catabolic process	Unknown	0.9657	0.005	1	0.9835	2	4	4
CebN	H0YD64	Solute carrier family 43 member 3	SLC43A3	plasma membrane	transporter activity	transport: lipid	Unknown	0.9657	0.0017	1	0.98348	1	2	2
CebN	Q5VZ89	DENN domain-containing protein 4C	DENND4C	plasma membrane	guanyl-nucleotide exchange factor activity	transport: protein	vesicle-mediated transport	0.9657	0.0001	1	0.98347	1	2	2
CebN	H0Y4P6	Ankyrin repeat and KH domain containing 1	ANKHD1	cytoplasm	protein binding	immune system process	Unknown	0.9655	0.0007	1	0.98339	7	4	7
CebN	H0YM23	Ankyrin repeat domain 17	ANKRD17	nucleoplasm	protein binding	immune system process	Unknown	0.9626	0.0002	1	0.98251	3	4	6
CebN	P78332	RNA-binding protein 6	RBM6	nucleus	RNA binding	mRNA processing	Unknown	0.9623	0.0019	1	0.98241	11	13	21
CebN	A0A6Q8PFE4	Actin beta	ACTB	cytoskeleton	structural constituent of cytoskeleton	actin polymerization	vesicle-mediated transport	0.9612	0.0014	1	0.98209	4	4	2
CebN	R4GNE8	Dipeptidyl peptidase 2 (Fragment)	DPP7	lysosome	peptidase activity	lysosomal protein catabolic process	Immune system	0.9612	0.0009	1	0.98208	2	2	1
CebN	O43524	Forkhead box protein O3	FOXO3	nucleosome	DNA binding	transcription	Gene expression (transcription)	0.9519	0.0004	1	0.97919	2	1	2
CebN	Q7L4I2	Arginine/serine-rich coiled-coil protein 2	RSRC2	nuclear speckles	RNA binding	Unknown	Unknown	0.9519	0.0005	1	0.97919	2	1	2
CebN	A0A1W2PP29	Major histocompatibility complex, class I, B	HLA-B	plasma membrane	peptide antigen binding	immune system process	Antigen processing: Ubiquitination and Proteasome degradation	0.9328	0.0009	1	0.97332	1	3	2
CebN	F8VWH9	ADP ribosylation factor GTPase activating protein 1	ARFGAP1	cytoplasm	GTPase activator activity	transport: protein	vesicle-mediated transport	0.93	0.0008	1	0.97243	2	3	1
CebN	Q9Y5M8	Signal recognition particle receptor subunit beta	SRPRB	endoplasmic reticulum membrane	protein binding	protein targeting to the endoplasmic reticulum	cellular response to stress	0.9217	0.001	1	0.9699	1	2	3
CebN	Q96HA1	Nuclear envelope pore membrane protein POM 121	POM121	nuclear pore	structural component of nuclear pore complex	transport: nucleocytoplasmic	transport of Ribonucleoproteins into the Host Nucleus	0.914	0.0002	1	0.96752	3	2	1
CebN	A0A2R8Y661	Rap guanine nucleotide exchange factor 2	RAPGEF2	cytoplasm	guanyl-nucleotide exchange factor activity	small GTPase mediated signal transduction	signal transduction	0.9134	0.0002	1	0.96732	2	1	3
CebN	P49792	E3 SUMO-protein ligase RanBP2	RANBP2	nuclear pore	ligase activity	transport: nucleocytoplasmic	transport of Ribonucleoproteins into the Host Nucleus	0.9995	0.0024	0.9593	0.96601	53	55	56
CebN	A0A087WXB0	Secretory carrier-associated membrane protein	SCAMP1	Golgi apparatus- trans	protein binding	transport: protein	Immune system	0.6308	0.0006	1	0.88015	2	0	2
CebN	H0YLU2	Proteasome activator subunit 1	PSME1	proteosome	protein binding	ubiquitin-dependent protein catabolic process	Antigen processing: Ubiquitination and Proteasome degradation	0.6308	0.0017	1	0.88015	2	0	2
CebN	D6RDG7	Sideroflexin 1	SFXN1	mitochondria inner membrane	transporter activity	transport: amino acid	Unknown	0.6299	0.0013	1	0.87987	2	2	0
CebN	J3QS41	Helicase with zinc finger	HELZ	nucleus	RNA binding	regulatory ncRNA-mediated post-transcriptional gene silencing	Unknown	0.618	0.0001	1	0.87618	0	3	2
CebN	P28070	Proteasome subunit beta type-4	PSMB4	proteosome	protein binding	ubiquitin-dependent protein catabolic process	Antigen processing: Ubiquitination and Proteasome degradation	0.618	0.0009	1	0.87618	0	3	2
CebN	O14818	Proteasome subunit alpha type-7	PSMA7	proteosome	protein binding	ubiquitin-dependent protein catabolic process	Antigen processing: Ubiquitination and Proteasome degradation	0.9871	0.0023	0.7863	0.8436	3	5	4
CebN	Q969X5	Endoplasmic reticulum-Golgi intermediate compartment protein 1	ERGIC1	endoplasmic reticulum membrane	Q969X5	transport: protein	Unknown	0.9582	0.0013	0.7418	0.80416	2	4	2
CebN	D6RER5	Septin	SEPTIN11	cytoskeleton	GTPase activity	cell cycle	Unknown	0.9993	0.0007	0.6497	0.75367	2	2	2
CebN	Q9HDC9	Adipocyte plasma membrane-associated protein	APMAP	membrane	protein binding	Unknown	Unknown	0.9993	0.0017	0.6352	0.74376	5	5	5
CebN	Q8N1F7	Nuclear pore complex protein Nup93	NUP93	nuclear pore	structural component of nuclear pore complex	transport: nucleocytoplasmic	transport of Ribonucleoproteins into the Host Nucleus	0.9961	0.0016	0.6332	0.74138	8	11	9
CebN	Q9UHG3	Prenylcysteine oxidase 1	PCYOX1	lysosome	oxidoreductase activity	prenylated protein catabolic process	Unknown	0.914	0.0006	0.661	0.73512	3	2	1
CebN	Q15057	Arf-GAP with coiled-coil, ANK repeat and PH domain-containing protein 2	ACAP2	endosome	GTPase activator activity	endocytosis	Unknown	0.9799	0.0008	0.6212	0.72816	4	4	6
CebN	A0A024RA52	Proteasome subunit alpha type	PSMA2	proteosome	protein binding	ubiquitin-dependent protein catabolic process	Antigen processing: Ubiquitination and Proteasome degradation	0.9613	0.0018	0.6272	0.72655	4	3	2
CebN	A0A7P0TBF0	Transportin 1	TNPO1	nucleoplasm	protein binding	transport: protein	transport of Ribonucleoproteins into the Host Nucleus	0.9314	0.0006	0.6065	0.70314	3	2	5
CebN	G3V295	Proteasome subunit alpha type	PSMA6	proteosome	protein binding	ubiquitin-dependent protein catabolic process	Antigen processing: Ubiquitination and Proteasome degradation	0.9993	0.0014	0.5537	0.68791	2	2	2
CT620	J3QQ67	Ribosomal protein L18	RPL18	large ribosome	structural constituent of ribosome	translation	translation	0.9908	0.0097	1	0.99127	15	11	12
CT620	O60232	Protein ZNRD2	ZNRD2	cytoplasm	protein binding	cell cycle	Unknown	0.99	0.0044	1	0.99098	6	5	7
CT620	P42766	Large ribosomal subunit protein uL29	RPL35	large ribosome	structural constituent of ribosome	translation	translation	0.983	0.0032	1	0.98881	3	2	3
CT620	E9PPU1	Ribosomal protein S3	RPS3	small ribosome	RNA binding	translation	translation	0.868	0.0021	1	0.95333	4	2	1
CT620	A0A087X0H9	RNA binding motif protein 26	RBM26	nuclear speckles	RNA binding	mRNA processing	Unknown	0.916	0.0003	0.8438	0.86108	3	3	1
CT620	P23527	Histone H2B type 1-O	H2BC17	nucleosome	structural constituent of chromatin	organization: chromatin	Chromatin organization	0.9929	0.0077	0.6653	0.76248	6	8	6
CT620	F8VU65	Ribosomal protein lateral stalk subunit P0	RPLP0	large ribosome	structural constituent of ribosome	translation	translation	0.9935	0.0055	0.6127	0.72658	9	11	8
CT620	P46777	Large ribosomal subunit protein uL18	RPL5	large ribosome	structural constituent of ribosome	translation	translation	0.9577	0.0028	0.6279	0.72595	5	4	8
CT620	Q02543	Large ribosomal subunit protein eL20	RPL18A	large ribosome	structural constituent of ribosome	translation	translation	0.9881	0.0118	0.5593	0.68834	16	16	11
CT620	P18124	Large ribosomal subunit protein uL30	RPL7	large ribosome	structural constituent of ribosome	translation	translation	0.9908	0.0119	0.5531	0.68494	24	20	17
CT621	E9PI39	Elongation factor 1-delta	EEF1D	endoplasmic reticulum lumen	translation elongation factor activity	translation	translation	0.984	0.0055	1	0.98912	4	6	4
CT621	B5MCP9	40S ribosomal protein S7	RPS7	small ribosome	structural constituent of ribosome	translation	translation	0.9274	0.0026	1	0.97166	2	1	3
CT621	A0A7P0T8X1	Protein disulfide-isomerase	P4HB	plasma membrane	actin binding	protein folding	cellular response to stress	0.8548	0.0019	1	0.94926	1	5	6
CT621	A0A0A0MSB8	Exocyst complex component 7	EXOC7	cytoplasm	protein binding	transport: protein	vesicle-mediated transport	0.8394	0.0008	1	0.94449	4	1	2
CT621	F2Z2G2	Elongation factor 1-beta	EEF1B2	cytoplasm	translation elongation factor activity	translation	translation	0.9978	0.0071	0.8503	0.89074	2	2	2
CT621	NME2	Nucleoside diphosphate kinase B	NME2	cytoplasm	kinase activity	biosynthesis: nucleotide	metabolism of nucleotides	0.6307	0.002	1	0.88012	0	2	2
CT621	Q9UHL4	Dipeptidyl peptidase 2	DPP7	lysosome	peptidase activity	lysosomal protein catabolic process	Immune system	0.6279	0.0007	0.7836	0.73091	2	0	2
CT621	Q8NBS9	Thioredoxin domain-containing protein 5	TXNDC5	endoplasmic reticulum lumen	oxidoreductase activity	protein folding	Immune system	0.6218	0.001	0.7547	0.70919	2	3	0
CT621	O75947	ATP synthase subunit d, mitochondrial	ATP5PD	mitochondria inner membrane	transporter activity	biosynthesis: ATP	The citric acid (TCA) cycle and respiratory electron transport	0.9978	0.003	0.5379	0.67662	2	2	2
CT627	P57081	tRNA (guanine-N(7)-)-methyltransferase non-catalytic subunit WDR4	WDR4	nucleoplasm	protein binding	tRNA modification	tRNA processing	0.9994	0.0051	1	0.99388	6	7	5
CT627	Q9UBP6	tRNA (guanine-N(7)-)-methyltransferase	METTL1	nucleoplasm	transferase activity	tRNA modification	tRNA processing	0.9958	0.0085	1	0.9928	7	7	6
CT627	P05455	Lupus La protein	SSB	nucleoplasm	RNA binding	tRNA modification	Gene expression (transcription)	0.9717	0.0032	1	0.98532	5	3	3
CT627	J3KQ32	Obg-like ATPase 1	OLA1	cytoplasm	ATP hydrolysis activity	ATP metabolic process	platelet activation, signaling and aggregation	0.8949	0.0055	1	0.96164	10	3	6
CT627	Q08J23	RNA cytosine C(5)-methyltransferase NSUN2	NSUN2	nucleolous	transferase activity	tRNA modification	tRNA processing	0.9899	0.0067	0.7932	0.84921	18	14	12
CT627	Q71U36	Tubulin alpha-1A chain	TUBA1A	cytoskeleton	structural constituent of cytoskeleton	transport: protein	vesicle-mediated transport	0.9606	0.0075	0.639	0.73446	11	7	10
CT627	Q5JP53	Tubulin beta chain	TUBB	cytoskeleton	structural constituent of cytoskeleton	transport: protein	Cell cycle	0.9918	0.0077	0.6125	0.72589	9	10	9
CT631	H0YJM2	Putative E3 ubiquitin-protein ligase UBR7	UBR7	cytoplasm	transferase activity	ubiquitin-dependent protein catabolic process	Unknown	0.9773	0.0023	1	0.98704	2	2	1
CT631	H0Y8K0	Heat shock 70kDa protein 9B (Mortalin-2), isoform CRA_a	HSPA9	mitochondria	protein binding	protein folding	cellular response to stress	0.966	0.0024	0.7612	0.81982	3	5	5
CT631	P33897	ATP-binding cassette sub-family D member 1	ABCD1	peroxisome	transporter activity	long-chain fatty acid import into peroxisome	Fatty acid metabolism	0.9934	0.0032	0.7053	0.79003	9	10	10
CT631	O15355	Protein phosphatase 1G	PPM1G	nucleoplasm	LARP1	cell cycle	Unknown	0.9798	0.0029	0.6227	0.7292	7	5	7
CT631	P61586	Transforming protein RhoA	RHOA	cytoskeleton	GTPase activity	small GTPase mediated signal transduction	signaling by Rho GTPases	0.9463	0.0022	0.5942	0.69931	2	1	2
CT671	H0YH81	ATP synthase subunit beta	ATP5F1B	mitochondria inner membrane	ATP hydrolysis activity	biosynthesis: ATP	The citric acid (TCA) cycle and respiratory electron transport	0.9961	0.0056	1	0.99287	2	2	2
CT671	A0A6Q8PFK8	Heat shock protein family B (small) member 1	HSPB1	cytoplasm	unfolded protein binding	protein folding	signal transduction	0.9841	0.0218	1	0.98926	3	5	5
CT671	P62805	Histone H4	H4C1	nucleosome	structural constituent of chromatin	organization: chromatin	Chromatin organization	0.9617	0.0162	0.5212	0.6541	2	1	2
CT691	G3V203	Ribosomal protein L18	RPL18	large ribosome	structural constituent of ribosome	translation	translation	0.9932	0.009	1	0.99199	8	9	7
CT691	E1B6W4	Arginine and serine rich coiled-coil 2	RSRC2	nuclear speckles	protein binding	Unknown	Unknown	0.9855	0.0021	1	0.98959	2	3	3
CT691	M0R1A7	60S ribosomal protein L18a	RPL18A	large ribosome	structural constituent of ribosome	translation	translation	0.9729	0.0121	1	0.98575	13	8	8
CT691	Q9Y241	HIG1 domain family member 1A, mitochondrial	HIGD1A	mitochondria inner membrane	Unknown	apoptotic process	cellular response to stress	0.9142	0.004	1	0.96759	2	3	1
CT691	P11387	DNA topoisomerase 1	TOP1	nucleosome	DNA binding	DNA replication	post-translational protein modification	0.9998	0.0005	0.7434	0.81805	2	2	2
CT691	A0A8V8TLK4	Transferrin receptor protein 1	TFRC	plasma membrane	protein binding	iron ion homeostasis	clathrin-mediated endocytosis	0.9998	0.0026	0.5933	0.71517	3	3	3
CT691	Q92522	Histone H1.10	H1-10	nucleosome	structural constituent of chromatin	organization: chromatin	Unknown	0.9855	0.0023	0.5921	0.70996	2	3	3
CT691	Q8TDY2	RB1-inducible coiled-coil protein 1	RB1CC1	lysosome	protein binding	autophagosome assembly	Autophagy	0.9173	0.0002	0.6198	0.70792	1	3	2
CT691	P62304	Small nuclear ribonucleoprotein E	SNRPE	nucleoplasm	RNA binding	mRNA processing	mRNA splicing	0.992	0.012	0.5239	0.66525	7	5	6
CT695	P10909	Clusterin	CLU	extracellular	unfolded protein binding	immune system process	Immune system	0.98	0.0009	1	0.98789	3	2	2
CT695	P53621	Coatomer subunit alpha	COPA	Golgi apparatus membrane	structural molecule activity	transport: protein	vesicle-mediated transport	0.9625	0.0007	1	0.98247	7	4	4
CT695	Q9Y263	Phospholipase A-2-activating protein	PLAA	cytoplasm	protein binding	metabolism: lipid	Unknown	0.9586	0.0004	1	0.98127	2	1	2
CT695	A0A7P0T932	Acyl-CoA dehydrogenase medium chain	ACADM	mitochondria matrix	oxidoreductase activity	metabolism: lipid	Fatty acid metabolism	0.9238	0.0009	1	0.97052	1	3	2
CT695	P50454	Serpin H1	SERPINH1	endoplasmic reticulum lumen	unfolded protein binding	biosynthesis: collagen	extracellular matrix organization	0.917	0.0008	1	0.96845	3	1	2
CT695	A0A0B4J2B4	40S ribosomal protein S15	RPS15	small ribosome	structural constituent of ribosome	translation	translation	0.9169	0.0034	1	0.96841	1	3	3
CT695	Q6P996	Pyridoxal-dependent decarboxylase domain-containing protein 1	PDXDC1	Golgi apparatus	lyase activity	metabolism: carboxylic acid	Unknown	0.9169	0.0005	1	0.96839	1	3	3
CT695	A0A8V8TM48	Mitochondrial Rho GTPase	RHOT2	mitochondria outer membrane	GTPase activity	organization: mitochondria	signaling by Rho GTPases	0.6148	0.0005	1	0.87519	2	3	0
CT695	O00429	Dynamin-1-like protein	DNM1L	mitochondria outer membrane	GTPase activity	organization: mitochondria	Apoptosis	0.9238	0.0005	0.8594	0.87414	1	3	2
CT695	O60831	PRA1 family protein 2	PRAF2	endosome	protein binding	transport: protein	Unknown	0.9228	0.0019	0.7103	0.77161	1	2	3
CT695	H3BN55	small monomeric GTPase	RAB27A	lysosome	GTPase activity	transport: protein	Immune system	0.6309	0.0012	0.7578	0.71416	0	2	2
CT695	A0A087X118	Inverted formin 2	INF2	cytoskeleton	actin binding	organization: cytoskeleton	Unknown	0.9228	0.0003	0.6045	0.69912	1	2	3
CT695	A0A088AWP5	Prune homolog 2 with BCH domain	PRUNE2	cytoplasm	protein binding	apoptotic process	Unknown	0.9936	0.0009	0.567	0.69525	17	16	13
CT711	P13645	Keratin, type I cytoskeletal 10	KRT10	cytoskeleton	structural constituent of skin epidermis	epidermis development	Keratinization	0.9808	0.0085	1	0.98816	6	9	13
CT711	A0A7P0TAI0	78 kDa glucose-regulated protein	HSPA5	endoplasmic reticulum lumen	protein binding	protein folding	cellular response to stress	0.9518	0.0017	1	0.97917	1	2	3
CT711	E9PK54	Heat shock protein family A (Hsp70) member 8	HSPA8	cytoplasm	unfolded protein binding	protein folding	cellular response to stress	0.9274	0.0059	1	0.97168	1	3	2
CT711	A0A2R8Y4W8	Coiled-coil domain containing 88A	CCDC88A	plasma membrane	guanyl-nucleotide exchange factor activity	small GTPase mediated signal transduction	signaling by Rho GTPases	0.9551	0.0043	0.5587	0.67771	14	7	14
CT712	A0A7I2V3V0	Signal transducer and activator of transcription	STAT3	cytoplasm	DNA binding	transcription	Apoptosis	0.919	0.0015	1	0.96905	4	7	3
CT712	B4DNK4	Pyruvate kinase	PKM	cytoplasm	kinase activity	metabolism: glycolysis	metabolism of carbohydrates	0.99	0.0014	0.6115	0.72461	3	2	3
CT712	J3KT12	ATP-dependent RNA helicase	EIF4A1	cytoplasm	RNA binding	translation	translation	0.6308	0.001	0.649	0.6395	2	2	0
CT712	A0A7P0T8Q5	Transitional endoplasmic reticulum ATPase	VCP	endoplasmic reticulum membrane	ATP hydrolysis activity	ubiquitin-dependent protein catabolic process	cellular response to stress	0.9916	0.0018	0.4826	0.63677	6	5	5
CT712	Q01813	ATP-dependent 6-phosphofructokinase, platelet type	PFKP	cytoplasm	protein binding	metabolism: glycolysis	metabolism of carbohydrates	0.99	0.0008	0.294	0.50701	3	2	3
CT712	A0A3B3IT15	Coatomer subunit alpha	COPA	Golgi apparatus membrane	structural molecule activity	transport: protein	vesicle-mediated transport	0.9813	0.0006	0.2954	0.50527	3	2	4
CT736	F8WBE5	Transferrin receptor	TFRC	plasma membrane	protein binding	iron ion homeostasis	clathrin-mediated endocytosis	0.9842	0.0087	1	0.98922	1	2	2
CT736	A0A2R8Y5Y7	Large ribosomal subunit protein uL6	RPL9	large ribosome	structural constituent of ribosome	translation	translation	0.9909	0.004	0.6863	0.77624	2	2	2
CT736	K7EJP1	ATP synthase F1 subunit alpha	ATP5F1A	mitochondria inner membrane	ATP binding	biosynthesis: ATP	The citric acid (TCA) cycle and respiratory electron transport	0.9689	0.0082	0.6417	0.73885	3	3	2
CT736	Q14558-2	Phosphoribosyl pyrophosphate synthase-associated protein 1	PRPSAP1	cytoplasm	protein binding	biosynthesis: nucleotide	Unknown	0.9844	0.0271	0.5523	0.68246	24	21	26
CT738	C9JW37	Proteasome 26S subunit, non-ATPase 14	PSMD14	proteosome	protein binding	ubiquitin-dependent protein catabolic process	Antigen processing: Ubiquitination and Proteasome degradation	0.6215	0.0056	0.839	0.76692	2	3	0
CT738	B7ZAR1	T-complex protein 1 subunit epsilon	CCT5	cytoplasm	unfolded protein binding	protein folding	Chaperonin-mediated protein folding	0.9915	0.0091	0.5941	0.71321	14	15	13
CT738	I3L4G9	Phosphoribosyl pyrophosphate synthetase associated protein 2	PRPSAP2	cytoplasm	protein binding	biosynthesis: nucleotide	Unknown	0.931	0.0085	0.5851	0.68836	2	5	4
CT738	H0YD73	26S proteasome non-ATPase regulatory subunit 13	PSMD13	proteosome	structural molecule activity	ubiquitin-dependent protein catabolic process	Antigen processing: Ubiquitination and Proteasome degradation	0.8458	0.0032	0.6176	0.68433	2	1	3
CT738	P98175-2	RNA-binding protein 10	RBM10	nucleoplasm	RNA binding	mRNA processing	mRNA splicing	0.9075	0.0026	0.5603	0.66412	13	8	3
CT738	A0A087WVQ9	Elongation factor 1-alpha	EEF1A1	cytoplasm	translation elongation factor activity	translation	translation	0.9577	0.0039	0.5318	0.66004	4	6	6
CT849	Q9P2E9	Ribosome-binding protein 1	RRBP1	endoplasmic reticulum membrane	RNA binding	translation	Diseases of signal transduction by growth factor receptors and second messengers	0.9699	0.0003	1	0.98476	1	2	2
CT849	E7EQL5	Dynein cytoplasmic 1 intermediate chain 2	DYNC1I2	cytoskeleton	microtubule motor activity	microtubule-based movement	vesicle-mediated transport	0.9263	0.002	1	0.97131	1	3	3
CT849	A0A0A0MRM8	Unconventional myosin-VI	MYO6	cytoskeleton	microtubule motor activity	transport: protein	vesicle-mediated transport	0.8705	0.0005	1	0.95409	2	1	4
CT849	E9PB61	Aly/REF export factor	ALYREF	nucleoplasm	RNA binding	mRNA export	mRNA splicing	0.9648	0.0063	0.9231	0.93046	7	8	4
CT849	K7ELC7	60S ribosomal protein L27	RPL27	large ribosome	structural constituent of ribosome	translation	translation	0.6292	0.0037	0.7766	0.72651	3	3	0
CT849	B4DXZ6	FMR1 autosomal homolog 1	FXR1	nucleolous	RNA binding	mRNA processing	Signaling by BRAF and RAF1 fusions	0.9783	0.0012	0.5429	0.674	3	2	3
CT849	A0A087WVL8	Fragile X messenger ribonucleoprotein 1	FMR1	nucleolous	RNA binding	mRNA processing	Unknown	0.9965	0.0017	0.5315	0.67184	3	4	4
CT849	A0A994J4A5	Ribosomal protein L24	RPL24	large ribosome	structural constituent of ribosome	translation	translation	0.9834	0.0065	0.5172	0.65802	4	3	3
CT849	F5GX11	Proteasome 20S subunit alpha 1	PSMA1	proteosome	protein binding	ubiquitin-dependent protein catabolic process	Antigen processing: Ubiquitination and Proteasome degradation	0.9566	0.0018	0.5255	0.6554	2	2	1
CT849	A0A994J3I9	Pre-mRNA 3'-end-processing factor FIP1	FIP1L1	nucleoplasm	RNA binding	mRNA processing	Gene expression (transcription)	0.929	0.0012	0.5371	0.65481	4	2	2

## Sheet: Transfection IP CebN
Prey	Protein.names	Gene	Subcellular Localization	Molecular Function	Biological Process	Reactome	Abundance	Reproducibility	Specificity	MIST	Unique to transfection IP
P15923	Heterogeneous nuclear ribonucleoprotein R	HNRNPR	nucleoplasm	RNA binding	mRNA processing	mRNA splicing	0.00488394	0.99965	1	0.999825	pathway/process only appears once
Q9BVL2	Nucleoporin p58/p45 (Fragment)	NUP58	nuclear pore	structural component of nuclear pore complex	transport: nucleocytoplasmic	transport of Ribonucleoproteins into the Host Nucleus	0.00220616	0.989098	1	0.994549
P35658	Nucleoporin 214	NUP214	nuclear pore	structural component of nuclear pore complex	transport: nucleocytoplasmic	transport of Ribonucleoproteins into the Host Nucleus	0.00632704	0.988891	1	0.994446
P52948	Nucleoporin 98 and 96 precursor	NUP98	nuclear pore	structural component of nuclear pore complex	transport: nucleocytoplasmic	transport of Ribonucleoproteins into the Host Nucleus	0.00373295	0.986013	1	0.993007
P78406	mRNA export factor RAE1	RAE1	nuclear pore	RNA binding	transport: nucleocytoplasmic	transport of Ribonucleoproteins into the Host Nucleus	0.0191358	0.982549	1	0.991274
Q99081	Transcription factor 12	TCF12	nucleosome	DNA binding	transcription	gene expression (transcription)	0.00186112	0.979705	1	0.989852
O84588	CT584	CT584	NA	NA	NA	NA	0.0420615	0.978992	1	0.989496
O95628	CCR4-NOT transcription complex subunit 4	CNOT4	cytoplasm	transferase activity	ubiquitin-dependent protein catabolic process	gene expression (transcription)	0.0022742	0.978192	1	0.989096
Q7Z3B4	Nucleoporin 54	NUP54	nuclear pore	structural component of nuclear pore complex	transport: nucleocytoplasmic	transport of Ribonucleoproteins into the Host Nucleus	0.00569157	0.971464	1	0.985732
Q5BKZ1	DBIRD complex subunit ZNF326	ZNF326	nuclear matrix	RNA binding	mRNA processing	unknown	0.0133459	0.980635	0.983231	0.981933
P47928	DNA-binding protein inhibitor ID-4	ID4	nucleoplasm	transcription regulator activity	cell cycle	Signaling by Receptor Tyrosine Kinases	0.00386086	0.960821	1	0.98041
P37198	Nucleoporin p58/p45 (Fragment)	NUP62	nuclear pore	structural component of nuclear pore complex	transport: nucleocytoplasmic	transport of Ribonucleoproteins into the Host Nucleus	0.00466034	0.992434	0.954367	0.9734
Q99567	Nuclear pore complex protein Nup88	NUP88	nuclear pore	structural component of nuclear pore complex	transport: nucleocytoplasmic	transport of Ribonucleoproteins into the Host Nucleus	0.00890395	0.980552	0.963774	0.972163
Q96HA1	Nuclear envelope pore membrane protein POM 121	POM121	nuclear pore	structural component of nuclear pore complex	transport: nucleocytoplasmic	transport of Ribonucleoproteins into the Host Nucleus	0.00223234	0.941236	1	0.970618
P52594	Arf-GAP domain and FG repeat-containing protein 1	AGFG1	nuclear pore	GTPase activator activity	mRNA export	vesicle-mediated transport	0.00314228	0.926437	1	0.963218
P49790	Nuclear pore complex protein Nup153	NUP153	nuclear pore	structural component of nuclear pore complex	transport: nucleocytoplasmic	transport of Ribonucleoproteins into the Host Nucleus	0.00998069	0.926191	0.995206	0.960699
Q96PK6	RNA-binding protein 14	RBM14	nucleolous	RNA binding	mRNA splicing	gene expression (transcription)	0.0154169	0.959556	0.949891	0.954724
Q9C0B0	RING finger protein unkempt homolog	UNK	cytoplasm	RNA binding	translation	unknown	0.00125729	0.892515	1	0.946258
Q9ULX6	A-kinase anchor protein 8-like	AKAP8L	nuclear matrix	kinase activity	mRNA export	gene expression (transcription)	0.00483944	0.943018	0.935993	0.939506
O75179	Ankyrin repeat domain 17	ANKRD17	nucleoplasm	protein binding	immune system process	unknown	0.00063394	0.963186	0.859119	0.911153
Q8NBP0	Tetratricopeptide repeat protein 13	TTC13	nucleus	protein binding	unknown	unknown	0.00131322	0.867585	0.938927	0.903256
Q92545	Transmembrane protein 131	TMEM131	membrane	unknown	unknown	unknown	0.000535098	0.817275	0.914511	0.865893
Q8IWZ3	Ankyrin repeat and KH domain containing 1	ANKHD1	cytoplasm	protein binding	immune system process	unknown	0.000744146	0.899672	0.751404	0.825538
Q12816	Trophinin	TRO	plasma membrane	protein binding	cell adhesion	unknown	0.000598247	0.616084	1	0.808042
P08235	Mineralocorticoid receptor	NR3C2	nucleoplasm	DNA binding	transcription	gene expression (transcription)	0.000778056	0.597528	1	0.798764
Q96PE2	Rho guanine nucleotide exchange factor 17	ARHGEF17	cytoplasm	guanyl-nucleotide exchange factor activity	regulation of small GTPase mediated signal transduction	signaling by Rho GTPases	0.000125236	0.597528	1	0.798764
Q96AE7	Tetratricopeptide repeat protein 17	TTC17	cytoskeleton	protein binding	actin filament polymerization	unknown	0.000214401	0.597528	1	0.798764
A8CG34	Nuclear envelope pore membrane protein POM 121C	POM121C	nuclear pore	structural component of nuclear pore complex	transport: nucleocytoplasmic	unknown	0.00187564	0.626545	0.911985	0.769265
O00629	Importin subunit alpha-3	KPNA4	nuclear pore	protein binding	protein import into the nucleus	immune system	0.000582467	0.629991	0.897178	0.763584
P49792	E3 SUMO-protein ligase RanBP2	RANBP2	nuclear pore	ligase activity	transport: nucleocytoplasmic	transport of Ribonucleoproteins into the Host Nucleus	0.000139008	0.591459	0.788439	0.689949
